# Supplementary material for: Genome-Wide Identification and Expression Pattern of MYB Family Transcription Factors in Erianthus fulvus
Source: Genes (Basel). 2023 Nov 25;14(12):2128. doi: 10.3390/genes14122128 (PMC10743048; doi:10.3390/genes14122128)
Supplement: Supplementary file 1 [file genes-14-02128-s001.zip]

Archive with 9 entries (9 files):
- Figure S1.pdf
- Table S1.xls
- Table S2.xls
- Table S3.xls
- Table S4.xls
- Table S5.xls
- Table S6.xls
- Table S7.xls
- Table S8.xls
