# Supplementary material for: Genome-Wide Identification and Expression Pattern of MYB Family Transcription Factors in Erianthus fulvus
Source: Genes (Basel). 2023 Nov 25;14(12):2128. doi: 10.3390/genes14122128 (PMC10743048; doi:10.3390/genes14122128)
Supplement: Supplementary file 1 [file genes-14-02128-s001.zip › Table S1.xls]

## Sheet: Ef1R-MYB Protein
>EfMYB10
MDQPFGVFVGDPSMGNMEAFDGYQKVEMFGTRNVKETPRRKPTRRKKSQHTGRFWTTDEH
RQFLRGLHVYGRGNWKNISRHFVTTKTPVQVSSHAQKYFLRKEHGTKKKRYSINDIGLYD
FEPLSQTNASAWEGPTFGRGVYNTNHYSFGGHPTPMNNAQAWSPFLYHTGHGSSNNSHMA
TLAIGQQQEQMGASISLVAPAMEADGGHLDWTSEKLGDLLGTQWMMNADMN
>EfMYB2
MEPKPSSAAHGDAPAVEAPRRRGGGGKRKSAGSSFTPSKRQAKERNASFHVPPHLLHSGP
LTRAARQSPHKLAGTPPESGPASSAAATGDGVSGGKAEVDAIRPETEVTPAPELPLVDEM
FEAVRSRGSGVHVVPTFAGWFSWKEIHPVEKQTLPSFFNGKSEKRTPEVYLAIRNSIMMK
FHANPQLQLESKDLAELSIGETDARQEVLEFLDHWGLINFHPFPPAGHEESKPEESQDNS
NDEKASLIEQLFKFESVQTYMMPLPKKEDAGAPPPLPSLFPEPVLIEDVVAAAEPSVEYH
CNSCSVDCSRKRYHCRTQADFDLCCDCYNEGKFDPGMAKTDFILMDSAEVSGASGTSWTD
EETLLLLEGLEIFGGKWAEIAEHVATKTKAQCMLHFLQMQIEDRFHDGEDINQNIPVSTE
QATTEKVIAETSEKMEVEDKVEGRDTADEKASEKTEGSCEETKTEDANVVVNKDTQNSGG
KDSGASPSTEEPKQSSDEQPIVKENSADVGTSGEKLSNVAMDILKSAFEAAGHSPEYEGS
FADAGNPVMALAAYLTGLVEDDNTTTSFRSSLKAISEVSPALQLASRHCFILEDPPNELK
DICASKKNTDSDQTKDEDMIQNSIDTEKKEINEKEDKSLSVEKKNSSSTSQNDHQETDIK
SVSHDDCSLVEPKTNNAKESGDSTAIGDKSATDTTKDVDAGNTKQVNDLPSVEVEAPDDS
SLKGKDELNKTEDAVATPATVQEQKHSQTLENGDKEGPNNIESVVVDEEKGSTVTANQND
SITRLKRAAATAVSAAAVKAKFLGDQEEYQIRRLTALMIEKLFQKIEVKMSLFSEIEQVV
LRTREFTEKTRKKLLMERNAIIAARMGALPSRPNQPGVAGNRLPPGYGNPPVRPPNAMPR
PTS
>EfMYB9
MTRRCSHCSHNGHNSRTCPNRGVKIFGVRLTDGSAIRKSASMGNLSLLSAGSTSGGASPA
DGPDLADGGAGGYASDDFVQGSSSASRERKKGVPWTEEEHRRFLLGLQKLGKGDWRGISR
NFVVSRTPTQVASHAQKYFIRQSNMSRRKRRSSLFDMVPDESMDLPPLPGSQEPETSVLN
QPPLPPPVEEEVESMESDTSAVAESSAASALMPESLQPTYPMIVPAYFSPFLQFSVPFWP
NQEDGGDLPQETHEIVKPVAVHSKNPINVDELVGMSKLSIGEPGQETVSTSLSLNLLGGQ
NRQSAFHANPQTRAQA
>EfMYB8
MEEEQVRETTMTPVVLRLFGVDVRRGDGGEPEELPMDLKKSSSMPNLIIHQPLLSPGDAG
DGKGYASDDAELASGQQKRRRRKAQERKKGIPWTEEEHRKFLDGLRNLGKGDWRGISKGF
VTTRTATQVASHAQKYFLRQTNPSKKKRRASLFDVGIADYNYNDDQVPSPQRSIVTKPAP
TQEIIHTDRGDVPYRGFGEILGNNMQVNQLTDYYYFKKDPNVHLETSLSMASGLETASSA
NSLDLSIIAVNSLELSIAPPARCGCGGPAGAIKVL
>EfMYB4
MGAPKQRWTSEEEAALRAGIARHGVGKWRTILKDPEFSSTLCYRSNVDLKDKWRNMNVIV
STSSSRDKAKTAVKRARTTPKNNEHTMAISRVTSDIDDEIVDEKPIASLPSEAKNTSNSK
KSHSRLDNIIMEAIKNLNEPTGSHRTTIANYIEEQYWPPSDFDHLLSAKLKDLSTSGKLI
KVNRKYRIAPSSPNSEGRSPKMLLLEDVQREPVKIWSDDSKTLTRSQVDAELARMSTMTA
EEASVAAAHAVAEAEAIMAEAEAAAKEAEAAEAEAQAAQAFAEAAFLTLKNRNAAKLMA
>EfMYB1
MGLDVGEIGMGLDLGLDLRLFAARSAGGMAAAAAKGAPAGIESCIRSLEEERKKIEVFRR
ELPLCARLLADVIDELKEEAAKRGRDAEAKADDGDKRKWMSTAQLWVDSDAKSDESDKEQ
RSEITSPSPKLLGGAPMPIRAVAAVPPLPPPFFRREDSSAGTGLSLVSPATKAPISPVAA
SDNASGRFCATMPPSGSGVNLHSQAQQQASRKARRCWSPELHRQFVAALHQLGGPQVATP
KQIREVMQVDGLTNDEVKSHLQKYRLHNRRSPGAAPVSQPIMLVGGLWAPQEQSSSGSPQ
GPLQFSGSGVAISTATVGGGDSSSSDEDNKSEGYSRKCV
>EfMYB125
MDRAGGPATGLNRTGKSCRLRWVNYLHPGLKRGRMSPHEERLILELHARWGNRWSRIARR
LPGRTDNEIKNYWRTHMRKKAQERKRNMSPSSSSSSLTYQSGYPDTPSTIGVEGQELHGG
SGCITSILKGTPPDMDGYPMDQIWMEIEAPEVPSEVGFVGGNENGCSSLATPLPPPTVWE
YYPEACWKIDDEIKMAPQFSYSEGVGPCF
>EfMYB130
MRSHMDSVVVGSEETVSDHGGPVLEEFMPLKPTLSSSSSEDDDDEHDSSHHHQPTADGVD
ADKNDEAPGDPGTAAARTSSRRRLLPQPETKKAMPDWLQSVQLWTQNQRPPPPQHQDELL
PCRPVALNACRKPRGAFQPFEKDKDKKEKDKKRAELPLPASSSATAAASSAVVGDSCDRA
GATDTDTAGNNKRSGDKETSIKGGKDKEAQSSSQAPGRKPRRCWAPELHRRFLQALQQLG
GSHAATPKQIRELMKVDGLTNDEVKSHLQKYRLHTRRPNSTAAVQSSGTSVAPPAAPQFV
VVGGIWVPPPEYAAAAAAAAAAAAAQPQQVHDLPGDASGTTTTTANKVYAPVATPALTSG
LLQPRPQRQSSSCSGGRRSGDACSGSPAVSSSSQTTSA
>EfMYB126
MAATQQSRSRSSAAAAKSAACSEVVDEEHGRRRQGGGAQEEAENKPELRRGPWTVDEDLT
LVNYIADNGEGRWNNLARAAGNYRARRPASQHASPRSLAISPYDGRSDRSMTDHPTRLKR
TGKSCRLRWLNYLRPDVKRGNFSADEQLLILDLHTRWGNRWSKIAQHLPGRTDNEIKNYW
RTRVQKHAKQLNCDANSKRFKDAMRYLWMPHLVDINIAAAAADDHHHLSLLHHQQQQVAV
AGAGNGDLAAAGYAATNDVQLHALSSGMAAMTTTTSSSDSLASESYEDGGGLFANVRAGE
MLMSGGDWAAQEANNQGLWPSSDHDQSVQVQVQAAAGGGQFQDPELSGWVQGFSESITDN
FWALEEIWKMQ
>EfMYB25
MSPQEERLIIELHARWGNRWSRIARRLPGRTDNEIKNYWRTHMRKKAQERKMNISSPSSS
SSSLTYQACLLDTVPVIGMGSGDTHNGGCVTSALENTQSVMDGYPIDQIWNEIEAPQAPA
LLGIAEGKEKTCSSIPCHLPSSAMWDYWKMEDKEIMM
>EfMYB34
MAAAAPAAGKGKRKRHLSEDDVYLLLHRYAPGTILTALQEVAQHAEGRRIDWRAVVGKSA
TGITSAREYQMLWRHFAYHHDLDDSVDAGDQPLGDDSDLELELEPNPIPTKEALSEASAL
AKALISGSSREQASGHRINLDPPVLNTQNEKIVRVPSEKQLAQSHRITNVTGPVANSKQS
SHIGPSPGHLDPNGASKKRKKPKAWSKEEDADLAAGVQKYGEGNWEDILHKCNFDSTRTP
DQLSQRWALKRPGGSTKLASAKHASVGSEERSAALKALSLAVGPMRRSGAYQQSIQHKST
VFAPKMPEVRSAATPSPAPAQALPVPVPVAMPLRVAAQVQTPLHQGQQTPVQAAPPKLSN
ASNKTRKKQAAQPNPTISPSLIQAAAIAAGGRLATASTAASFLKAAQSKNVVHIKSLGAT
SLKSPASSKASIVVEHGTQPGGSQHLEPLNPSAVHGVSGVTVVNQSGPSAGARSLETKKA
LSTTLAPVPCEEDDSEFCVITIDDLFPEDAKQPEVVDAKQPETVDTKAKQPETTGLKAQQ
PENADPKAMQQETMDPKSKQPDTLEVEIVDPKDKDMLEFDQYVASQGGHLNTDDLNKSKC
TDSASQAQCLVGSQKKPQKLIPADGKGNPVTVVGKVKSVTAGVAATGKKTKIPVSHSAAG
TPRGIVDTVNANAPNKTLVRRAATPVPAGCQAPPLKHAVNTKGNQMTTSNATVFSSGVPA
SSQTSVVAKGASKANPPSSSSQAKPNGVAVNGANRVVNPTSSSQASAAVNNTNRAAIQLS
SSQASATVDGANRAANPPPSNQASTAVNGAANKGNPPAAARQ
>EfMYB32
MDLKAIQEWTPCEAAEFKSLFAELRNEKSCDRMEVLEKRFPAKTIHQLREKYAEVIADML
YGEIDDEPSRDDITSDLRDWYKLLEGDTHDSVLGPSVETSLFQPSKQLVLEAAGDQEEIQ
KSHCKSSRKERQTWTAEEHRQFLYGVQHFGRGEWKSISKYFVPSRTPTQLASHAQKHFDR
IKKNEVDDRRQRHTINDVRLVNRDMNNTSHSHTEPGKGKPNASSIPLPVLTEDMDILHDL
TQRVPNFGQASNSPSNLAGQTTHCNHTIESFFQWQGPGTPSPREQWSVLLAQSRTEHWTW
PRRKRRPSATTKRRRKNNRRTLPDVLTAQIPQEVLQFAQGSDSGAKLSCEMVPIKGRDLS
TTIPPF
>EfMYB40
MSYSAHHHWTNEQALDLNVTNKLSTQNRERKSKQTAQTKTEAENCLGSTRKSAGEENPRT
RKARTVQPSRVRFPFTSPAHTTRTRIFINPVPTRRKPTAHGAADPSSVRPSTTTTSQQHR
ARNATQRSDRVEQRSSIIHAAGPPAAVAAAARPWSKAEDKVFETALVMWPEHAPDRWALV
AAQLPGRTPREAWEHYEALVADVDLIERGAVDVPSCWDEDDDADQVRGGEGGPGRRAGAA
DRVRREGRRPGIPWSEEEHRLFLQGLEKYGRGDWRNISRFSVRTRTPTQVASHAQKYFNR
QLNPASRDSKRKSIHDITTP
>EfMYB62
MENGEVPFPPVCSGGGGGSEANAVTRPEQERKKRVRPWTEEEHKLFLLGLKKYGRGDWRN
ISRNFIQTRTPTQVACHAQKYFIRLNSGGKDKKRSSIRDTTTVNLTDDQPPSPSQSSLIT
DQFSTQALAPDVNQNGRAN
>EfMYB64
MGAPKQRWTSEEEAALRAGVVRHGVGNWRMILNDPELSSTLRYRSNVDLKDKWRNMNVIV
TSSSARDRGRTSTRRTRAAPKNNDHSLALSTVTSDVDDEIVDVNPIPIASVPVEVWNTSN
SKKSHSRLDNIIMEAIKNLNEPTGSHRTTIANYIEEQYWPPSDFDHLLSAKLKDLATSGK
LLKVNRKYRLAPSSPRLEGRSPKMMLLEDVQGEPLKLGSDASRTLTRSQVDAELVRMATM
TAEAAAAAAAHAVAEAEAIMAEAEAAAREAEAAEAEARAAQAFAEAAVLTLKNRNAAKLM
AQA
>EfMYB39
MGEEAVDDYDLHMVCYGGDDDGRVMEWESGLPGADELTPLSQPLVPPGLAAAFRIPPEPG
RTLLDVHRASAATVSRLRRAPSSSSSGSGSSFAPFHPQAGAAGHARGDEGADSSAAIGGA
ATNKRPRLVWTPQLHKRFVDVVAHLGIKNAVPKTIMQLMNVEGLTRENVASHLQKYRLYV
KRMQGLSNEGPSPSDHIFASTPVPHSLVHEPQPQRVPVPTSMYAMHGVAAVGMVPMASGG
QAYHHYHHHNGTGGGGYPHPQAAYHHYHHADK
>EfMYB52
MARKCSHCGNYGHNSRTCGFGHREIMLCEAGDNGGHGGGSGLRLFGVQVRIGGGGGAGSA
SMKKSYSMDCLQLAAPGCSSLVSPSSSSSSSLLLSIEEGLERGAANGYLSDGPHGRVVQE
RKKGVPWSEEEHRQFLAGLEKLGKGDWRGISRNYVTTRTPTQVASHAQKFFLRQSSMGKK
KRRSSLFDMVSSADLREQCEHFRSAEQRRGLELSVAERGTPWRRLRLREGGLGPELDGAR
RQQQGRRVVGIRCRDQTVPGGGSSDGAAAAFVAWPWARPPLLPVGPGAGHVPAHPIRRNM
TRRRCRRRPSHRHGLPRRSRQNSSSSAQVAKAEAVRACCLAQLCLPDGGDEALGNTVLFV
KTLCK
>EfMYB46
MRCPGHQPNRQRVLLLDAQVRSRCRPGRRTDAVRGAGPTPDATADTVGGCIAQHQHRDRG
ESDPNLGKPVPREKQPCVYTAEDDVDRPVKIPLDQDGTRQSATQEWDAMEQRAHPRRGRV
EMLAAQKILVISSTNNPSFFPLSFAFPVGVAHNARPRELPAALLCSVLFTRISIAVATAS
SLSLSLSLLDQLASNPLDRCVRRLPGRPSPYVRSSRHATPYIPRGSPLSADRDAQAVTRA
QTDDGLGSCSSAIQIVRCSFLPCFLPSPSAAPVSGGGGRVREQEQEREWDATRPPAAACS
RSCARDSGRPRKTRSSTTTSSATASGLQRCGKSCRLRWINYLRPDLKRGSFSQQEEDAIV
GLHEILGNRWSQIASHLPGRTDNEIKNFWNSCLKKKLRQRGIDPSTHKPISANAAALEQP
VSQERKPSVTTAADGGFDIKHQHQQVFDPFPLTDSFGGGFDAAGAALYGHMGGAGGGGKQ
DAAAFVDYSSVLDVSENLGYGESSSNSSNWNCAPEANNALDGGDAPLHWASESKATPPFA
GYGGGEEQSLEEHKFLLPCHGQQEQSLPHFDFDISRGAVVGEFNLEFF
>EfMYB49
MARKCSHCGNYGHNSRTCGLGHREIMLCEAGDNGGHGGGSGLRLFGVQVRIGGGGGGGAG
SSASMKKSYSMDCLQLAAPAGCSLVSPSSSSSSSSSLLLSIEEGLERGAAANGYLSDGPH
GRVVQERKKGVPWSEEEHRQFLAGLEKLGKGDWRGISRNYVTTRTPTQVASHAQKFFLRQ
SSMGKKKRRSSLFDMVPICENSASISDPLSSEGASTSLSLNVARHGAASDSESERAALDL
NSTEQDDSSRAEASSASGAGTSPSPAAQTELLHQPSSHGHGRGHHCSRLDLELGMSLPAP
SVGT
>EfMYB51
MTERKVAELGPGTACCGWNHCGRRLAAGAVDGSVSVYDSQPSPSFKWQAHEQAIVNVVWL
PPEYGDAIACACADGTLSLWEEVAADDQLPTWRKCKIFEDGNSHVLNVHFGLHLGSLKMV
TAYSDGQVKVYELLDSLELDKWQLQAEFQNITDPISRFGKPACTSASIAWNPRRGGSQQA
SFAIGFNSDSPHFNSCKIWEFEEAHQRWLPLVELGSPEDKGDRVCAVAWAPNIGRPYEII
AVATCKGIAIWHIGLNTDADSGPSTRNVALLNGHDGESSPVFLSLIPHELFVVWLVWRYQ
NWVINARGTALESPENEGDNLTPLMDSSSGSQDKKSKDNDRREAKEANSTAQHFVDFTEE
EEDLVFRMHRLVGNRWEIIAGRIPGRTAQEVEMFWSKKHQER
>EfMYB58
MTTLATAATAAWTREEDKAFENAVAAAAAPPADGPPDDGWFTELVASVPARTAEEVRRHY
EALVEDVAAIEAGRIPLPRYAGEESSAATPEGSGAAASAPKDGGGGGGSGHRREERKSGG
GGVDAGKSCSKAEQERRKGVPWTEEEHRLFLLGLDKFGKGDWRSISRNFVISRTPTQVAS
HAQKYFIRLNSMNRDRRRSSIHDITSVSAGEVAAAGAPITGGPAAAGAMPMGPAGMKHHH
PAPPMGMYGHAPMGHPVAGHMVAPAAVGTPVMFPPGHHSPYVVPVGYPAPPAKMHQ
>EfMYB53
MGGPRARRLWAPARAPSEAALCAHLLIRKLHYCVCTGGRHLVRERLDGYCCMPRRCCGCA
KVAASKSSTAVAAAFGMKNELGRYGKVAACRKFGSEPNTRSTSARKLWHGAASSGLHPNA
SLVTSDDDEKEERAWLPSNDTNANAKPKPPSPLTPGWARAFNPRRRPSDDSPVPDSPPDT
PAAPGSCTGIPGRIEIEPNRLPACAPDQQTPTRARTRARTPEAVGSSGGGLFLGLDLPRM
GAPKQRWTPEEEAALKAGVAKHGPGKWRTILRDSDFSELLRLRSNVDLKDKWRNLSVTAG
GYGSREKARMALKKGRRVVPKLTAEPMDVDGKDMDIAHDAIIEAEPLAMALEPLAIEESL
DKSVARLDDLILEAIRKLNEPSGSNKAAIAAYIEDQYWPPADFQRLLSTKLKSLVNSGKL
IKVNQKFRIAPSSPPSSGISTKVSSAKGMDTENNNAKRLTKPQVVAELEKMKGMTKEEAA
AFAAKAVAEAEVAIAEAEEAARVAEAAENDAEAAKAFLDAVTLSMRSRNAASMV
>EfMYB67
MKKGTWTKEEDEILARYIKEHGQAAWRSLPKNAGPLDEVSRPREFSDSHDPGSSRSTPSL
IHLLTDKAFNATTSTNVHCSPIDAPSTHKTITAAPGFPGARPYPVLVDPPQLRLDLSSTA
IGQQRSDARTSTTGNRTSSTAPRMSHHPVTNITTMPQGWPACTETRRYSNIYSARPAISS
KAPLGCFVDLYPSLESIKGEGKELSRGGGRTTTRQTTSSALPRKRHVCVDANVGKDLGAQ
CAGAKTCNLSANNDGAKLMVAAPGEWRLASRCRGSGESPQVAGEATNRLESPGDRESPRN
EIRGGASGSTRLWLTAGALVAESEASPRIPRPTMHDTGLLWLVRKHHAVEAEREELWPPV
VVAGAYNVNTHYSIILNTCMHGHWWWRMVMTTRLSYLQRTLMRQAPPHVVQTTELESAAN
QHQKRGLSTKCVAGRPQDKKTTAIYVSLPCRQFTAHRIGGQRPVRSKPVARALYSSTPPA
GTPVVWLAVCSRSIDVRALLPSRTATQDDTVGCRDRGVTPRSRPVNGQHHGIGRGDRRAG
TRCRPARICAVHVASSGWAWDVGSSWLGWLPRAAGNDDWRINRQQQATATSTGAHGSTCP
VRRELALPRRPRHTAPHETACVLEESLALQIAVVVFGSPVASGVAPPLPARPRDATCGPT
PPRHLPPDVTFPPTPAPPICRGPCGVPCAAPHCRPGYIYAAGARPLFLAPRPPGELVLSR
GGHPAWADHRPGGGGGARRGARGASGPGEPRGDLRPPRLLHGARDEAAAAGGGRARHRHR
AGRRRRGGGGARGGRGRRRPGALRGRRPRRRTRGPHGPPPQRPPRAQAQGARRPLRLAPL
LRAPPSVCRSACRAAPRAGLSSQACIAVASMTIGIHYSNLHRALPPPFFPSADLGRRYCI
ASTISGCPPPPEGISHQWPLRQAGRLRLRGSVGAWRGEGDDDDGIEGGDGRDAPARAGKG
ERGRQACAGEVGGELGIRGRAHAGRGSRAQDPTLFTRVHETGPEF
>EfMYB42
MLTTHVHSLYEGRGGDEEVMGAMADVVQEGCVENRQPLAASSSSVSDGSSCGGGGRAGTS
PPVSSSGNSISVLRRTSGPIRRAKGGWTPEEDETLRKAVEAFKGRNWKKIAEFFQDRTEV
QCLHRWQKVLNPELIKGPWTQEEDEKIIDLVGKYGPTKWSIIAKSLPGRIGKQCRERWHN
HLNPEIRKDAWTPEEERALINAHKVFGNKWAEIAKALPGRTDNSIKNHWNSSLRKKLEAY
GNSTVLSAPKLFVHDDFKDKMKPVGTDSHLDLNQMPSIGSKDVPGRAYRSILNSPSQAYN
LDSSGFLSLSIPTTQPLTSYEMSSLVDGSAVTLAVQGLESDSVRDKGLEIDSVHEKGVEV
SSTPDPVGVELESAPAKRGAELSSKNELHSTLGPLCYQIPNMEDVAPIHTPLRSERNGSH
QTTQHFMSPNGYTSPSPTIGKVSSQLTVDSILRIAADSFPGTPSILRKRKRDKATPASGN
EMKMGGVSNDSFYTPNGTNGKDTTSPRSFKTAASFLSLGSVDGLLTSVRSFDSSPPYQKR
YGILNIINCAFLTLAADKLWPTSVATLPAIPVRRIGRADGLVWASLAADKLWPMSVATSP
AIPVRRIGRADGLDWASLGHFAKKGCRLVTGPAARRCRLPAVRAETRRRVLQTGWLRCFR
PAIGARSISKVSFFRRKKASRRRRLFGSLDITVHLDSIRLVTHDHERIKSPTKLQCLHRG
CHASRARAGRPMASRKFFVGGNWKCNGTGEDVKKIVTVLNEAEVPSEDVVEVVVSPPFVF
LQQVKGLRRLDFAVAAQNCWVRKGGAFTGEISAEMLVNLQVPWVILGHSERRALLGESSD
FVADKVAYALTQGLKVIACIGETLEQREAGTTMDVVAAQTKAIAEKISDWTNVVLAYEPV
WAIGTGKVATPAQAQEVHDGLRKWLHSNVSPAVAESTRIIYGGSVNGANCKELAAQPDVD
GFLVGGASLKPEFVDIIKSATVKSSSA
>EfMYB68
MPSDKAKAPKKGGEDPGIPPAPCEGEISHEPQRQRSLNGRTTGPTRRSTKGNWTPEEDAI
LSRAVQTYQGKNWKKIAECFPDRTDVQCLHRWQKVLNPELVKGPWSKEEDEIIVQMVNKY
GPKKWSAIAQALPGRIGKQCRERWHNHLNPAINKEAWTQEEEITLIHAHRMYGNKWAELT
KFLPGRTDNAIKNHWNSSVKKKVDSYISSGLLSQVPCLPLIEYPAQCDSLSAMDQQNNGD
SGCNAQNTSMALSSDLQVNVDANKREAIDSHSSLCQGACYPSTKAVGSVLPDENHHVPSS
FSQRMDLQMDMDEGSGNSMFADDQTLCSTSNQEKSMVPFVVAQEMPVSVLSSVSSAEQKL
HLISDAESLKSELWQDVSLQTLISGDTVDPDASSRLNHPDSSKMDTNFLTQAYPLHTSNQ
SSVMETVYEPMPLEIISPSFICSDGLSVAPENRSEPREMPDCEAEMVTCSNNSFGDGDQS
AKPGSSDDRPEAFTMTESITNCGGQQSTDAKEPVATTAKEQLSKDIETVPDEKKGEGALF
YEPPRFPGLDVPFISCDLVTSADLQEFSPLGIRQWMRSTMNVPTPLRLWGSPTHDESPDL
LKSAAESFPCTPSIMKKRQRGLLSPTPDKRIEKKSGIAKGVTDISYMITATCSMNATNDG
DIVTESVVCAEQPSFKHLDKKLEFSNIKKENSDGASEQAKDPQNAGNKRLVEEQRSSPNV
ANPNTDLQDNIQPVRILVEHSSNNLIAIDHGAKPSCEEVICSKSKPTELLVEKSSPCINA
DYEYVNLLADTPGVKRGLESPSAWKSPWYIDMHMHFQGFVSPADRTYDALGLVKHLSKHS
AAAAVEACEVLASGDRTSDKENKDNTDGKGPVTRKSQTKIMAEARVLDFDESSTPARTTD
KKFGSYLGRSVSSPILPSPNLRSFR
>EfMYB66
MAHGSSNERRTDRERRRRRRSTKRPGWCVCVCLCPWGGRRAATGRPSSGARGRRRRTRRC
GATSSATAAAATGSPCPRKPVSDPACAPRPLPPPPPPPPLSTTASCVLRAHCRAYVCHST
MHRCTDDGSLPAGRVACRAQEVRQELQATLAQLPPPGHPPRRLHRRGGRRHHVPLHPARE
QVSRPPPRSLPSFGFLMMACQLGISLTDGRAPPRPPSLAGTRRWSLIASQMEGRTDNDVK
NHWNTKLKKRLLAAALSPSPPPHARLPAPAPAPASSTAHASSLFPSLAIPTVKTEAYTCD
DFLAPALGDPFAAAADGSTSAASAASSASNWSTADNGASEASLFLLDFCAGPDLGAAADQ
LQLPGGYYYPLDPSLSPV
>EfMYB45
MGAPKQKWTSEEEDALRAGVRKHGAGKWRTIQKDPEFSPVLSSRSNIDLKVSSPASAPPL
PIYLAAMELAVRVPISYLSDPLALRLVLTSRDVSYTSRDVSYRRVLLSVW
>EfMYB74
MEQSSDGMPISQRRANSPTEHSSKSDEVAQDMLQSDIPHETVRYCQNTESEEIGSWLLAL
QAHLNKQGRPKQSFSCKDTQICDMWPKFHSRDLLTRKLSTASRRAVVPKIKYTDGHQRKV
EDEALTQMVNKHGTKNWQTIACAISGRTAHSCLARWKYILDPAINKEPWSQQEELRLIRA
QQVYGNKWCKMVKHFPGRTNDALKEHWRGSMKRKLDSYLASGLLEHIPDLQDDVSFPQSN
QSDIPKDCKAASDRNRFSSRLSTNPKLKQELTELVENANTSARKSSDLCYAKATDTHSAK
ISEMTMAKSQQCAGTRKKLAFLSTPVELKNVVPHETTKHCHDMESEKTEGPLRKKNAHCI
KDGSSLKIPERTKGKWLAEENEILTKMVAKYGKNWQTVASAIPGREAKQCRIRSENVSSI
LS
>EfMYB81
MEMASLEQFPVATDDTAVADGAGGGTAVHHPLDPRDMDLSGEEHVPKARKPYTITKQREK
WTEDEHRRFLEALQLHGRAWRRIQEHIGTKTAVQIRSHAQKFFTKVVRESSSGSNASAAG
AAPAIQIPPPRPKRKPAHPYPRKMDGAAAKKPAPELKQLEKPPLLRDQDEEGSPTSVLTS
AHTVLRADGLGSVFANRSSASRSPALSAAGSDERGNGGGSLASSVDGEDACASPRTRAPY
TTKVLGDANEVGSEAPVLKLFGKKVVVEDLRTESSPASAVPATRNGNPIGVAGASPWNPW
PGSVQVQQQLMYLVPRPDGFAAQPVVPWFGYNGSLPCAVFYPQAVASSAQEHQQASEPLD
HRRAQREGSLTGSNMAAQNSDTAESRHQGPGQENASDGYAALRRVAAVPRLTKCASSASF
SGRGFVPYKRCAAESEAPRPVAPGDEADGELTRLCL
>EfMYB70
MFPSKKATSSAAAAAAAAVSSNDRQAMCVQGDSGSGLVLTTDPKPRLRWTVELHERFVDA
VTQLGGPDKATPKTIMRVMGVKGLTLYHLKSHLQKFRLGKQPHKEFNEHSVKDAAAAMEM
QRNAASSSGMMGRSMNDRSVHMNEAIRMQMEVQRRLHEQLEVQRHLQMRIEAQGKYMQSI
LEKAYQTIAAGDVAACPAAGYKSLLGNHQAMLDVCSLKDMGPSMGFPSLQDLHMYGGGGG
GGHLDLQQQMERPMEAFFASCDIGSLAKKRPISPYADGKSPMMWGDDEDGKGIVDQLQMD
AAGIDVMDSIADVYGDAKPMMSGDSTGSKGGFDVKLERPSPRRPHMGGSPSVIGGGQLMR
NLSYG
>EfMYB75
MGLSPSTVLRSTEDFRGVWGLLVLVAGHVRRTPTRLAGRGEACHLPQATTMDSNRCVALG
ETDLLHHHLLLQARIAADADLSRRRWIRFRRLARLHPAPSASLSGILGASRKEHLAFDQE
ENRENNERVEQQLPPPSADLSEMAAAAPAAGNGKRKRHLSEDDVYLLLHRYAPGTILTAL
QEVAQHAEGRRIDWRAVVGKSATGITSAREYQMLWRHFAYHHDLEDSVDAGDQPLGDDSD
LELELEPNPIPTKEALSEASALAKALISGSSREQASGHRINLDPPVLNTQNEKIVRVPSE
KQLAQSHRITNVTGPVANSKQSSHIGPSPGHLDPNGASKKRKKPKAWSKEEDADLATGVQ
KYGEGNWKDILHKCNFDSTRTPDQLSQRWALKRPGGSTKPASTKHASVGSEERSAALKAL
SLAVGPMRRSGACQQSIQHKSTAFAPKMPEVRSAAAPSPAPAPALALPVPVPVAMPLRVA
AQVQPPLHQGQQAPAQAAQPKSSNASNKTRKKQTAQPNPTIGPSSIQAAAIAAGGRLATA
STAASFLKAAQSKNVVHIKSLGATSLKSSASSKASIVVEHGTQPGGSQHLEPLNASAVHG
VSGVTAVNQSGPLAGARSLETKKALSTTLAPVPCEEDDSEFCAITIDDLFPEDAKQPEVV
DAKQPGVVDAKQPGTVDTKAKQPETTGPKAKQPENADPKAMQQETMDLKSKQPDTLEVEM
KVEIVDPKDKDMLEFDQYVASQGGHSNTDDLNKSKCTNSASQAQGLVGSQKKPQKLISAD
GKGNPVTVVGKGKPATAGVAATGKKTKIPVSHSAAGTPRGIVDTVNANAPNKTLVRRAAT
PVPAGCQAPPLKHAVNTKGNQMTTSNATFVSSGVAASSQTSVAAKGASSANPPSSSSQAK
PNSVAVNGANRVVNPPSSSQASAVVNDANRAAIALSSSQAGATVNGANKAANPPPPSSQA
STAVNGAANKGNPPAAGRQ
>EfMYB72
MATTATTTATVTVSAAAATANFVPTPTPPHPRPAAPPALRAPSTLGPVKSEAPPTPSSST
ATAAAAAAAAAGAEDPSYIITVPSYSAWFSFDSIHDTERRLLPEFFEGEAAAASGCRGPH
AYKYYRDSLIRRFRARPGRRLTLTEARRGLVGDVGSVRRVFDFLEEWGLINYGALPSGSK
QAKEKREEAAQQSSLPSGATVPRKLCTGCRTVCGLAYYACDKADISLCTRCYVNNNYRPG
LSPSNFKRVEITEDAKADWTDKETLHLLEAVLHYGEDWKKVSEHVGSRSEKDCIARFIRL
PFGEQFMGPKEDRMGFENNDDNTDGPGADVSKRLHLTPLADASNPIMAQVAFLSAIVGSD
VASAAAQAAISAQSRVDLNDGEIETSINSTKEEESSHTNGLSVNDLLKEAAANARAQLEK
ERNSIEQSLSNIVDVQMKEIQDKICRFEQKEMLMEKERQQLNCLRDLLFTDQLAVTQHQQ
RTPAVVTECKGDEKPKPVANMS
>EfMYB91
MRSPAAPVRRCGPRWSAIATHLPKRTDNEIKNYWNTHLKKRLAKMGIDPVTHKPRSDALG
TGGGGGAGAGGGATSAQHARAAAHLSHTAQWESARLEAEARLAREARLRALAASAASASA
SVSAPTHMPGAAAAHRLDSPTSTLSFSESAALASVLQEAHGAAAARAAMQPMQAYEVACK
EQQQQWGDHVVNVADAGFAAAGFTGLLLDGSLSQQDLRPATRGDEGAAEADAGLQETEEE
KNYWDSIMNLVNSSSLPTSSVAVPAPEAYPSSASLQTSVAMPALEAYSSPASLQTTSVAM
MPALEAYSSSASLQTSVAVPAPEAYSTSSASFSTSVVAVPAPEAYSPALDF
>EfMYB84
MSNAWTGGATLGRRDHTSLGCSVDRCPLHLQGTQAPRQLPDHVSETLTVQPMEDDGARGQ
GSETRCSHPPENGFPAVLRARIITAVPVTDAGRFQESNLRRQRGHCRRYPLELRLGLALL
LSTVVGRHVSGAKRRWASRQRQSFPAGPPALFYSGLVLTACRASTRRHISASHRRAHQRR
RREGKPGRNDRNTEHRPPPPPCDPTTAHAAVVDEQLEPGGEARQPDPRSSDGRRPRESSG
ARASSAPGPTKPVKTDRLFIRSRRRREDGRKSAHGKGTPAEKSCPTWRHGLAPFSPPSPP
SRCTPPFRFLPYCLPPFFSSPPASGPAALAKGVQQPVAWSRGCMLSPSSASCCCCCLIRA
RGEEPGVEARNDQRPAADHAVHGNFMDHLKNTLNSGDMDLPGGARAPKARKPYTISKQRE
KWTEDEHKLFLEALQQHGRAWRRIQEHIGCKTAVQIRSHAQKFFSKVIRESSGDSNSIAA
PPQIQIPPPRPKRRPTHPYPRKLGNSVRKDASAIKQLQMPQLQTQSLSLSEQENCSPKSV
LSTAQIGSETLQTEGSGSPASSVYMEDKCLTPSTSVALSKDATTSNDAACDIPEGPVLRL
FGKRVVVNNLDQQPSSNTGSLQHVADMELDASAETPTSGTGKLSSQVTEEAKTWCPWLTG
TQQFMYYLPQGEVFSMHSACQFLNYSNGSISYTVLNAQAVTSNKQQNQQSQVPDCKVTRA
EGSWTESNTTSSSVAETTQNSDSIESTKVTNDEDKVIPVPGSRKCASTVPACLRGFVPYK
KCTAQSKMLQPEATGEEADREMTRLCL
>EfMYB85
MARAPGGARRRGGGSGRRDAAGGGEAVRKGHWTAEEDAVLLEHVRVHGPRDWSSIRSKGF
LPRTGKSCRLRWVNKLRPDLKTGCKFSAEEERVVLELQAQFGNKWARISTYLSGRTDNDV
KNFWSTRQKRLARLLGTPLRGRSSRSRSARAKAPAASSLESRPATVVPCLDQVPLEGSSS
GVHPCRAAIPFMDAQKVPLEGSSSGVHLCSAATPFMDAQSAAQAPYHWAGSGLVSFDGTL
LPLASDSHACSSSNAAALPPLLPFDQPPYPLLDFQGLPAAGWNMAPGFANAGAMDHLAYQ
ELLPVTQPAPMMLPFFGTEYPHGGVKAELPDAAPDNFFDDLPPDMFDSLDQPPPPLSPPA
TSSGF
>EfMYB93
MHAVASRCSNCGSYGHGSIACRIATANHQRGSEAAAAGLRLFGVQLHATSTSGGGAAAPP
APASQLHRSYSVDCCLSLQGGWPLPVSPSPSGLFLSIDESSAQRAGDGGGYLSDDGGRGS
AALRERKKGVPWSEEEHRLFLVGLEKLGRGDWRGISRGFVTTRTPTQVASHAQKFFLRQN
SAGAAKKSSKRRSSLFDMTRGACRLQPVRLQGRRPLELSVSEGISFRDGQGTSSRTVPLL
PAKPGAWHVPVVVVVVVVVVDAVHRNLACVHATYAARRRSMNPQDRGVNMATSVRKLKQI
RQLTCMKMYGCKRSLNRCIVNRSLIYPAAGDTLPHRSVTGDERSQWTDRRQQPQRMQRTH
GSGPHHKGKPNVEVQTGNGKAVSPTWTANVATGHLWWEISRYFFNPLSLSFSPIFFTLLP
FPHSAPSWTPWLGVQAQAPPGCNPQGGDQKSPSFGAMSVDVLRWWSGCLLL
>EfMYB106
MGVGAPPPAGGADDELTSQLGRPLRGIDSSGLWLPARRLIVVYPIQAVRLLTKRPGSLLS
GHPKPPRGGATENPPDPQPMQRKHNLRADRPRCCRKQIGAASSRRRLLLASLAPRQIPDV
CCSPRSLPPSQIPAPPLSAQFRSAASRSIHPSAPRRRARGADRQPPGLLRRREWPRSPGR
QAARIVELTGGDGVVVGGRRSVGTDGDVPAPDLPLGVRVNYGICHRPLILAVDRGAGVPG
RASNRAQGRSGASALSAHVGAASVSSPLSLSSLPLPPPPSRPHLSSLPLAHLFHLSTSPE
GPRRTPDDPRRGRRSARAVPRPPCLRDLRPWERLPAPPGRFASPLLFLYRGSLADGWRAA
GCCPAHAASTCSQGLGALALPKPGAASAWKPPGFLNLTHPWFPLTPCVCLCVGFLRASGR
DYLYREGRRHDGGGDPLLPPAPTPPRWRDSPYHPPPPPPLRDHSRPSPRRAPPSASSEGY
YRQGGGAYDRSYPDDPPPVYTPSRSDRYWAEDEGGGYKGFGGRYGGGGRRDGRDMRGSYR
RSPYRGGYGSDFSRNHPEQPPPPPPRRSPLRSVAVPICYDPPGNRVDRGDRDNLPRVTPW
RRRESRSEAADAVGQTTRLSASGKEASAQPLAVAGPHGTEDEAPRKKARLGWGQGLAKYE
KQKVQGPADPAEAVADGSPADGEQKTTSLVPLPAPVPEPVPAHVAASPAPPAAPVLLSAP
VRCSSPVTAPPYCSPAPEDKSCEMTPNTVTNSTKDVMEADDKTFNNEFSIKLDELGDDPV
NSLANMLVELIQHDDSCSGDSNGPTSTRKLLLLKESISKEIEKTELEIDSLEGELKSVNT
EAATTLEGSPTGVTHTENLSPSSGTSKVPVSVEICDASGMIKEPGELIGSPKVHVVQDAD
VKGADMMEIEADPVRNAKTVPSEESAVSPGVAEGEACAAADLSSLKASEEAGSQNDIDND
RLETSSCHANADSMKIEVSDDLPVMQWAYNDHKSDLLGSVTSANNDIAKEMNEVLFKSLP
ADTPGLEMLASSHLLSQRKSDLIVKERLGVRKTRLRLKEQILTMKFKAYRHLWKEDVRLL
SAKKQRSKSNKRIDQSNRTSQIGSQRQRSSNRSRLTMPAGNLSTFSTPEMSDVARKLFSE
FHIKRCRNYLKMPALIIDEKEKECLRFLSKNGLVEDPVLVEKERVMINPWTQEEKEIFME
MLAKFGKDFSKISSFITHKTTADCVEFYYKHHKSDSFREVKKLLDLRQQQPTSNYLGAKS
GQKWNPESNAASLDMLGAASVVAAHGLEYANRVEKFSAKSLIRTSYGPNVPFVAKRSSDK
ECIDNVPLHERESVAADVLAGICGILSPDGMGSCITSSADPGQKISMKRVEHVLSQENGK
IVDEEDTLSDQECEVDPVDWNDDEKSIFIEAMNNYGKDFARISSCVKSKSYEQCKVFFSK
ARKSLGLDLIHQGAADVSMPASDTNGGRSDTDEACAVEIDSAICSTQSCSKNVIDVCPTE
GAIGGPNSVIKISKQVEGDISNGCDVDVKIEEDEKEADKNCSIVDDKRSSDGTHQAGPID
INCPESTDKLQGTDDVDHQVNMHSSSAISSSTKHAMATHSEVRSSLHSIEVLQTDKAEGT
GTDPSRVEECSHHALDNTPMKTGNSGASAFLASDNGIKDSVHISNMTGASTVSPAFTSSY
QHSVPGDMPLLKPKPLVTPLTPKDLMPVQFSSVLPDPTAFCFEGIASITTPNFEDSGNRV
SSALGAKDMSKYPAFKDPSGNQHTLFRNIDGYMNHHLTTELPIFSERTASGTVSTSQTDR
FTQTKFQNGRSSSLCLPNSSDGIQWPRKHEEVLEGSLRPCSRNTSSEGDEQQKRPGDVKL
FGQILSQQSTLQSSGSSCNGSKSKPPSPKIDTSSVRLMNNPKDRVVCSSRPGITPHLGLE
ERSARSYGHLDGSMTQPEPLLLMAKCQGSLAGVPFYSAKNGTLGVFPDYQQPLVPPHQSD
PKRLERFSDPQKRNGLELISGFQQPGRVTRFGGAGILVSNVSDPVAAALKAQYGPGSKIM
GSDADPWKDIGSSSIPFGSLTCQQWHSAVGSLELDFLAAPADRYRFWFHELLLAPALSAA
CRVGRLVVLVQQQASSYASHDLDALLASISSCQLKMIHGRCSL
>EfMYB94
MASGGGSSSSSRAWTQRQNKQFECALAVYDRETPDRWHNIARYMGGTKSADEVRRHFEQL
VHDVTQIEAGRVPFPRYGYGYGYGSAPPVAGGGLDDMAATRYTYLVIINQFCSSQLVRQF
GT
>EfMYB97
MFISYFNVADEILHVRRTNGPVRRAKGGWTLEEDETLRNAVYACEGKNWKKIAQSFPDRT
AVQCLHRWQKVLNPELIKGPWTQEEDDIIINMVKKHGPQKWSVIARSLDGRIGKQCRERW
HNHLDPQINKKPWTVEEECVVADAHRLHGNKWAEIAKLLPGRTDNSIKNHWNSSLRKRLG
DYKASSTAPVSVHMVRNTLKHANAKLPTSGNHIDLNKEPNIYLKHPPEFFDHSEHTTHLH
SSHLKNIKSYSDFLSLSMPTAQPEIPCEALEANCSGVALAIQGLKMDSVHDKGTEIDFFC
KDRPEDPLNVDSGSARAGGKTANNVCRLSLLNESNSFGSLCYEIPKLEDVVPSHSPIFST
HHVLEGCGDGFQSPVGYTTSHVDGEISDQLSVESMLKSAAETFPGTPSILRRRKREKPSH
VQDSNLKTNILNSDGFHTPLGKCTAESSHSFKTATFLSLGPADDEGLSAALGSFDVSPPY
RLRSKRLALLKTVEKKHLDFSSDGMDNCDTPDNMKKSVSWNTECTNSHSDVSSMQEKKMK
EHMIGLETLAKESAQTIMYSS
>EfMYB99
MAFYYGVSGGQSSSGAAWAAAPGSRPWTKAEDKVFEGALVMFPEHSPNRWALVASRLHDR
TPQEAWDHYQALITDVDLIERGMVDAPDSWDDDAAAGGGRAGRGRGGGEERRRGVPWTEE
EHRLFLEGLEKYGRGDWRNISRWSVKTRTPTQVASHAQKYFIRQASAASRGDSKRKSIHD
ITGP
>EfMYB103
MITSEKQMTSKGTESSSSSVPPDGGVSREPQKGGRLPNGRTTGPARRSSKGNWTPEEDDI
LREAVETYKGKNWKKIAESFPGRTDVQCLHRWQKVLNPELVKGPWSKEEDEVIIQMVNKH
GPKKWSTIAQALPGRIGKQCRERWHNHLNPGINKDAWTQDEEIRLIHAHQTYGNKWAELT
KFLPGRTDNAIKNHWHSSVKKKVDSYRSSGLLAQFQGLTPVEYTPGGLNVDSSSAMTNQI
SEDSGFNVFREAEDSMELSQSSFAKGSCSQEEQTDVTLGSHLHVHESLCQDGFTNAENGA
SALPDMHHHLPTSDMDQDKHLQEGIDLDKHLQQEFSQVIDLHLDIDEVPNNFVIRDSQAS
NELAVQFQDTQIMNSSENDGVSLIPYAVTPCVPILPSVSGCEHNINVMSEVGIKNDNCFQ
SEKWQDISIQSGAYSSEAASNFSAPLYPLQTAEPATMMGGPVYYQSSVTSLPPGFISSDG
ASNASGVKFETSHNPVSRQDLEIKTCHNPSGDPDQNSYISSEDDRNRTSEPMDSIPESEK
KQQVDVEQSCLEPAAYSGKEPLSSHGDTILSEKEDAGALCYEPPCFPSFEVPFVSCELVN
SSDLPEYSPLGIRELMRTSLNFPTPVRLWGSPPRDGSPDAVLKNAAKRFVCTPSIMKKRP
RDLSSPGPDIRNEKKSNTEKDCRSSGMSSTRVGKSCIDSPDDSADLVSPKERTAFQKKLK
LSHDNKENLNEITDQGENEGNAKHSTGILTQSSVDNHNTPKHGPNFRSQGLNTSAQALSN
SKDIIFSRSKPSELLVDKSAACIDADYEYVNILADTPGIKRGLESPSAWKSPFFTPFQDA
YFMSPASRAFDALGLVKQINEQSAAAVEEAHEVLANGSPWKRHNKESSDKENIENTALKH
EHVTSKPPSILMAEARVLDFNECSTPVRKKEDKNLEIALGGSASSPVTSSYLRMNVR
>EfMYB104
MARKCSSCGNNGHNSRTCSGHRCQGTSISISSTSTSCGSLRLFGVQLQVGSSPLKKCLSM
ECLSPIAYYGAAAAAATSSLSPSVSSSSSSLASIEESSQRITGGYVSDGLVVRVQDRKKG
VPWTEEEHRMFLAGLDKLGKGDWRGISRHFVTTRTPTQVASHAQKYFLRQNSLTQKKRRS
SLFDAVEGANKAAISRTSSVSELQLPSLSPVAADARTTKGAVLLPPCLNLMMSSASQCAG
SGSSDASVTEPIFPLPDGKVSGATPDA
>EfMYB96
MLVLQGDVRTGWDAEVGRQAMAIYLMPKSDRALGPGSRLAPGSVSLRSVSTVDQSKLEER
WASERKRKRDDAMRGGGCFASREGEVALFPLSLSIAVASQESALSLSLSHLSSSTAHYFR
PPRRPPSLSETGGSRGLRATSSWYARFPIYTPRPYIELATSSHTDRHCKWQRSIADVALA
PASKFVAVVVGAERERGRGEWDGSPAAAACSPSSARGSGRPRKTRSCTITSSDTASAAGA
LSPSSQASNTSLHTLTVVSISLSSSSSFHTAIHGAPCLNCLLVRCGAVRAGLQRCGKSCR
LRWINYLRPELKRGSFSQQEEDLIVALHEILGNRWSQIASHLPGRTDNEIKNFWNSCLKK
KLRQRGIDPATHKPIAAGAPAEAGAAVPDARDHDRKPGGADTDADADGLAQSKQQQPAAA
VFDPFPVTDFGFDLGVAALYAGPYDDSVVGKASPDAGFVADYSSVLDVSENLGYGESSSN
SSNWNCAEMSNAVLDSEVLHWASGGAAAKPEPYTELEQQQHSGGYGSGGGQAVDDDDDAL
DHKFLLPCGQEQSLAHFDFNLEYF
>EfMYB100
MAFYYGVSGGQSSSSGAAWAVAPAGSRPWTKAEDKVFEGALVMFPEHLPNRWVLVASRLH
DRTPQEAWDHYQALITDVDLIERGMLEAPDSWDDDDAAAGGGRAGRGRGEERRRGVPWTE
DEHRLFLEGLEKYGRGDWRNISRWSVKTRTPTQVASHAQKYFIRQASAASRGDTKRKSIH
DITAP
>EfMYB110
MCTQDPTKHGAAQPGTWSVNATGPSFQRISPPRRRPKSMPPRSYQLLLLLLLLVELSCVA
VAARSEGEEHAACAAANRTDAAMLRADRLTVILTGYSERRLPLLRAIAGAYAAHPLVLAV
VVLWCNPSTPDRLLLRGRGGIGFPLRVAVRRAASASLNSRFLPRPSDVRTVAVAVADDDV
LPDAAALSFAFATWQQHQHQRPGPLVGFFPRSHHLDLARGRWAYTAAQPGRYSMVLTKLM
LLDAGLLRAYSCSPELAAARAVVDRERNCEDILMNFVAAEASGAGPVLVEAGGVRDWGDP
RNDAGGGGERRGGVRDVGLSATGGLGHWEKRGRCITEFHRLLGRMPLRYSYGKVVQATAG
EQGLCSKGGRLCTRPLRICAVWMTRPAHAPCPYVGPYVPLRFPAELELLRQDEGKGREGR
GGEGEEKRGRGAPRERSTTQQDPVVRSRWRRRMTVGGWAAALPPASGTCSGGDSSGWAGA
TSRDEAAAATRAQGSTRRRHGRGAGAAARLRWMGSRTGTGEQRVFFLATRAGQLGENVGR
LGGRRGPPREASERTDCPEGAAHGQRRAEPAAFASSNQRSDRNPTAAMKTGGLRADEATY
TYCPTRDHFPLLPILSEAWAFVFVGTGRSLTRGRHWWATTGQGRETRREIEPPGRRRQRA
RTMKPGGGGRELSAWVRKGPWTAEEDEVLRRHVLENGPREWSSIRSKGLLPRTGKSCRLR
WVNKLRPDIKKGCKFSAEEERVVIDLQAQFGNKWARIATYLSGRTDNDVKNFWSTRQKRL
ARLLRAPAPRRRPGGSGRQSCGGASSSHARDSPAQKLQLLCQSPCQDMIPFEETKPLLRT
GSQSSSRRGDDQEPPRPRTVPLAIALPTHYDSASEFDSSSATPTAATRLLSFGDGDGDAR
SPASGVDPLVFDDPDDDDAFCPEPLAVVPPTPFFGLDEEEEYVHFGSSMHQGVRFDDLTP
ETLDFFGLPPSAQP
>EfMYB116
MPRDSRPAGMRLFGVTIAPAPEADPPERDPSPNPPVAAREDVMRKCKSMGNLAALGAGAD
GGGAGDGYLSDGGLMQSSGKRRRAQERKKAVPWTEEEHRTFLAGLEKLGKGDWRGIAKNF
VTTRTPTQVASHAQKYFLRQTNPNKKKRRSSLFDMMPRELSPTPNCPILPPSMAKVHDVV
AMTKQLQNSNLEGASSSNAANVASQVGRDLPPVPSFKATNMDSSFSKFSHMERYWRTPYP
FRPIPRAPEGGTPSSTPVAVNIAIPASQANLTACTSTFLSQRGDTSSLPPKGDPPSEEED
LELTVAPPSQQNMTNMSSQNAVGVIQVI
>EfMYB118
MTRDGVPPAAGSGGAAAAAGDGPRRCSQCGHHGHNARTCTARPVKLFGVRIGDKPIRKSA
SMGNIAHLAAEGSGGGSREEGYGSDGERPHKKRGEAWTEEEHKKFLLGLNKLGKGDWRGI
SRNYVISRTPTQVASHAQKYFNRQTNVHRRKRRSSLFDMVIDDSSDQLPLSRSSSQEVEQ
QHLDDPHPVAALPAPVVSPATVVPPSVPVEVPVSVPPPVQVPVPVSAPVMTSQPMEQDSV
ASSSSAGEAGAVMPGAMPPYLYPMMIPPPYYHPAFVPVPCYGYVPFYYGPPGAAQAPHEV
VKPVAVHSTPPLNVKDLYNISELSLKGDSDANGGVPASPLPPKPIGRPERQSAFHGKGPT
NGSSGGLIPAVK
>EfMYB124
MRGFERKGVRQYNRSEVPRMRWTEELHRQFVEAVACLGGQDEATPKRILQLMGVKGVSIS
HIKSHLQMYRSSSSSSSSTHHQSSLQKLTSTAASNSKRVFLSREDHCAYYASQDGNTPAS
SDKNIYTTMLRGCSHSSPYQIPSLEKVFRSCWEQRRGRVPWNSNVLTTEKAIRPSHTKKP
EKQHTGCDLTLSIGLWEDASSDDADGSSSISEEQLPARPAAGGAGRVAAVKEEESKPAAL
NLDLTISSSWLA

## Sheet: EfR2R3-MYB Protein
>EfMYB5
MEKSPGAAPTSSPEEEVAAEGQAHTEDVTEQEEEATPVVLKKGPWTAAEDAMLMDHVRRH
GEGNWNAVQRMTGLLRCGKSCRLRWTNHLRPNLKKGSFSPDEELLIAQLHAQLGNKWARM
AAHLPGRTDNEIKNYWNTRTKRRQRAGLPVYPPEVQLHLALSKRCRYDDFSPLASPQLSG
TTNVQALGAAASAGYASSRPAPLDLARQVAVTNHQTVQFLSPAPFSAPSSPWAKPFARNA
QYFQLAHSSPVSPSTPTGPMHPATPDLSLGYGVRGAADQSRLPPLSPSPGPRVELPSNQY
GQPTPPTSATAAAAAGLGGGVALPDHQNAASLEKMLQELHDVIKVDPPALVPANGGGAAL
ERHDGGVPENRFSGVQHRVDDDMDTLFGLVHPALSAPETVPPAAASNHSGSTSQHSSDNQ
NPSTVDLHVAGGTSSSDQDWGLDGVCQWSNMSRIC
>EfMYB13
MAREVDLRRGRSDALSVRTSGQAKRHRTVLYRHLPESDLPLPLALPHCTGWCWHLFYISL
SFSWPLFNSAPSLAPSYLAFHITIDHRQGSVGASRRARPTDRSTTSTGLPGMAKQSCCHK
KKLRRGLWSPEEDEKLMNHIAQYGHGCWSSVPKLAGLDRCGKSCRLRWINYLRPDLKRGT
FSQEEEDLIIHLHSLLGNKWSQIAAQLPGRTDNEVKNFWNSYIKKRLRERGIDPATHQPL
TEPAAAAATATTTVSRRAVFGDVDLIPTTTPIQAAPFEGPSMLDGVTKLPVELDWPIAGD
GVPSSSLSRPCYFQGACFDMDALQQQHCGSIPPAPVVPSASSSSTLTSMAEAEHCNTNIT
GGSLPWLELGASAVADAGHVDSCYAGALDELRWSEYFDSAFQAAASQQGALQAAGQCVYG
GKDDVPVHFDVHGLSNWC
>EfMYB3
MCTRGHWRPSEDEKLKELVALYGPHNWNAIAEKLQGRSGKSCRLRWFNQLDPRINRSPFS
EEEEELLLASHRVHGNRWAVIARLFPGRTDNAVKNHWHVIMARRCRERMRLSNRRGGAAG
AVEDDNNPRNANKKPRPDASSMASLLDKYRREFSVVPFAINHDSNQQDYCSATNEDTNKS
VEFYDFLQVNANSSDTKCGSSIEEQEENRDDQAEGQVQFIDFLEQPTRARRRTTALHHHG
DDVHAVAAPERAPASLSGTVSHGALARDARGRAVLLRDARRFRAGGLRGGCVNPSCRAHI
ALLVADVTARTGAGRPRAQRRICNGQAATRRQLGRPVACRFVISWHLELGGGARSRRVRG
GPFRLQWGEEVVGMDGWSGSTTTATVDTFSCDNRTSPRRLAYVRSHVPPRSLPSLQIPLA
AGHAGRPIRKCHPISPAPLVRRSSSRRQPATVARARPAPLLLPPAKPWTSAGTLGPAQLH
LPFDPHRYRSTEYKPDGRACQLHLARPPLVRDLPVSLLRYWPRLEENDKLVLTPLRRILT
SGDNSGECLNAMICFQVWGAQAIEHVEVPAAVSCEVAEEPAGRGWSKIGPGAAAKLRDLE
SHLELPASEVVRARGGEAAAQQIAGGSAEVARHGL
>EfMYB7
MGRAPCCEKEGLRRGAWSPEEDQRLVAYIQQNGHPNWRALPRQAGLLRCGKSCRLRWINY
LRPDIKRGNFTADEEALIVRLHRELGNRWSAIAAQLPGRTDNEIKNVWHTHIKKRLEDGD
DGEDKKKARKSKPAAAAKKAADADANAVDNSEQQQPFLTASPGLSSSVSSGVTFSTATDS
AAAVSSADNAATTSSHQEQEQQQVGAISKAETMEMESFNSAELFPPIDDSFWSSADVMDM
GLGAMDEELGLGLADPLSSSSTRDEDMEFWLKMLLEAGDMRDLSVL
>EfMYB11
MGRKPCCPKEGLNRGAWTSMEDGILVSYIQKHGEGKWGSLPRRAGLKRCGKSCRLRWLNY
LRPGIKRGNISDDEEELIIRLHGLLGNRWSLIAGRLPGRTDNEIKNYWNTTLGKKVLKNS
SVSKEDSEAAGASSKRRPFSQPTRTVGDAAPKAHARGRPPEASPVRSKELRCTSTAMLPA
VVQPAAHTRHGCALETAAGDDHVNAAEQTVVVVKAPTVEVRQDHLPEDDLSIDIDLDLDF
DMGELGFLSPWRGEVADGIEPGGQFGGDELDDDLEALLLGPGGDDDAHEFPWF
>EfMYB16
MRQAKAKTDQFTTPGYCTRPVPATVNQVKKKPRSSLKRAWIWAWPPLHAAAGEERRPSPP
PQLARPPPGTSSSTDPPLWTLLLAGSAAVRAAPGRIWEQGAGSGPRPPWWRCPHNQNFRF
LLVSATAARTSSPSKHRALPPLEGTGSRALPALEEGAGPRAPAGRSHPRTPAPPPLEEGA
RPRAPLALEERAGHRCRPARTRLATHHARRRAAPLGRGALYGEGREGEECREGWGKVGRR
REGRGGEGMRGGQERGGSGRGGGRVGRLIVYLFINCACGKEVFIPDAPVGSLVRDIVPLV
DSSISSASTTRTLLLMRSDSAGDDGASSRHGGHFARRAHVPSPAATRSAAAPSPGPLAIV
AVPHVTTRPVRYEALAYSVCVHTSRGPSARAPLLYYGWPWRGLASQHTHTHTDTRRERAS
GALPRVASGSASASARVGQQRSACAAAGGTGRAAGRRSVMGRAPCCEKVGLKRGRWTTEE
DQILANYIAEHGEGSWRSLPKNAGLLRCGKSCRLRWINYLRADVKRGNISKEEEDIIIQL
HATLGNRWSLIAGHLPGRTDNEVKNYWNSHLSRQIHTYRRKYTAGPDNTITIDMSKLHSA
DKRRGGRSPGRSPRSSGSGSKSKKSKQPDPEPEAESGHEKGASSPATVTIDMSKLRTDEK
WRGGRTPGRSPKSATSSSKTNSKQPDPEPEPESGDAKGASSPATAATSASSSPRHSDGAR
SAMVDMDPDPNQPNSSSGSTAEEPCSEDATGPWVLDPIELRDLWQAESEIDALVSIGAGH
DSVTQGFHAVGGEAQVDDLFDMDWDGLAAHLWGEPEQIDESAQLLPYLP
>EfMYB15
MDMAHERDASSEEEVMAGELRRGPWTVEEDLLLVNYVAAHGEGRWNSLARSAGLKRTGKS
CRLRWLNYLRPDLRRGNITPQEQLLILELHSRWGNRWSKIAQHLPGRTDNEIKNYWRTRV
QKHAKQLKCDVNSQQFKDVMRYLWMPRLVERIQAAAANANNAAGAPQQQQHGAAADTPLS
SSWQHGGADDGLYASPDELPTDACSWPPADYYPAAVGDGDRHQLLMNNPAAVPELSSTTA
GSSSPSSDSGAGAQPCWLAPVDGAEWFTTSCDASSAAAVLVGQQQQQSSCLLGETTWASS
ELPELGVADFEIGSFDVESIWSMDDNLWEDLFHLSTGYTMPFAARDDESRDEFAVADEHP
GDSRLLLAAQKLPNELAAWRGLAAWEKLPPRDCRAPADLTSAPLATVSFYRSIGKTAGVP
DAVKEAGQHYGATREDSVPRRRTYAADAAADGYGDREGTPLGAEDPRRRGGDMMILAPSL
EPWISAPTSEPWFLAPSMDSKATPKFPWPRLLSFVPPLSRTPPPLCDFEQWIDTEIKESD
KRLLQGLKEWDAERLEILEKRRGEEALQKEHKEEEERRRVAPYREEREKKLERARRAKAA
MEENPDTQRKGKWPRCTQ
>EfMYB6
MIKKGKWSKEEDDLIINYIQRHGSIVWLSAGLRRCGRSCRSRWLNYLRPGLKHGNFTLAE
ERIICEMYSKRGSCWSVIAAQLPGRTDLGIKNYWNSTLKKKYLLPAARRIAATWGRRTCP
AGSTLSDAGVPAQGLQLVVYSSEESSTAGSSSPAVKPVLAGPTLAPVAAAGQEPIAAVSV
SGPVVGIEQKPALLSRLPLEKTLPLLLPPPPPPAGDQVGERLTDLVCAPLSPIPLNFMEP
ELLACIDGFDDTDSFLPWFDHH
>EfMYB18
MTRTAVSPFCSGDLISSLASGRHRRQSSRARQQRWCLVVVVEAGRSMGRPPCCDKANVKK
GPWTPEEDAKLLAYTSTHGTGNWTNVPQRAGLKRCGKSCRLRYTNYLRPNLKHENFTQEE
EDLIVTLHAMLGSRWSLIANQLPGRTDNDVKNYWNTKLSKKLRQRGIDPITHRPIADLMH
SIGALAIRPPQPAPSPNGGSTAYLPAPALPLVHDVAYHAAGMLPPMTPGQQQVVIARVDA
DAPASPTTEHGQQQQFKWSDFLADDAAAAAAAAEAQQQQVVLGQYHHEAAGAGAGAGSGV
AVHGAGSSSAAAAGGDDGGIIGVGGGGGGDDGAAAFIDAILDCDKETGVDQLIAELLADP
AYYAGSSSSSSEMGWGMGLLNAD
>EfMYB14
MDMAHEKDASSEEVTAGELRRGPWTVEEDLLLVNYVAAHGEGRWNSLARSAGLKRTGKSC
RLRWLNYLRPDLRRGNITPQEQLLILELHSRWGNRWSKIAQHLPGRTDNEIKNYWRTRVQ
KHAKQLKCDVNSQQFKDVMRYLWMPRLVERIQAAAANAAGAPQQQQQPDAAADTPLSSSW
QHGGADDGLYASPGELPTDACWPPADYYPAAVGDHQLLNNPAAAVPELSSTTAVSSSPSS
DSGAGAQPCWLAPVGGAEWFTTACDASSAAAVLAGQQQQQQSSCLLGETTWASSELPELG
VADFEIGSFDVESIWSMDDNLRVFWSNSATAGATSTGFSVFHLGYAADVVGISPIAVLAL
ILRYFHTIPVSSLERTEEKREKDDVPGAARRGPPVPPSIRRRPPSALVCGTYALTKDERE
RERMRQLFDDASERCRTAPMDGVAFSPDDLDTAVESTDIDTEIGSLIKGTVFMTTSNGAH
IDIQSKSTAFLPLDEACLLDIDNVEEAGIHPGLVEEFMIIDENPGDETLILSLQAIQQEL
AWERCRQLQAEDVVVTGKVIGGNKGGVVALVEGLKGFVPFSQVSSKTTAEELLDKELPLK
YVEVDEEQGRLVLSNRKAMADSQAQLGIGSVVLGTVESLKPYGAFIDIGGINGLLHVSQI
SHDRVADISTVLQPGDTLKVMILSHDRERGRVSLSTKKLEPTPGDMIRNPKLVFQKAKIN
KNNIFSCAEYVLGNKLTYCCFCSNQADEMAQIFRQRIAQAEAMARADMLRFQPEKVLKTP
KRNVICVPCEKAIRFLQELQRNTQSVLTNCITFHSKPRQKTCQQQISVRKPKFQAKFAVA
LWWSGWLCNTWHVKKFGPKTCLSCPQPLQHSGSGTTDVRGSVQAVSPKRCQKGKEKQSNF
CILRRLTIDKPVFVFTKVSCAWRGPSPHGHYSIDREEKRF
>EfMYB19
MDAISSLMLQEGWRKGPWTALEDRLLTEYVQQHGEGCWNSVAKLTGLRRSGKSCRLRWVN
YLRPDLKRGKITPDEETVILQLHAMLGNRWSAIARCLPGRTDNEIKNYWRTHFKKARPSR
RARAQLLHQYQLQQQEQRRQYLQSLQLLQQQQQQHHQQQQQQLQLQQQSQQQLVVKQQQL
EQQSAPEPDHQAMMAMMDSLQSTGECSCSPVSPVLVPEQCCALPDDDDAMLWDSLWRLVD
GDGCGGGDY
>EfMYB17
MDRTRTGPGAGGALETTSTVGSSRPRLIVNYCYCACAAITRALVRVDRRRLDVQKAAGPG
ARCDRRTYSTPVPGRFDQATGAPFTRPNSIERETVPPAIRRAAFITAVLPAAAASVLEIN
GCITTRILLPGRTCFGTEEDDDAYNQGFTIGNQPDVQCNYARGESCRTRRGGKKIILRGL
ALARPGCAQSRAHGAGLLAAGRGARMRQGSASVLRVGAHTRAASPAARHCYIMGGRGVAS
LASTHTLRAESVCPAPFRAARSERARTPTPLDARDLLTVRTSCGRGQTSLGGSDRSGRRR
RAMGRAPCCDKVGLKRGRWTAEEDQILANYIAEHGEGSWRSLPKNAGLLRCGKSCRLRWI
NYLRADVKRGNISKEEEDVIIKLHATLGNRWSLIASHLPGRTDNEIKNYWNSHLSRQIHT
YRRKYTAGPDTTVTIDMSKLQSADKRRGGRTLGRSPKSANTTTTTTSSKTKRKQPDAEPE
PESAGDAKGASSPATAATTSAASSPRDSDGARSTVVDPDPNQPNSSSGSSTAEGPCSEDA
TGPWELDPIELGDLWEAESEIDALMSIDAPLGGFDAVVGEAQVDDLLDMDMDWDGFAAHL
WGGPEQNDHTAELQQAAAAAAACTPDENEPQAAAAAAHEHELEAFETWLLSDSQANADVK
ERRKERDESSALMQATRWAPKAYAVGKKNLFFDYDLVDSVKEWRSEWFYAENMLPALSFH
SDSSPLVNDRWEKNLLSSEELKKIQPLLDRIRVLKQWGLNGLGIVASYLRRRIQPLKARE
HYGFEYSGAEDPSRMVPVLELTDEEVLERLKKILKGVSVVPHPVPEYRADNPPPADFGRN
FVDPIPIDDLPSGAKAVENLAGASSISKSQATIVLPSASIAETVPYVEYAPRLVPRAPRS
GKRTRVDDVSAGSSSIKKSRQPSTRPDGTVAELLEGEEDEEGDAALNTRRKRSSDLSSPV
AQLSMTSFLARDGDDVFSAAMPAPKPSARHGGFSLKKKSAKSSPTPSLIPRPASSHSGGA
VVAALVPSSSHQPVSPPATLGISSQRLDDDVLWEFDATRRLSELTAEWGVLADGAASFGE
KLQKLTSEISALKMDLDLYRSEIEIERRTHQREEKALRAQNFVKDGVWACVKNILAHVWV
LAPSVPLEKLMEDTDDDNYLESIENAESEVEDLANFIADKLDIHLPPSDDEADTKMMKKK
FIQRRSVRKVPRSSLARPSRAVTMATSSSRNSSFSASSAPVSSSPGVFGAPVEMEASPVG
TSKLVSSREVEDPVAAPAVNPISAPPVDTKLIVLSSDSEDEVDWKTLIAEDEVDWEVLAA
KSDEVESVDEVIQVVHQIISRHRQSKPMHLQLTPSVGDIEFWCAEEGGCASVGSYPDRPV
ITGGGAWTRRRRSRVRAATVVLDGALLLLVLPGGREEWSSPAASSLGRSGIRRGERLRRW
PAATAAPALPPSNAP
>EfMYB12
MEGRLFDKPLNPNKLLKEQFVSNLTGSSLLEIAALSTVVPALVVLRKWSSRDSSRKESAK
KNDDQVHPVRKDWMQYFSTLGVDYLTVVLPIILVFTVLSEWAFTCAISLVILISIYIVFK
RSQLHLKDGFSQLPSLRADISSYRVSVVLVTSLCILAVDFKIFPRRYAKAETYGSGIMDL
GVGSFVVANALVSRQARNIASMSFKAALSSISPLVFLGFARIISTWGVDYQVHVGEYGVH
WNFFFTLAAVSILTSIVRIHPKHCGLVGLLILAGYQIWLSSGLNEYLISDKRSADIISQN
KEGIYSILGYWGMFLIGVSLGFYLFVDTSSKGKNRNTQVMQIWVLAASFWILAIIFDSYI
ERVSRRMCNFAYVMLVFGQNFQVLSILTLAGFASYKKNLVLEDAFNQNMLGSFLLAMLPV
CQADRKDGFDGEVAVALSCKRTFVLNYRPCDLSYPTDLGAVQIVQYRAPLATACDRTLLC
FVISSLRRRRSTPTLCSPFDGGENGTCSLPLLARHGGYDVQARFIILVVRRDHGRWLLRH
ASTAGGRWGIGVRAHPAIPAVPSSVLRCAGGGPCHAILRIIARFDPWIRASRSVLCLRLW
RTVCSTTVEKLTPLCIVDTMLTFALLPFTGTPDAKSKWDDRRDEMHGILTCSPPAPEKSE
LSCMEWCDTHTPLEPCLDSFSIYLHHRSIGGGAVGRRNCIDDGDRRRGGGTDRSRSMGRP
PCCEKEGVKKGPWTTEEDLVLVSYVQEHGPGNWRAVPANTGLLRCSKSCRLRWTNYLRPG
IRRGGFSEQEDRLIVHLQALLGNRWAAIASYLPDRTDNDVKNYWNTHLKKKLLLQQQQRG
STAAAASSPTPPKGQWELKLQTDIDLARRALRDALSVDAAAGPLGMAAAGSAPLAASAGG
PAGAQACALTAGSVDRTMLDGWAAPPAAGRSCVVVGGTVNPAPATPGAAESASGSSSELT
TECSGSISSAAPVVAAGHQLLVREEKAAAGQAEVPLSAIESWLLEDAGGEQKLPHESLLL
DAVLHNFGF
>EfMYB128
MGRSPCCEKAHTNKGAWTKEEDQRLVAYIKAHGEGCWRSLPKAAGLLRCGKSCRLRWINY
LRPDLKRGNFTQEEDELIIKLHQILGNKWSLIAARLPGRTDNEIKNYWNTHIKRKLIARG
IDPRTHQPASTAAVAPAPAAAAAPSSHRHHADDKAVVVRSSCGSRDSTSGSVPHQLGGGG
IDLNLSLSPPTSQPSSPAAAN
>EfMYB127
MRKPECPAAANSGNAGVAAVKLRKGLWSPEEDERLVAYMLRSGQGSWSDVARNAGLQRCG
KSCRLRWINYLRPDLKRGAFSPQEEELIVSLHAILGNRWSQIAARLPGRTDNEIKNFWNS
TIKKRLKNSSAASSPAATDCASSPEPNNKVVAGSCPDLAGLDHQDGGHHHHAMTTVTTGL
WMVDSSSSCTSSTSPMHQRQPPPTATMAAAVAAASRSYGGLVPFPDQLRSVVADASPGGF
FHGHAAPAFKHQVAALHHGGYYGSTPPHHHGMMATMDGGGCFMRGEGMFGVVPPLLEPMS
AAQEQEQGQTTLIMASSGNNPKNNSSNNTTETTTTTLSNNESNITDNTTKDNVNTVSQVN
TGSNVAAVFWEGAHQQYMSRNVMHGEWDLEELMKDVSSLPFLDFQVE
>EfMYB129
MGRSPCCEKAHTNKGAWTKEEDQRLVAYIKAHGEGCWRSLPKAAGLLRCGKSCRLRWINY
LRPDLKRGNFTEEEDELIIRFHGLLGNKWSLIAGRLPGRTDNEIKNYWNTHIKRKLLARG
IDPKTHRPLGVSTSTAAASSHRQDQDHLLSARSSCSPETSGDDDSTSALHDGGGIDLNLS
ISPPRQPPSPSPPPLPTRQEAEATSGGVILRDANSSETTTTPKESGAAQQRLAPRNSASC
PRPSNPRRLPPFPSPASSLSSEPLLSTPRLSLPLLHGSASLPLRPSSTNSGRPPPPPAGL
GVRELGCDGAALQIQPAESNQASLADPARRNQGGGGDRERDGNDSAGGEPPHDEQWIPRE
EAASGKIPHGVAPYSALPPRRVQIRRRRADPAWRRGGGWLWT
>EfMYB23
MGRPPCCDNGVGVKKGPWTPEEDIVLVSYIQQHGPGNWRSVPENTGLMRCSKSCRLRWTN
YLRPGIKRGNFTPHEEGIIIHLQALLGNKWAAIASYLPQRTDNDIKNYWNTHLKKKVKRL
QQPAADSFQTASSSNAVTCSSNYYSPSSSSSHHSLQGMQQPMNSYPNTACNGGAPSNNET
TTTGGISNLFQTWMMRPSPAAAATAANCKIAMQEFQEEQDAAAASIVRQEQMGMTGGGDV
NRSSALEMVVAPVMGAASTATFSLLEDWLLDDMPGQAMDGLMGISAGCCADPIMF
>EfMYB21
MHGARRGPWLTGIRGSMGPHPSPHPARSSTPPRIKPTTAPLPSPRLPLPSVVHSRKARAG
RSLQHTTPSPPAAAAAAAPTHRAGALVPPTPTRRRRRSESVRGCRASISAGAAGMGRSPC
CEQAHTNKGAWTKEEDQRLIAYIKAHGEGCWRSLPKAAGLLRCGKSCRLRWINYLRPDLK
RGNFTEEEDELIIKFHELFGNKWSLIAGRLPGRTDNEIKNYWNTHIKRKLLARGMDPQTH
GPLAATVASAPAGQQHYQLEPQKRAAAGGGVGPRGHPHHHHQAPQQDVISNSPEAACTSR
SSDDEPRSATPTPQPRRHLDIDLNLSISLAAYQPPEETSSIKSPLMMMKQEETAAAACLC
LNSLGYRPGVECVCGGGSSSQSQQWARSFLQAAAPCYRGQ
>EfMYB20
MGRPPCCDKEGIKKGPWTPEEDIILVSYIQEHGPGNWRSVPINTGLMRCSKSCRLRWTNY
LRPGIRRGNFTPHEEGIIVHLQSLLGNRWAAIASYLPQRTDNDIKNYWNTHLKKKLKQHQ
AIGAIFAPPPPASDCSSSSSIVMPTTTVGGSHVIDHHHHRDMLGTNPSYYARPGGGCCSN
PAEVAQLIARRSPFATDGGDSSSSSYASSMDNISKLLTGFMKQQQSSPSPDAAAADIKPS
AAQVNNNHALLSSSSFHHMSAGTGSTLPAAACFNDMMPSPPHAQQAALMGHGGYDDPRQP
SPLSPIETWLFEEAAAEQVGDLMDLSEDCCSSVPMMF
>EfMYB24
MEMVLQQSAAGMIPGVAACRPGPRPAATAPMMAKQERDADDEQEELQQRLAGAEELRRGP
WTVDEDLTLINYIADHGEGRWNALARAAGLKRTGKSCRLRWLNYLRPDVKRGDFTADEQL
LILDLHSRWGNRWSKIAAHLPGRTDNEIKNYWRTRVQKHAKQLNCDVNSKRFKDAMRFLW
MPRLAERAAAQAQHHHQPSSPLTPCIMGMAAPPASSSSALMTQLDSNSSSCSPSSAVTTA
GCSSSCSSLTSVDTGHDDGARPHSAAAEAVLAMVDDDYWGAATTTMPQQNNDHYDFWFTA
SALQQLTAGDHHFQQQAADHELTGWVQGFSDGILSGSSEDTLWSLDDIWRMPQ
>EfMYB22
MASSSTTNTSDGAKSSSCPRGHWRPGEDEKLKQLVEKYGPQNWNSIAEKLEGRSGKSCRL
RWFNQLDPRINKRPFTEEEEERLLNAHRAHGNKWALIARHFPGRTDNAVKNHWHVVMARR
SRERSRLLARAASSVSSPSSTGGYLFGAGTPATSSLCFGFSKLGGGGSGGLFSSPAAAAP
PTSLFRSFGTAAGSKGFLGASLEASGRYDYSGKQPTAPLSITFSSPREALGMDIGHHHGH
HEHHQKNYHASDSADEPLKKKDVPFIDFLGVGVSS
>EfMYB131
MGRRACCAKEGMKRGAWTAKEDDILAAYVKAHGEGKWREVPQKAGLRRCGKSCRLRWLNY
LRPNIKRGNISYDEEDLIIRLHKLLGNRWSLIAGRLPGRTDNEIKNYWNSTLGRRAGTVA
GGSRVVVVAPDTGSHATPAASGSCETGQKQGAAAPRADPDSAGSAAVTGTAAAVWAPKAV
RCTGGLLFFHRDTPAPHAGDETTTPVAGGGGGEAGSSPDDCSSSAASVSPLVGSQQDELC
FSGGGGDWMDDVRALASFLESDEEWLRCQTTAEHEQLANTYMRMKYYYYVLPPFPLSSAA
GLCLSPRRSRRISSQGRQLPLRSTHAAALLPSSTCMGVLCGLPPASSSDAQLQPSATTSR
QKGAKEPTSAAVAGTSSSTPDHPPPISNISSPSSNDVSPSCLEYAAEFSTCRTPSRPPQP
NRRCRRCNNWTSSSLDHMDSMI
>EfMYB30
MKPHVEINVRSILTHIIGDVFTPFNLVCEDVDDAFWPTWRTSLALHGQWRVPGRNAPAAE
HDQFIPLLELRRMSHISADIYIIADCVSVVTSIGQIKLRLRLGRKKAGGRARADVDRAKG
SPVVGRRGDRRNLCHNFSYPAEQGKQKAKAFGLEPVNFTELFSQRNSSSVPVGFSGLCSV
AIAADKRKRLRGTSIKAAPPRARTLTPRPRRELAGCCSLDRSLAAGGARSAPCCDKLGVK
RGPWTAEEDRKLINFILTNGHCCWRAVPKLAGLLRCGKSCRLRWTNYLRPDLKRGLLTDA
EEQVVIDLHAKLGNRWSKIAAKLPGRTDNEIKNHWNTHIKKKLIKMGIDPVTHEPLDRKT
TSSSPATTSQSTEFDEATKQQSPQIDDVVAMRDMPPNGCSPTESSTNTVSTGRSSSSSSS
GGGHDQDALVKWLLEEEPPTGDEPWLNFTGSVDVDEFSSIAAGPELLPWDGATDWLLDYQ
DFGLGDSATLVDGYMVNNSSNGAKF
>EfMYB36
MVRPPCCDKEGVKKGPWTPEEDLVLVSYIQEHGPGNWRAVPAKTGLMRCSKSCRLRWTNY
LRPGIKRGNFTEQEEKLIIHLQALLGNRWAAIASYLPERTDNDIKNYWNTHLKRKLQSGG
GDGAAKPPAHRPPSSSKGQWERRLQTDINLARRALREALTPLDDLKPTQRQRDGAVDAPG
AGMGDGGGGGDSPASSSSGASQCSPSAPIAAAAAGPYVLTTENISRMLDGWAGRKGARGG
SPGTPGGAESASTGSSDASEVSYGGAAVAPAAGGPVFEYETKPAVPPSQQMPLSAIESWL
FDDDSHFHHVQSASLLDAAPMDYPF
>EfMYB38
MAARDHRELSSDEDSAAAAAGDLRRGPWTVEEDMLLVNYVAAHGEGRWNALARCAGLRRT
GKSCRLRWLNYLRPDLRRGNITAQEQLLILELHSRWGNRWSKIAQHLPGRTDNEIKNYWR
TRVQKHARQLNCDVNSQQFKDLMRYIWMPRLLERIGSGDGSDDSGDGAVVIDAVAHDDAT
MTPTPTPLLTAAAWRVDDVELSCTTAVSSSSVSTDSMHHHHQQLVAVSTPPPPAVASAAF
GESNNDASYYGVDNSNAAMSMWNSLCQPPHSTTAQLAGAGSCSGWSDESLLVVPSGLPGG
GGVYADMGFPDLCDPDTMWTAGVSGADDLWYTQIMGL
>EfMYB31
MFTSCAGHLCVHGVLWGGGGAVEGLANRHQRQEKGDEPNPSITVTKIGNRFASGAVAGGR
PTATGRRPNLFATNSARPLEDLPRSSQVPIKSSPASPSPTLGPWLTPRSQQQQPPLPPAT
QPTREARRGRKRRRQKDQESSQASIGGSVAARSTSIMGRSPCCEKAHTNKGAWTKEEDDR
LVAYIKAHGEGCWRSLPKAAGLLRCGKSCRLRWINYLRPDLKRGNFTEEEDELIIKLHSL
LGNKWSLIAGRLPGRTDNEIKNYWNTHIRRKLLSRGIDPVTHRPINEHTSNITISFEAAA
AAARDREETKGAVFRLEEHNKAAAIGRDHQNHHPAGEWGQGKPLKCPDLNLDLCISPPAP
CQEETMAMVMKPVKREAGLCFSCSLGLPKSADCKCSNFLGLRTAMLDFRSLEMK
>EfMYB35
MGRAPCCEKSGLKKGPWTPEEDEKLIAYIKKHGQGNWRTLPKNAGERPETSMELLISPII
RIYRHIHAYICSPRPDRSIDPSFSWHAGLARCGKSCRLRWTNYLRPDIKRGRFSFEEEET
IIQLHSILGNKWSAIAARLPGRTDNEIKNYWNTHIRKRLLRMGIDPVTHAPRLDLLDLSA
LLKPAAAAAYYPTQADLDTLRALEPLANYPDLLRLASTLLSSGPPAPAIGDHQNQLLPWI
LQAQMAQQAAAAMAQQVAPPPPQAEQFMQQQQAGAACQQMPDLVHTNPTLQQQLAAAQHQ
PQDMAAAACHSMQPPSGYVDSLDPALMQMVQQADASNLQQWSSTVTSSSNNNNNVGSGVS
TPSSSPVARLNHSSSTTTTTYGGASASTSNDAAAAAALFNMQLSELLDVSDYM
>EfMYB37
MARRTSGPKKKLRRGLWSPEEDDKLINHIAKYGHGCWSSVPKLAGLERCGKSCRLRWINY
LRPDLKRGAFSQEEEDLIIHLHSMMGNKWSQIATQLPGRTDNEVKNFWNSYIKKKLRQRG
IDPATHKPFPLAAEASRAAAAGSSRTAVFSDAELILSSTTAAGQHMPPRPVTAAAAAAES
YDVYSYSRSSGGGGASDGSLQSLSGYNSSSKKTAADHLGAAAAAGSYLQQQDPAAADALC
CGPSGVPAVVLPSVSSSSTLNSMAGLSPAVTTTTATDEQCNNNNCSSCNNGFELMSTPPH
SHSNHHLPWLELGTSGYGGAASAAVVDHYGAALDELKWSDYVFDGYGGQAGQSIYGDSKD
AVQFVDANALSSSSWCLN
>EfMYB27
MGRQQCCDKVGLKKGPWTAEEDHKLVSFLLNNGQCCWRAVPKLAGLLRCGKSCRLRWINY
LRPELKRGLLSEEEERTVIHLHAQLGNWWSKIASQLPGRTDNEIKNHWNTHIKKKLRKMG
VDPVTHKPFHQSAGPPALQPQEEKATGVPTTAGIVSGDDILGNEAFSTHEVPTVHLLDDT
AEPPARSNSGMNTAAYSPESSSLSSFSTCCSASATASSSIIDDVDWPEWLEWAESSMLLD
DVVATSGPWEFEDPFVNHQMIDLFDQQETW
>EfMYB33
MGHHCCSKQKVKRGLWSPEEDEKLVKYITAHGHSCWSAVPKHAGLQRCGKSCRLRWINYL
RPDLKRGTFSDHEERTIIDVHRILGNRWAQIAKHLPGRTDNEVKNFWNSCIKKKLIAQGL
DPKTHNLLPASRTLLHGGNGANPSSNNPAQFHSNGGASVVSVATTPFTISSPTKAAAYAY
DTVTVTPPPEMAPAMYDVPNPDGMLMGHDQAAAAAIPGYPYHPDNGGGVLMSFKDQNAGL
QTSMDFVNGSPSSSSMDHAAGMPNGNGFSQGMGAAFMDVTAGMWTTAAVDSAMCAGMEVV
QPQQQPLPPQGLLQGEVVVGRQAVINGGGAVADKGMDMMDVSSVYGGAGATTFDLELMES
CALFCGSGVGGSTGNAMEQLQWDC
>EfMYB29
MGRPPCCDKVGVKKGPWTPEEDLMLVSYVQEHGPGNWRAVPTNTGLMRCSKSCRLRWTNY
LRPGIKRGNFTEQEEKLIIHLQALLGNRWAAIASYLPERTDNDIKNYWNTHLKKKLKKMQ
AGEGEDGGAGASEGGGGAATAGGGGKRPAVPKGQWERRLQTDIHTARQALRDALSLEPAA
PLAPAKVEPLPTTPPGCTTYASSAENIARLLEGWLRPGGGGKGPEASGSTSTTATTQQRP
QCSGEGAASASASHSGGAAANTAAQTPECSTETSKMAGSSAGAAGSAPPAFSMLESWLLD
DGMGHGEVGLMADVVPLGDPSEFF
>EfMYB28
MGRQSCCDKVGLKKGPWTAEEDQKLVTFLLTNGHCCWRAVPKLAGLLRCGKSCRLRWTNY
LRPDLKRGLLSVEEERTVIDLHEQLGNRWSKIASHLPGRTDNEIKNHWNTHIKKKLRKMG
IDPVTHKSLQPAPPPSQEPASPPPLTQQEQDTGGSPEEKEKEKAAVVAATPSIGHETFCT
DEVLMAHLLDDIVLPPAAASNSGLTMASSPDSSSSSASPSSYSALVPASSSGGSSIADGE
WPEWPPQMMEWPESMWLDDVVTGPATAWEFEDPFVTYQRIALLEQDHQAETWNNDGRVEL
F
>EfMYB132
MSDEREERGHWTVDTCSKQMEQYASGCYNLQRPKHFFFFALALVTDQLWALKADPVKGES
LSNSVAEKRPTDGSWLLQRTQDRQREEEEEEHQEAGLVCVCVSLSMGRTPCCDRAAVKRG
PWSPEEDEALRSYVQRHGSGGNWIAMPKKAGLKRCGKSCRLRWLNYLRPDIRHGGFTAEE
DAVIMSLYTQLGSKWSLIASQMEGRTDNDVKNHWNTKLKKRLLAAALSPSPPPHARLPAP
APAPASSTAHASSLFPSLAIPTVKTEAYTCDDFLAPALGDPFAAAADGSTSAASAASSAS
NWSTADNGAPAKRPSSCWTSARAPTSAPPLTSSSSPAATTTLSIQACRRYSISS
>EfMYB48
MGRAPCCDKTSVKRGPWSPEEDELLRSYVHNHGTGSNWIALPHKAGLNRCGKSCRLRWLN
YLRPDIKHGGYTEQEDRIICSLYNSIGSRWSIIASKLPGRTDNDVKNYWNTKLKKKAIAM
HQHQQQQQQEYYHQQQQHSSGGGRGRHGGAIIVTPRAAAPRSQQCASSMQPSPASASSAV
TTASASDACSFGAMYPSPSTTLQAAAPVLARYDGTAPAPPLPPQQASSLAEFSPAPAPPP
PATWAGGLPLDDMFLPELLGDSEFPPGGDFFGTGFAPLLLQDRAASASLQELSACYFPNA
QAEMWAAADHHVHVKPPPAGLCHSLT
>EfMYB57
MDALWKQGSSCDWPAAATVIISDDDDAAAAELLRRGPWTVDEDALLAGYVAAHGEGRWNE
LARAAGLRRTGKSCRLRWLNYLRPGVRRGDFTPREQLLILDLHSRWGNRWSKIAAHLPGR
TDNEVKNYWRTRVQKHAKQLGCDVGSHRFHDAVRNLWMPRLLERIYADDSAAAAPAAAAA
DNVSHYYSAASPSHELLSSQPAYGNAAPKGNCARALSPDASSVTGSSWSREASPPSQFQS
SSCSTMAGCSTSTEQCQNNGCSSATSVDMFDESWSELLARANHDVTEFGLGETGDNWWSL
EDIWEQPLY
>EfMYB65
MGHAGCRINNAANDARCSSCPNFLCTFLAIDRLAPDQSIQQAYLKFSGGSETFVQYRQQY
VHAVRCDSESYLALLACWLGIESVEMGRVHPCCSEEKKVRKGLWSPEEDERLASHIARFG
VSCWSSIPELAGLQRCGKSCRLRWMNYLRPDLKRGRFSQQEEDLIIALHKALGNSWSQIA
ARLPGRSDNEIKNFWNARLRKKLRQKEASTSSSTAGSKEAAARRSRNSAEDDDRTKPAPS
VFTPFVPDHVAATAGASGASSCDDSSAAGSFVADPAAATCAATAVRLADAADRNAAAAES
GVTPTPSLTTSTSVCTDDARGSCDDGFLRAMVDDPSFLFGDFYLDGDGGHHGQIMSFWEG
HAFS
>EfMYB43
MYRVKSEGEGDCEMMLQDQMDSPVADDVSSGGGGGSPHPHRGAGPPLKKGPWTSAEDAIL
VDYVKKHGEGNWNAVQKNTGLFRCGKSCRLRWANHLRPNLKKGAFTPEEERLIIQLHAKM
GNKWARMAAHLPGRTDNEIKNYWNTRIKRCQRASLPIYPASVCNQSSNEDQQVSGDFNGG
ENISNDLLSGNSLYLPDFTSDNFIANPEALSYAPQLSAVSISNLLGQSFASKNCSFMDQV
DQAGMLKQSSCVLPALSDAIDGVLSSVDQFSNDSEKLKQALGFDYLNEANASSKSIAPFG
VALTGSHAFLNGNFSASRPTNGPLKMELPSLQDTESDPNSWLKYTVAPAMQPTELVDPYL
QSPSATPSVKSECASPRNSGLLEELLHEAQALRSGKNQQPSVRSSSSSAGTPCETTTVVS
PEFDMGQEYWEEQPGSFLSEYAHFSGNSFTESTPPVSAASPDFFQFSKISPAQSPSMGSG
EQALEPKHESAASPHPENLRPDALFSGNNTADASIFNNAIAMLLGNGINAEYKPVLGDGI
VLDSSSWNNMPHAFQMAEFK
>EfMYB63
MMRETYMDVLPPVDHIAARSNWFPAAARLWTAEENKRFESALAGLDLGHPDWEKVARAIP
GRTVREVVSHFKNLQLDVQQIESGQVPLPVYGSGASSFTLQWDGNGGYGPGDFRHGYRFG
VGCGKRHHGRTPEQERKKGVPWTEEEHKLFLLGLKKYGKGDWRNISRNFVHTRTPTQVAS
HAQKYFIRLNSGGKDKRRSSIHDITTVNLTDEQPPSPSQSSLITNQSNASVPTAGIGQFS
LAADAKQLGAGNLPFNSPSRTSVMATYRMDLQDQGLQCGPLHDQLVANQSVLF
>EfMYB47
MTRKPAAQQRGVGGAGAGVMRTTLKRGAWTPKEDELLSRAVAKEGEGRWRTLPRRAGLLR
CGKSCRLRWMNYLRPDIKRGPIAADEEDLILRLHRLLGNRAVQMCNAYIVRVRACRWSLI
AGRLPGRTDNEIKNYWNSHLSKKLIARGIDPRTHTPLPGAAASPYSHRAGAAAAAAGSAD
KTPPPPEVEPLFAPPPPPAHPSSSSGAGVGCDFATSMMGIGAEGFDGFSDPFCAPDVAAR
GGFDLGCPIVDDATFSSFLDSLMNEERIADYFGDHKDADGENDLGGA
>EfMYB59
MAHEMACFFGPAPPVAALSPFHEGQAENHGHSSSRTAGHARGHWRPAEDAKLWDLVAQYG
PQNWNLIANKLHGRSGKAVKVSIFIAIFVSSHSCCVHALTEYGAGKSCRLRWFNQLDPRL
NRRPFSEEEEERLLAAHRAYGNKWALIARLFPGRTDNAVKNHWHVLMARKQREQQSGAPR
PRRRKPSSSSSSSSAVFDVRHQHASSPLPFRAGIHPEAAAAVATRARAYSDGGESDESVS
TSGTDLSLGSVGGAGAVPCFHHQSSYDAGTTCLLGSSPLLLHCMLLSVPSPPASHRATAS
DDGCGKGKLALPFFDFLGVGAT
>EfMYB55
MTDHPINDEQQLCKHVGIDSRDIRTPNRLEVEEDKAWGRLLQLRRGGGAVEVQQLAGDAL
QQLVGATLLSSFFLPLFSSSFSLSRASSPPSSFLSSLLPSLFLLSPPFLFFALPGGQREM
RWGIDWLCKGFDGHSAVTTDTPAAVCGHTELLHRMPLMASFQLLENQPFRFDLRGREGKE
IKPCAWRILSGHGQVGLPSLAAPSFPYRIRARSFADPANSVGHPAAAYHKRQPAAAAPRH
PTNRIHSHTDTARTNGSRAALFSSARNETRGSEEGDRHPMAVPDEAAAGDGRPVPVAMKK
SAWTKEEDAVLREQVRLHGPQNWAAISEVLPGRNPKSCRLRWCQHLSPVVDTARPFTPQE
DEKIIAYYGKYPNKWATIAGFLPGRTDNAIKNRWHSVLGKVYHQQQQQQRAAAPIHYRLA
DGTLALFPLAPGDVKGFGRDMMIPVLRHPPPGVDLSGECLKLFPLVAGDLIRGNNAGEAA
AMDVDYSTDESLVELRLWPSTTYHDGGVQGDGAGSSGPLDSLVSA
>EfMYB60
MAAFFGAAPPPPAAALASFHHEEQQHHHDAAEEVYHVDDVDEGGAGHGHGVGGGGQGKLC
ARGHWRPAEDAKLKELVAQYGPQNWNLIAERLDGRSGKSCRLRWFNQLDPRINRRAFSEE
EEERLLAAHRAYGNKWALIARLFPGRTDNAVKNHWHVLMARKQREHTGALRRRKPSSSSS
SSPGPAPTPTPPHFAPVVVLHHHHYGGSPPVPLHAISGAQYTAAAADTRAHSGGESDETA
STCTTDLSLGSAAPCFYQSGYDMVPRAAAFAPSARSAFSAPSATARHGEARSDDKVSLPF
FDFLGVGAA
>EfMYB50
MTTSTRVASRSCGRGSDDEPAVRKGPWTLEEDLILVSYISQHGEGSWDNLARAAGLNRNG
KSCRLRWLNYLRPGVRRGSITAGEDTVIRELHARWGNKWSKISKHLPGRTDNEIKNHWRT
RIQKKKQPATKTTSSTQQKQEPSKTVSSGASSGGDYYWCTKPDSDLQQQLAYYCQKAAMA
AAATTTNAVLVSSEGATSPPALTSQDSSTAAGDWYTHQQTTTYPYCSELSLVACGDGETA
GLDALTMQFLSSHFTASFWTNGVDDFWETKPITDAF
>EfMYB44
MGRSPCCDKTRVKRGPWSQEEDAILRSFVQRFGNAGNWIALPQKAGLKRCGKSCRLRWLN
YLRPELRHGGFTDEEDNLILSLYGEIGSKWSVIASRLPGRTDNDVKNYWNTKLKKRYLAS
TRDDSATAAASHQVQQDEPLLPLTPAALTDLDTAAFVDTGAAVVDDDMLLFKSEQLYAEL
VGLVEKQSHTTAGPSSTGGDEASKAATTPSSTFSSGTTSSSPTVSSSGSCTLWSMDAHDT
TLLSESTTGLFDAYGVGDAFGVALPAYSFQDLLASSYDDVTAAVAQDLLYYQ
>EfMYB61
MSQRKGAMAAAVTSSKHLEDQEMMMELRRGPWTLEEDNLLMNYIACHGEGRWNLLARCSG
LKRTGKSCRLRWLNYLKPDIKRGNLTPEEQLLILELHSKWGNRWSRIAQHLPGRTDNEIK
NYWRTRVQKQARQLRVDANSAVFRDAVRCYWMPRLLEKMAATSSAHHHHGELPPPPLLHP
SHIAGMASSSSPIHGSHDHEQDPTSNAEAGSGSHGGHYYQQYPVDPSPSTSTTSGSTSAA
ALPPVPCFSELSWVDQYGYGPYSYTTDLDGAGVLFDDSAALESLGLDGLDLGPADSDVYS
DTTLLDYLNSTCAGGTMMTMMGGGGGSVGHNSCGGGMGSGGDADYGRPSSSWRTDELVVQ
ASSARKLGLGDHQHQWGGGI
>EfMYB41
MMAEAWRPVMLAPTAPCFWQQDTHSVFWRRGDAWTAEENKQFEKALAQIDRNAPDRWEKV
AEMLPRKTADDVRNHYHDLENDVGFIEAGLVPFPHYSSSVPSSGFTLEDWDGGDGAFRRG
YCLKRARGSDQERKKGVPWTEEEHRLFLMGLKQYGRGDWRNISRKYVTTRTPTQVASHAQ
KYFIRLNSGGKDKRRSSIHDITTVNLPDEDRGNAPPSPPSAVTTTAATNPSVAQLVDVKP
FMAPLPAGALIGVSHPYTNVKLEPKSSLVAGLGLGFDDSVFLQMHCGQL
>EfMYB56
MCVRIHGPQQIHGLHSAGEARHARSPSCSCSGDLYLFLCLLALLSQTEKPVRMGRAPCCE
KVGLKKGRWTKEEDEILARYIKEHGEGSWRSLPKNAGLLRCGKSCRLRWINYLRADLKRG
NITEEEEEMIIKLHATLGNRWSLIAGHLPGRTDNEIKNYWNSHLSRRAADFRDGVVVNVD
LSKLPGGGKRRGGRASRGIVAAAKSAAAKENKAKGKKGKGDMGKNNVAAQAEQQQQLKDK
EDANVSTTPRPQSDCATAAQSEEQAQASASGLTSDGPEEEDTLALSEEMVSALLAAPGSP
KLEAGPDGSCMDADSGPSGDSVGGPGGPSGDVAQELDLDDNAIMDWDLMGLDISAADDMW
DPLLWYYDDETLVPEPEGGGEGHQQQQQDEVMSDLFFLDNL
>EfMYB54
MGREAAATRPKLRRGLWSPEEDEKLYNHIIRYGVGCWSSVPKLAGLERCGKSCRLRWINY
LRPDLKRGSFSQQEEDLIISLHKILGNRWSQIASQLPGRTDNEIKNFWNSCIKKKLRQRG
IDPATHKPLNDDDVVAADDNAVAPHRHQDDKQLASSTDDHCFAAMDAASSDDPLAPHSPT
VSFDPLSVTNVPTMQQGSYGAAHSFGRSDNHLCDYGGVDVVSDAATTYSAYTGGDSSSNS
NGTWTCGGNVVGGEPMPPHMDMFGRDAEAAYQFDPAKYSPWQQQQQHQAAAARLHGHNVS
GGGSAGFPIRRDLPDSCFDLARSALEDEFSVDFL
>EfMYB69
MCTQPPTQFLSIKLNQEAKCDSPLNQKGHMLIFRGRGGTGLKKKKKKKKKKKKKKKKKDK
TAATMGCRSCEKPKMNYRKGLWSPEEDQRLRDYILKHGLGCWSAVPAKAGLQRNGKSCRL
RWINYLRPGLKRGMFSQEEEDVVINLQAKLGNKWSQIAMHLPGRTDNEVKNYWNSYLKKR
VMQAQGASSNSSPKSPPELTSMSTTELSSMSMSMHQHQHVKNSSGGGGGSTTTSHDHDGN
ISGSHALSAPPLAQQPFDHQAARSFVFSDWAPAAPESYSVSTHWPASTASSGNVTPSHGH
GGGAFGDQMSGTYGAGALPPHQDHHQSAAATAGIAGSGYFDLLNMGDIYGGFSSTNDDLL
F
>EfMYB79
MPPRRERHPQMPSTLTEEPQFFNQTPRGKKGPPNNGSNKGPRQHQPRPLRSSGASTPDKS
KRHTRMRIVTPDTDRQRVSDSTSWERTPPRRELEKEEISSTRPRIRRSACVRTGENAGNP
RDLGFGSVVRAADRPPRCTLWEQLRGRNAKGVKNNLGFESRLVQPYSYRCPTDDLRWMLI
LPFDIQPSAPPSRSRAQVGHVNSSTVSSAIECSSSSAFLFSTSGQGHQVTALPGLNRGSW
RRHSPAMGCKACDKPKPNYRKGLWSPEEDQKLRDYILLHGHGCWSALPAKAGLHRNGKSC
RLRWINYLRPGLKHGVFSPEEEETVMSLHATLGNKWSRIARHLPGRTDNEVKNYWNSYLK
KRVEGKEGPSTSPAPAASNSGAAADSDDSHCVKPGDDGTAQEAPGANRPADSAGSSEPRE
SSSADSSCLTDPPACRPHAAPLAAPKVMFADWLDMDLDTDYYMGGGGPPPAAAAPGLGAA
AAAGVAGTGDRDHPQVMSQGSVQQVDGPSGVDVSLHGFGDSGASCWEFQEHFDDGIDQMQ
TAGFCDLLSMSDYFGLN
>EfMYB76
MGRSPCCEKEAGLKKGPWTPEEDQKLLAFIEQHGHGCWRSLPAKAGLRRCGKSCRLRWTN
YLRPDIKRGKFTIQEEQTIIQLHALLGNRWSSIATHLPRRTDNEIKNYWNTHLKKRLAKM
GIDPVTHKPRADAGASSGAGAGNNAGARYRAAAHLSHTAQWESARLEAEARLAREAKLRA
LASPPLPPANAPAPGPGPAFISGLESPTSTLSFSESALFANAPPHDTHGTPRHALTPPRS
YGEAFGEQQQRFGDAAAPGFVLAGVLLDCSVAAAEQQRFAASSTDASASVSEQQEEEDKG
YWSSILNMVNSSMSSSSSSLTSDAVTDPAMYLPAAAAAAEF
>EfMYB80
MKDPRPHQSQNMPSGLRHIQSLPAHGMGAWRHGRTVRLRYAKPEPLNSLPSLTPHTTPVH
HPTPPSRRRQQVKISVIKARPGEGILLGRRQNPPRHPRPLSSSFSPTTPSPNLLTPTHHT
LVLGAATTRLVSVRVCVVGVRESEGAQAVRRRPMGRAPCCDRTKGLKKGPWTPEEDKLLV
DYIQTNGHGSWRLLPKLAGLNRCGKSCRLRWTNYLRPDIKRGPFTPEEQKSIVQLHAIVG
NKWSMIAAQLPGRTDNEIKNYWNTHLKKQLRRMGLDEPPPGPAAGSPAARHMAQWETARL
EAEARLSLLATATAASSSGATATTAAATTSASSSSTTVDLKACCAKPADIFLRLWSSDIG
DSFRRNRKTAAAPPAVPPALLPPAPVVVKRKQDAMMIKQELPQALLLGPGPGPGDDSSAA
SNETEVAEALEEYQMFLDFAGEELGLFHGRHGGFSLFPPLDVLAEASLDTAFK
>EfMYB83
MEIGWEDRCSNEKGAGFNQAPPQATAGPVHASDRRQSTGPAVRPEASFCSRESSGFTRVS
VSASPERERERERERNRVKHALSLGLSVDGGRAREMGRQPCCEKVGLKKGPWTAEEDQKL
VTFLLSHGHCCWRLVPKLAGLLRCGKSCRLRWTNYLRPDLKRGLLSEEEEALVIDLHAQL
GNRWSKIAARLPGRTDNEIKNHWNTHIKKKLKKMGIDPVTHRPLAPAAQPLAPLTQQRDP
APQVREEGERCDEPSKQQASSQGPAAGADDDDDEDEEETTPARAAQPHGAGATTSSPASA
AAGAVSPSCSSSSASASAATPGADVAAWPDPIDLFFEVDGIMDMDWAGILSGCGDDAAAD
IGVDLFDHYPGDGFDEQVWM
>EfMYB77
MEGQFGWGREEGGWRKGPWTAQEDKLLVEYVRQHGEGRWNSVAKLTGLKRSGKSCRLRWV
NYLRPDLKRGKITPQEESVILELHALWGNRWSTIARSLPGRTDNEIKNYWRTHFKKGKPS
KNIERARARFLKQRREMQSQLLLQGQDHQQQEKQPDHDDDDDDASREAAPAAVSLAQQHE
EDLQMLQQDMDDLLFQFCPMASACTSSSCLLAGGSCTSAVSASASEDGSSGDHQLDGGAT
WGWGSLWNLDDVVDDVDGGACGWDSSFPLLQDQGLAFY
>EfMYB78
MGRAPCCEKMGLKRGPWTPEEDRVLVAHIERHGHSNWRALPKQAGLLRCGKSCRLRWINY
LRPDIKRGNFTREEEDAIIQLHQMLGNRWSAIAVRLPGRTDNEIKNVWHTHLKKRLEPTK
PASQAPKRKPKKQQQQQPETVVTTLQGPTTGAAPVSPEQSLSTSTTTSTTDYSAAASSME
NADSFTSEEEEDYQIDDSFWSETLAMTVDSSDDSGMQAEGSTFGASSAAPSSDDDMDFWL
KLFMQASDMQNLPQI
>EfMYB82
MGRGRAPCCAKVGLNRGSWTPQEDMRLIAYIQKHGHSNWRALPKQAGLLRCGKSCRLRWI
NYLRPDLKRGNFTAEEEETIIRLHGLLGNKWSKIAACLPGRTDNEIKNVWNTHLKKKVAP
REKQKAGAADKNDGAASGDAGTPATAASSSASSSTTTHNSSGGSDNSGDQCGTSREPNDA
IDVSLLRLEDIDVSDMLVDAPPAAQPCQAPMLSPCSSSSLTTCVGGVEELIELPVIEIEP
EIWSIIDGESADEPDASGGDATAPCTGTAVVSASEAEEAANDWWLENLEKELGLWGPAED
TQAAHPDLLDNIAGFSPLGALELERDPVSTYFQTAPAVAEPELLVVDEPSAVLL
>EfMYB73
MPLKCWNAHRPVFLGARAPRAAPAPTARRGRLRRAAPTLGGRVPPRQPPGPARPQAHPRR
VPRHPAWWRRPRRGPGPNAVVRAAQRLGRHALPPPPPPCHPHPQLRLAADDVERGHGLLH
PDAVPSCRRREEQGAHGGGRDPPPDACPRATRHRPCPRTPRPSYREAAMGHARLSRGRAP
RERAKEAHGLGGPVAEDEEAVHGAQVVVRGQRREVYIDASGRGEVQEAAACGAGGAVRED
ATGHRGQAAPGSDEASPRGSIATEPASCSSTPRSRSQLEIWPSSPWPRLDQMWRRAMPAS
ACRRLAGVRRPRGKQAQAQYRSAATDRLIAEGPDMLSALLGGYLTAYPPPPLPPATAAAP
SPSARLPAPFPARLRHAPLLVARRRAAGAGAGAGEALSASAAAEGDGEYEAALQEEGFPS
WTGGGEEDDDYDHDPEIGEIMGDYFDDPKKAQTRMEDRIRKKRHKIVQTKTGSPNPMKVV
FNKFDFSNSYIWFEFYNALLPKDVILISDSLRSWHIVGRLGGCNSMNMQLSQLPLDCKRP
TYDALEGANVTPTSFYNIGDLEIQDNLARVWVDIGIHEPLLLDILLNALTTISSDHVGIK
QVQFGGLEFLNWSEDLKTEEVGYRRAPSHATSTSSVHQYRRLAIRFGQPSPRLGPRWTGR
PCNACTPTSWPPVISTAASTVPSTCRIGAREGMRLLDGWIVGQNGTETLPRQECKQALFL
CILSLFRKSIRRIEYKKLELSADHYPVMFLQELRHRQRQVLELLAQNRLDCRREQTMLIN
GLVVVEGMHQDIAKKMNIFQEDDILIQMVGLHCKNKWSDIARSIPGRSREQCRERWMFYL
DPAVNNQPWSEQEDITLIRAHRILGNKWCKLAKHFPGRTGKAIKNRWHTLMNGKRNSDYV
RGLTIDNKCSGTIKSGQDSSCINIQVAVDCPVRPKPEQGFTEDGRNAALKKKGSDSIYSE
RYVSVNVSEQQIARSSLPVVTKEKEVLPSSSVVQKVSCVAANFETSLQKKESTNYLEAPL
NGVNARFYPAHDHVSIHDHFDDICSSANPESPELHQLANIAELLDMSYCDSLMIVPPDSP
NNGNSMEGTRY
>EfMYB71
MGVESSECDRIKGPWSPEEDEALRRLVERHGARNWTAIGRGIPGRSGKSCRLRWCNQLSP
QVERRPFTPEEDAAILAAHARLGNRWAAIARLLPGRTDNAVKNHWNSSLKRKLATATATA
TSSDAEERPCKRASPAGPGSPTASDRSDLSHGCSGGAVAQVFRPVPRAGGFDAISCAAAD
VRLPPPPPPASAADDEDPLTSLSLSLPGLDHQAASSGFHHDSARSHFQELSPSRSPSPQS
PPPPAALPPSPAAAPSQSSSYPLSGELVAAMQEMVRAEVRKYMSGAGLRAGCGPGAVGEA
CMPQLVEGVMRAAAERVGVVTRP
>EfMYB86
MPRRPFPSPHSRRRCSSSHRPPQPAARLVPSLSRSCRCRRRRGETESDRPADRPTTMGRT
PCCDSKGIKKGPWAPEEDKLLVDYVQANGPGNWRMLPKLAGLNRCGKSCRLRWTNYLRPD
IKRGPFTPEEHNSILHLHAIVGNKWSMIAAQLPGRTDNEIKNYWNTHMKKQLRQEGAAAQ
LATAAAAASSCPAARHMAQWETARLEAEARLSLLSSSATTTITSATASSSSSTAVAGEHA
APDIFLRLWNSEVGDSFRGAAVQQQGHGPEVSAAAAAGVPAQALPAELGGDDSSAASTYG
TEAAADDDYQAFLDLAMEEFALLQGRLGAFSVFPQADVFADAPCCLFAPFE
>EfMYB89
MEGPLGWGRQEEVDGWRKGPWTSQEDQLLVDHVRQHGEGRWNSVSKLAGLKRSGKSCRLR
WVNYLRPDLKRGKITPQEESIIVQLHALWGNRWSTIARSLPGRTDNEIKNYWRTHFKKGK
PSKNIERARARFLKQRREMMQQQQQQQSLIGQLDEDGNQHGVGTCTTGATADEDDRGSAT
AGDACAAPTPTVATEAGDLIMHDDAMDCFLCPMSCDDLLVLHGAGGHQGGGTGSCCGSTA
SDEYGSSEEDGGATWGSLWNLDGAGEVCTLW
>EfMYB92
MGRAPCCDKNNVKKGPWSPEEDAKLKEFIEKHGTGGNWIALPQKAGLRRCGKSCRLRWLN
YLRPNIKHGEFTENEDRVICSMYASIGSRWSIIASQLPGRTDNDIKNYWNTKLKKKLLGC
TAAPHPHRAPRQHHHHRPGLNLMLQQTSSPSLPQATYNRFFSGAGGALHHDPIIPALALP
PTPQDYMLSTGAGLGIPTNAPSSLLHAQQQQQFQHHLQQVVKEESGSMIVFGSDQQSCSS
SDGGAHSQQLPQFGGHGHGKELSFDGYLFGYNNGGGGMLEHDNRLLLQLQDGHQQAHQQV
PVEYNYEEIKQLLMSTAAAGSLHGGHDEDGGMEGFGGGSQGKVPMM
>EfMYB87
MAICIFHNDRLLLPSFFLLLGALRPRPLQRHYFSSGNKQVIMGCKACQKPKVQYRKGLWS
PEEDEKLRDYILRYGHGCWSALPVKAGLQRNGKSCRLRWINYLRPGLKHGMFSREEEETV
MSLHAQLGNKWSQIARHLPGRTDNEVKNYWNSYLKKRVEGGGAQGKQGAADPATPARSDE
HGSPDPSENNDQGSVVSRPANSDSSEPAVESSSADDSSCLSLTVTEPAGAGAVRPHAPVL
PKVMFADWLDMDYGTSLVALGPDAGVFDVGSRSPAQGLSHQGSVQVDGPCGVVDSLHGLG
VGGMCWEFDAAADQLDVQGGGGFCDLLSMSDLSWSELHGFKGPLFFFEEVDEIGGRERER
RRDPPPPVATAAPPSTTPVPVNPSGSAAHRSTRCVAFSREKFSHPCARELRLSSSNSQIC
AAPVNSFYPAPPRSFLMADGSPSRPSWADECEDLPSPWSRGAGSPGCLLETLFGRGSGGF
ALSSDSEECSDGDSEPPSPPPPGKGKAVAENSRKKRRTRRHRRRRVGPQDFMAATRGARA
ASPPPSPRRRPSPRAIPPELSGQRTVSTGYAAVALDADGPLQRQRGRSRLAWRGSASTVS
QALTLKQNVVGRRGATTVGPGGTRPLPVPTPPARAFKRLPEPSAPVHRRSVRGAVGRRGG
AVGGNAMVTPEPRRTLSPVSRRPPAARRQSLAAA
>EfMYB90
MRPGAQCERRTRALLAHSAEPWRGVAAGGRATPTETAGACEKYQSRSGELPEPESEARMG
RIPCCEKDSVKRGQWTPEEDNKLLSYITQYGTRNWRLIPKNAGLQRCGKSCRLRWTNYLR
PDLKHGEFTDAEEQTIIKLHSVVGNRWSVIAAQLPGRTDNDVKNHWNTKLKKKLSGMGID
PVTHKSFSHLMAEIATTLAPPQVAHLAEAALGCFKDEMLHLLTKKRPTDFPSPAVPPDMA
IAGGSGAGAAPCGFPAPPQTDDTIERIKLGLSRAIMSEPGAPPGKQQQPWAPADMTEGLA
GMYATYNPAALGQEEFRYDNGTVPEYVLGGGAGAGDADQGTSMWSHQSMYSGSSGTEAAP
RPAAVLPEKGNDSVGSSGGGGDEEADDVKDGGKGGSDMSGLFGSDCVLWDLPDELTNHMR
AHPQVHLPFPGPGNLPENPAPRFRLSCSMAAAAQLHGSAAATAAYRRTRASSVPSSCRWP
QSLLAGSPKLSISTSGVCMKPFAFAAKLSTKCANENARVEELDLQSDQMKELQVEEHVIP
QKRSAKIHDFCLGIPFGGLLFSMGLLGYIFSRSTISLVLGIAPGLATLLLCTLSLKFWRS
GRSSFLLILAQAAISAFLAWKYSHAYFLTNRLLPWGFYASLSTAMGCFYAYVLLAGGNPP
PKKLAAIPPQ
>EfMYB88
MARLVGGNERPQGVPLPPLGSRPRPGKAAVDARGAPIRYGCDCDCDPAARVTTLGRRALF
SLLRHSLLTPRLENFQLATRSCRAFTTGGAEQLRAAMSASRLASRETPVLSQDAAARRPS
SVFERGAVHVRVSLGPDPGASACGTAVCVCVCGQERRRKSTVHHSNVLQQHDQDSAPVPK
DKQAGSKHTPPSSLPALPTPPSNRQANLASTQLQTTLRGSEEIHPVESNQMGRAPCCEKM
GLKKGPWTPEEDKILVAHIQSFGHSNWRALPKQAGLLRCGKSCRLRWINYLRPDIKRGNF
SKEEEDAIISLHEQLGNRWSAIAARLPGRTDNEIKNVWHTHLKKRLEPTNKPEQHGAQAA
GAGKKHRPKRGGAKKATVPATTAPVSPERSAASSSVTESSSMTAQEQEQEQGNTGSSPGF
PKEESFTSSSDAEEFQFDDTFWSETLSMPLESFDVPMEPSDALGASSVGADGDLDYWLRV
FMESGDMHQELPQI
>EfMYB133
MGRSPCCEKAHTNKGAWTKEEDQRLIAYIKAHGEGCWRSLPKAAGLLRCGKSCRLRWMNY
LRPDLKRGNFTDDDDEIIIKLHALLGNKWSLIAGQLPGRTDNEIKNYWNTHIKRKLLSRG
IDPQTHRPLSGGSAAAGSGLTTSSTAGFPSPSPAPAPRPARPAIAIPPNVMFARPAAPSE
DGHSSSGGSTDAPRCPDLNLDLDLSVGPPCSPPKTPAAAVTTPTSQQQQQMQRTTICLCY
HLGVRSGDACSCKTAASPVGFRFLRPLEEGQYI
>EfMYB108
MATPAAASMCGSKSKTKLQGGAERSSRGSGGGNSPPAAMRKGPWTEEEDAQLVWFVRLFG
ERRWDFLAKVSGLRRTGKSCRLRWVNYLHPGLRRGRITADEERLILQLHAQWGSRWSRIA
RSLPGRTDNEIKNFWRTRARKQKAAAAQQQDSRSSKTASASAFSGSSSSVTATTSSCSGS
PSPSSGGCGTATTSSSAVTESALRQSSGGCDSGDDDAEFDEASTTTAASQHQHHHQQQEC
YASDHFWNDIAAAEAASYMLIDGWAGAGPGHPAEPPSSPAWEYCSDYSLWRIDDDEYYKK
MLDSS
>EfMYB101
MRSRVPRLLAYVGLARRVGVGGALIRFFRGFQGADSPGCAPFNRWFWVPLIQLTDGTFRD
DAASIARGRVTLATVFIGGQGPAAGPVRSSAHAGLVLHPPLLSFQCTTPKASAAPAPSHH
VLYHKLTRARPPKQPSPLPAATSVCDAGRRGPGTTRREPTGHAARPALHQRPRARHIYIG
PPRPRASESWAGCSIDRCHECSAFSLGELLAMGRSPCCEKAHTNKGAWTKEEDERLVAYI
RAHGEGCWRSLPKAAGLLRCGKSCRLRWMNYLRPDLKRGNFTDDEDELIIRLHSLLGNKW
SLIAGQLPGRTDNEIKNYWNTHIKRKLLARGIDPQTHRALGADAATAPGVAAHHRATAAA
LLHHAGAVVVPPAPVKLAVKQPAPAESSSDDGGSSSGSSGGGGGAGEPRCPDLNLDLSVG
PPAAVADTPTSQQAVCLCYRLGLRAGEACGCQAQADIAGQQGFRFFRPLEQG
>EfMYB102
MKHRRTDAQTTLARHRSDTRPAARRTDAPNPPPHSPTHPHAARARRRDRHTREGREGHAR
APAVPGRSPAGGSRLRLPHLLHLPIPSKNPPKTPKPTANGRAPETPRPPARERQAGTRSS
GEPSTIEMVVPSGGAGGVEGGGGGGVSAAGSGSGRVKGSWTPEEDDLLRRAVTRHGPRNW
TVISAEIPGRSGKSCRLRWCNQLSPGVERRAFTPEEDAVIVAAHAQYGNKWATIARMLHG
RTDNSVKNHWNSTLRRQRRAAAANANANANSSAVGCALQLRPLAAAVTAAPVPLRHLLDL
KESAAAVASVPFHRLDPKEVEDDEDMDEEDDEDGSSEDSVLMPPPKKRPCAGHQHPSLAV
KPEHAKPPPPLPAPAPAEPLTSLTLSLPGGGGNGVGVHDETPAPQSAAASVEVEGAVNMR
AKLEQDPWFVPVMRQMICEEVQRQMQGMDVSCSSLVAVPPAGRSSFGGADDGGGANGQA
>EfMYB107
MLQGRPRGSQHPLRTAAPTHPLRRRRAPTPPSTHRCRPPPPVLCAIAASHPVICASLPSS
VRRRLLHAAEIRIVGELHFAAEIRARTLRPEMHMLLSSAHCCRAPPILYVVASPKGKLSS
RGVSGHRHPDGRPGASRSIIYIFPPSDTLNESQLPKWTSYKGAGRPAEPRESSKLPAVSS
SSSFLLSIDRASKLGLCFCRCLAGRTTEVQVIMSTAAAVMRKGPWTDEEDEQLVRFVRLF
GERRWDFLAKVSGLRGGGCVDRSLHPCLPSAILHACMRRIGRPSEISIEQCRLRRTGKSC
RLRWVNYLHPGLRRGRITADEERRIVELHGQWGSRWSRIARSLPGRTDNEIKNFWRTRTR
KRALEERRTAAGAAATAEPASSSSPSSSVTTSGCHPGSPTSGAATSSGSSSSSLREGRGG
HGDDDAELEDASTPTAAPATKHEQQQPQPQEYYDGCSSMDQLWNEIAAADAAAMSYLVGD
ACWGGAGHYYYGAAAEPPPASPPWEYCGSDFSLWRIDDQEYYKKMLDSS
>EfMYB95
MFSQPAYQHSRTGPQHHASPARSPSFPANAGPSHPGLWRAGSADPALLSTRDRQGYVWKH
APRNRKPEEFPHTNTVVAPPETPSSASPAARLVLALCVCAPPYGYQPTTGQNETPRAADM
GRAPCCDKASVKRGPWSPEEDEQLRSYVQRNGIAGNWIALPQKAGLNRCGKSCRLRWLNY
LRPDIRHGGYTEEEDRIIWSLYSSIGSRWSIIASKLPGRTDNDVKNYWNTKLKKKAMAAV
AAAGGASSSGGAFAAPATPTPTPPALSPASSSVTSSSGDVRFGAAYTEPHPQAPQHHGGL
IRFDAPRTELAPVPQAVAAQLDGAWTPAAAAAALDGGDVFLPLPELGGGGEQLFPYGDFF
GGLLQDRALEQLSACYFPNMGEIWGATAAVAPDGTCKPPGLCNTLT
>EfMYB98
MRPSPQTAMAPCAPLSFLVSWQAVFHAPPTLAAAILDHAGERREVQHWEKRQAKQRTASK
EKGNKGSITTSPLRPHRKYNSSSLDGDGDEHARSLQSRTGQRRASRCLLRARPLSGTNTA
SSSGRVAAARYGEERRGEILGRFVSGAGVVEVRTLMTELWMEVLPPPYFAGQAAGGGWFL
PPDRRAGPGAWTVEENKMFEHALARVDSDAPDRWERVAQMLPGRTVADVAAHYDDLESDV
GFIEAGFVPFPHYSGGGASQSAGFTFDWDGGGGDAGALGAFKRSCYVVGGGKRERGPDHE
RKKGIPWTEEEHKLFLMGLKKYGRGDWRNISRNFVTSRTPTQVASHAQKYFIRLNSGGKD
KRRSSIHDITTVNLPDDDAGGCNNPSASPPSVLTSTSTPSSTGGGGGGPVISEQFGVLVD
SHPPPPPPLPHHHHHFLPHSYGNVKLEPGVNSYHDAGFLDDSVLMQMQMHCGQLQPLG
>EfMYB105
MGRHSCCYKQKLRKGLWSPEEDEKLMNHITKHGHGCWSSVPKLAGLQRCGKSCRLRWINY
LRPDLKRGAFSQDEEDLIIELHAVLGNRWSQIAAQLPGRTDNEIKNLWNSCIKKKLRQKG
IDPNTHKPLTEADRSGVAPTISTERTSGSSDVNPSSTGALGNLSHLLSETAQSSMLMPVY
DKNRTETPNLARPKVPPKELFLGQLTAGHESPSTCRSSGQTLYFPFQQPLGYNSESGSGD
GANMNSLWFNQSDFNCSTISTVMPPVSPSALSTSMGLNLPPDNPRHGGTGIGSTAVDSFY
WDGTNPSSSSSTGSRGSNSMGFEPQSTSSILENSVFPWTDIGQEKDTRAHLVEELKWPDL
LHGTFAETTTAMQNQSQTLYDDVIKAESQFSIEGICASWFQNQQPQQQLQAAPDMYDKDL
QRMQLSFENI
>EfMYB117
MGHHSCCNQQKVKRGLWSPEEDEKLIRYITTHGYGCWSEVPEKAGLQRCGKSCRLRWINY
LRPDIRRGRFTAEEEKLIISLHAIVGNRWAHIASHLPGRTDNEIKNYWNSWIKKKIRKPA
MSTTSSSVTTVSPPCSTAASDAGLGHHLQTPFSAAAEHQLDAFLSQSLALPPPKMQVGSG
GQESPPAAPLPPHCPFFMFDTSVSPPSSLTSTAAAHQLQHPFLTFTAAAMDDAPISYHLP
PLVDGMGMGGMAAMDCGGLGEESRGHDREAGNNNGQAAAGMANGGGCCYGQKEEEPALGQ
DQWDDESAQHLLMWDDDQELTPSNLEAMESTAHSLLFMGPNDHA
>EfMYB111
MGRQPCCDKQGVKRGPWTAEEDKKLISFILTHGRCCWRAVPKLAGLLRCGKSCRLRWTNY
LRPDLKRGLLSTAEEQLVIDLHAKLGNRWSKIAAKLPGRTDNEIKNHWNTHIKKKLIKMG
IDPATHQPLANSKAASSQSTVTDESAKSSDFREELSLKDDSHGEVPLSTDSSEQSSWPES
GTNGCDQDPELLVNWQSETDLSMDEPWLNFMSSNDELGNVEGMLPWDGTTDWLLDYQDFG
MCSSNSVDNSMFHASNGSNF
>EfMYB109
MGRSPCCDENGLKKGPWTQEEDEKLLHYIQKNGHGSWRTLPRLAGLNRCGKSCRLRWTNY
LRPDIKRGKFSQEEEQTILHLHSVLGNKWSAIATHLPGRTDNEIKNFWNTHLKKRLIQMG
FDPMTHRPRTDFFAALPQLIALAALREQLGGGTAAADHSGAGAGAGVAIVQQAAKLQYLQ
SLLQSAATTIAAASCAPSSDTEAAAAAALGLGAICSPQLTALDSSTTTTAPSVDNASGQL
LPCTFPAEAPVSSEEDEANNQQQQTGLSSYGGLSRADDVVDVFACHGGNSSLPPLTDLSD
AASLLPVDGCMRSATASSSFGGGSSCSPFPWPDLFFPDDPFITDFL
>EfMYB114
MHDIYMSTDALPDHTRPARLDASAGSRPRQKESLFAMASAAHVMTSPARRTQCKISSPLL
RCTVWLNQRCRRPPGPAAQLTRTDKKRVEMSTSFVRTRGGGELFKHSSVAGWRRPKPAEK
EKERRQRLCSAALAIATQAKGTHEQKLRRRRPGPASGRHVVGSTNAADGRDTYSSYVCTA
ARVADEGRLAHGFDVTRTQAARQHDDDDVPLLCDRSIDHACGLLPPLPRRPRPSLTMGRQ
PCCDKVGLKKGPWTAEEDQKLVSFILGNGQCCWRAVPKLAGLLRCGKSCRLRWTNYLRPD
LKRGLLSDAEEKLVIDLHAQLGNRWSKIASHLPGRTDNEIKNHWNTHIKKKLKKMGIDPL
THKPLCPSSSSPDPQQLQSPPPTAGSPEAQPSPPSPLRKPPEEKTAAAPATARASQQGQL
AGDDDDELLLSNSPGFCTDEVPMMHPDEIMVPLVGDQHTPPPLPTSTTTFSPPAAAAAAV
STPTTTTSYSAASAASSSSLSRDEDAALFPPIDMDFPEIVFRMGLDDMVAWWDDSLAQPP
VYDDDYAYQLQRSGVAFDQEPGNKIQLFSSY
>EfMYB112
MAAQCGEGKAADCKKTPWTEEEDEALRRAVREHGRQNWADIAGAVAGRGAKSCRLRWCQH
LAPELDSRPFTPEEDARIVELQRVHGNKWATIARFLHGRSDNAVKNRWNSALRKMQQGQG
YPAAAAAAAEDADDTDRQAEAVACLDLFPLSAGAMGEPTAADRLVVREEGDVAVEPIGLK
LGSPGLSDAELALSLGPVRPSPNRGEAASFRLCL
>EfMYB113
MGRPPCCEKGGVKKGPWTPEEDLVLVSYVQDHGPGNWRAVPTSTGLMRCSKSCRLRWTNY
LRPGIKRGNFSDQEEKLIIHLQALLGNRWAAIASYMPERTDNDIKNYWNTHLKKKFTKTG
AGAEAKSGRWAAPKGQWERRLQTDIHTARQALREALSLDPVPPSAKTEQLPQPPAPASQA
QATYASSAENIARLLEGWMHPGGSGAAGKVSSGSRSSASSVSAFSGDEGVSASNSGTGRT
PEGSTRTSKAESAGTAGPGPSFSMLESWLLDDGVGNGDTGLVSVPLGDPCEFF
>EfMYB115
MGRAPCCDKATVKKGPWSPEEDAMLKNYIEEHGTGGNWIALPHKIGLKRCGKSCRLRWLN
YLRPNIKHGDFTPEEDSIICSLYISIGSRWSIIAAQLPGRTDNDVKNYWNTKLKKRLLGR
RKDHHRQSAAVVAEASTSTGDNMNDGEPAALSASAMERIQLCMQLQNPLLGAHHNPLMWP
GCSSRASTQSNNSFNSNSSSVTIAEQGQSSSSLREQHLMMNAQLEGAATIDNGLASPSSA
ENSNMISMEAELEELLYGADDNRQGNTAGMVDGGVQQVDVDWWSYDQAAGKSPVGCWDFT
PETNTVFLDYASVYDI
>EfMYB121
MGVMVTSSERVTVTVRGAAQRHPHWRVASFIYRTSSCAAPFGDGLAVCTVVLSWARTISV
RRVVPVEIHHGPLQWVGDGRARATGNRRHWMQRRGSHRTTGGRKGGSRRQSPDRMEGAAV
AARSGGSAAVVAEGTRPPMPRQRPGGKEMGAAAKGRGHKRVAAAGLDAPLVGRERGTAGG
KGEGRSRWRGRGGPSRAAIADGSVGVSSASASDRSDGRPRTSIRVHLNTPTELSIDESRE
TLLLPAAHRHRTERKREREREREREREREMGRRACCAKEGVKRGAWTAKEDDILAAYVKA
HGEGKWRKVPQKAGLRRRGKSCRLRWLNYLRPNIKRGNISYDEEDLIIRLHKLLANRWSL
IAGRLPGRTDNEIKNYWNSTLGRRAGTGAVGSSRVVIAPGPDTGSLATPAVWAPKAVRCT
GGLFFHRDTPHAGETTPTPMAGGGGGAEAGSSDDCSSAASVSPLVGSQDDPCFSGDGVGG
DWMDDVRALASFLESDEEWLRCQTAEHEELASWGRTRLPPPAAPSSRVKSAPSSAAPAIC
RRKDEAPCPLLADPLLAAMTEYWVSQGNKWCDFCKIYIANNSFSIRTHELGKRHKDNVTK
RLSTMQKESEAKEKEQQQAARALQQIEAKAKKSYQKDLENSQRNVDGDTSSAPGDGCDGY
STQHQDIIMTNLLDYTTIQTLASIILIV
>EfMYB119
MGRSPCCDQDAGVKKGPWTPEEDKLLVDYINEHGHGSWRRLPKLAGLNRCGKSCRLRWTN
YLRPDIKRGRFTDDEEKLIIHLHSLLGNKWSSIATKLPGRTDNEIKNYWNTHLRKKLLGM
GIDPVTHQRRTDLNLLAAGGFTNLLAAANLAAAAGGHGHGGGGPLAAAAAAHASWDINAL
RLQADAAKYQLLEGLVRVLTAPAAPTVDLMTLLAAANGGAASGGHQLLTGGVDQQSTTTA
SRVVQQYDGMLSLPALTSVPAVTQGMSSSMSSAYSLSGLLNGFGGAAGTTTALAGDGLSS
TELGHSGATTGSNVTAAAMPPPLAPVAEGCNAGNGVGTSSTPSPCEETPASSPFDGLDSL
TLDFDPNSDSWRELLEQMSWLNNPNDQL
>EfMYB120
MGRRACCAKEGMKRGAWTAKEDDILAAYVKAHGEGKWREVPQKAGLRRCGKSCRLRWLNY
LRPNIKRGNISYDEEDLIIRLHKLLGNRWSLIAGRLPGRTDNEIKNYWNSTLGRRAGTVA
GGSRVVVVAPDTGSHATPAASGSCETGQKQGAAAPRADPDSAGSAAVTGTAAAVWAPKAV
RCTGGLLFFHRDTPAPHAGDETTTPVAGGGGGEAGSSPDDCSSSAASVSPLVGSQQDELC
FSGGGGDWMDDVRALASFLESDEEWLRCQTTAEHEQLA
>EfMYB122
MRAWHCAELTSLPGRLEQRQAGRRPSQRRQQHLRLTAGGLLGQVEGEMGRQPCCDKLGVK
KGPWTAEEDQKLVGFLLTHGHCCWRVVPKLAGLLRCGKSCRLRWTNYLRPDLKRGLLNDD
EERLVIDLHAQLGNRWSKIAAQLPGRTDNEIKNHWNTHIRKKLLRMGIDPVTHLPLQEPP
APPPPEQEQEQEEEPQQQQPQNGGELMQKGGAGEDDDITPLIQPHEIMAPPPPPPTAAAS
NCGSAVSFASAGSASVVSPSCSSSASAPAASGVEATEWPEPMYLFGMDGIMDAGWGGLFP
STGAGGGFGLGVVDPFDQYPGGFDQDDHWM
>EfMYB123
MTVVKVEEVAKADENPALVGENPGLDDEAEAGYVSPDDEDGDDEDDETDSDGDYEIPTGG
VPELKKGPWTPDEDKRLKSYVEAHGEGNWNKVQRNAGLNRCGKSCRLRWANHLRPDLKKG
PFDAEEVDKIIRFHIMWGNKWAKMASHLPGRTDNEIKNYWNTRLKRNQRHGLPIYPEYML
SQVTHPHQDMNCETPGESHGKKQLNEYAKEKVVDMHDLIDEVMTFQHLDYDKDPVVPTKP
LKRYASTGSLQISDETEKTFCSTDFNYVLTKSQSAPLGSAIASGYPVELPSFQSSSYTLS
NDWLLQCPSAFMEQQIIQSPESILSFEIPIPMVYPMMHYSSVFGNSEHEGCPITKIQASN
LSSGSDAVLNLGQCYPVASFSDPGIPDTPLGASFYNAPPEASFLNDTTPLEASFLNDNLK
DQSHLYWQEPKPLTDGGQWLDPCHKLDFPGP

## Sheet: Ef3R-MYB Protein
>EfMYB26
MDWYSDDSDPDIDEDLREDLDALRRSCILSGADPDAAVAQVSSGLAGPSTPALAAAAPGA
AATNHHHASSSDDDEEEDEDLALVRSIRANLHHLHNNKASPVAVPRGDDAPSSSPRPICT
WPPSDTDEEEDDLETLRAIQRRFSHYQSSTSTASPKTMKPEASQGVHSDLFTDRSDDDLA
AQKQNANAPHRDGFPKAALLLVDALKKNRACQKFIRRKMVNIEAKIEENKDLRDRVKCLL
GYQLSCRKSVGRSLGQKEDPRVRLISPLKSTQPCSKNKYRKMPALFLGPAENPHVSKYEM
VLKQFPMSFKKQPWSDAEKDKLARGIKQQYQETLILDSLNNGSADGDFSAVDMAYALTNG
AGNFEVTPENLRSVLPLINWDKISAMYLPGRSGAECESRWLNCDDPLINHEAWTADEETK
LLLIIQEKGMCNWINIAVTLGTHRTPFQCLVRYQRSLNPHILNKAWTKEEDLQLQAAVET
FGQKWQLVSASLDGRTGTQCSNRWRKTLHPERTSVGRWLLDEDKRLMVTVKLIGPGRWSL
IAPFIPGRTQTQIFERWCNILDPDLYLDDWRPEEDSMLLASVSEFGPCWSKIAKTIIPGR
NDSMCYRRWRKLCKHEVQKVREARQLKKAIFQTNFVDREKERPAIRPRDLLSLLPSKGDG
CDEAIVRGRSKKQGEENLAVSNIVNISDGLDCVSANTDLNTSSRRSRRVSSGRRSKKHTE
GNNIAVPNDLNASSSTPSSSRKRKYNNVAAKKRLRVSISVSADNEVETNRITDSVAVGEE
GVVKKRTRRSKPVGNEGAVRKRRGSDNEVGTNRITDSVAVGEEGVVKKRRRRSKPVCNEG
ADNEVGANKITDSVAVVEEGAVQKRTRRSKPVANEGAVRKRRGSINRDDEAGTNKMMDPA
IGEEGVAKKRTRRSKPVSTEGPASIGDDGVVKKRTGSVSTENHGAVTKRIRASSRRKSAV
VNLPTEGVPNAATDLDLPCATSEERVVDAGSMDKGRRKSTPRPKQINMSEGDADKNSTFT
RLANCLSFARMKGVNRNKRNQCLKRV

## Sheet: AtR2R3-MYB Protein
>AtMYB60
MVVVRWASIASYLPQRTDNDIKNYWNTHLKKKLNKSDSDERSRSENIALQTSSTRNTINH
RSTYASSTENISRLLEGWMRASPKSSTSTTFLEHKMQNRTNNFIDHHSDQFPYEQLQGSW
EEGHSKGINGDDDQGIKNSENNNGDDVHHEDGDHEDDDDHNATPPLTFIEKWLLEETSTT
GGQMEEMSHLMELSNML
>AtMYB31
MSTLKIRWAAIASYLPQRTDNDIKNYWNTHLKKKLVMMKFQNGIINENKTNLATDISSCN
NNNNGCNHNKRTTNKGQWEKKLQTDINMAKQALFQALSLDQPSSLIPPDPDSPKPHHHST
TTYASSTDNISKLLQNWTSSSSSKPNTSSVSNNRSSSPGEGGLFDHHSLFSSNSESGSVD
EKLNLMSETSMFKGESKPDIDMEATPTTTTTDDQGSLSLIEKWLFDDQGLVQCDDSQEDL
IDVSLEELK
>AtMYB96
MGRPPCCEKIGVKKGPWTPEEDIILVSYIQEHGPGNWRSVPTHTGLRCSKSCRLRWTNYL
RPGIKRGNFTEHEEKTIVHLQALLGNRWAAIASYLPERTDNDIKNYWNTHLKKKLKKINE
SGEEDNDGVSSSNTSSQKNHQSTNKGQWERRLQTDINMAKQALCEALSLDKPSSTLSSSS
SLPTPVITQQNIRNFSSALLDRCYDPSSSSSSTTTTTTSNTTNPYPSGVYASSAENIARL
LQDFMKDTPKALTLSSSSPVSETGPLTAAVSEEGGEGFEQSFFSFNSMDETQNLTQETSF
FHDQVIKPEITMDQDHGLISQGSLSLFEKWLFDEQSHEMVGMALAGQEGMF
>AtMYB94
MGRPPCCDKIGVKKGPWTPEEDIILVSYIQEHGPGNWRSVPTHTGLRRCSKSCRLRWTNY
LRPGIKRGNFTEHEEKMILHLQALLGNRWAAIASYLPERTDNDIKNYWNTHLKKKLKKMN
DSCDSTINNGLDNKDFSISNKNTTSHQSSNSSKGQWERRLQTDINMAKQALCDALSIDKP
QNPTNFSIPDLGYGPSSSSSSTTTTTTTTRNTNPYPSGVYASSAENIARLLQNFMKDTPK
TSVPLPVAATEMAITTAASSPSTTEGDGEGIDHSLFSFNSIDEAEEKPKLIDHDINGLIT
QGSLSLFEKWLFDEQSHDMIINNMSLEGQEVLF
>AtMYB30
MVRPPCCDKGGVKKGPWTPEEDIILVTYIQEHGPGNWRAVPTNTGLLRCSKSCRLRWTNY
LRPGIKRGNFTEHEEKMIVHLQALLGNRWAAIASYLPQRTDNDIKNYWNTHLKKKLNKVN
QDSHQELDRSSLSSSPSSSSANSNSNISRGQWERRLQTDIHLAKKALSEALSPAVAPIIT
STVTTTSSSAESRRSTSSASGFLRTQETSTTYASSTENIAKLLKGWVKNSPKTQNSADQI
ASTEVKEVIKSDDGKECAGAFQSFSEFDHSYQQAGVSPDHETKPDITGCCSNQSQWSLFE
KWLFEDSGGQIGDILLDENTNFF
>AtMYB14
MGRAPCCEKMGVKRGPWTPEEDQILINYIHLYGHSNWRALPKHAGLLRCGKSCRLRWINY
LRPDIKRGNFTPQEEQTIINLHESLGNRWSAIAAKLPGRTDNEIKNVWHTHLKKRLSKNL
NNGGDTKDVNGINETTNEDKGSVIVDTASLQQFSNSITTFDISNDNKDDIMSYEDISALI
DDSFWSDVISVDNSNKNEKKIEDWEGLIDRNSKKCSYSNSKLYNDDMEFWFDVFTSNRRI
EEFSDIPEF
>AtMYB13
MGRRPCCEKIGLKKGPWSAEEDRILINYISLHGHPNWRALPKLAGLLRCGKSCRLRWINY
LRPDIKRGNFTPHEEDTIISLHQLLGNRWSAIAAKLPGRTDNEIKNVWHTHLKKRLHHSQ
DQNNKEDFVSTTAAEMPTSPQQQSSSSADISAITTLGNNNDISNSNKDSATSSEDVLAII
DESFWSEVVLMDCDISGNEKNEKKIENWEGSLDRNDKGYNHDMEFWFDHLTSSSCIIGEM
SDISEF
>AtMYB15
MGRAPCCEKMGLKRGPWTPEEDQILVSFILNHGHSNWRALPKQAGLLRCGKSCRLRWMNY
LKPDIKRGNFTKEEEDAIISLHQILGNRWSAIAAKLPGRTDNEIKNVWHTHLKKRLEDYQ
PAKPKTSNKKKGTKPKSESVITSSNSTRSESELADSSNPSGESLFSTSPSTSEVSSMTLI
SHDGYSNEINMDNKPGDISTIDQECVSFETFGADIDESFWKETLYSQDEHNYVSNDLEVA
GLVEIQQEFQNLGSANNEMIFDSEMDFWFDVLARTGGEQDLLAGL
>AtMYB72
MGKGRAPCCDKNKVKRGPWSPQEDLTLITFIQKHGHQNWRSLPKLAGLLRCGKSCRLRWI
NYLRPDVKRGNFSKKEEDAIIHYHQTLGNKWSKIASFLPGRTDNEIKNVWNTHLKKRLTP
SSSSSSLSSTHDQSTKADHDKNCDGAQEEIHSGLNESQNSATSSHHQGECMHTKPELHEV
NGLNEIQFLLDHDDFDDITSEFLQDNDILFPLDSLLHNHQTHISTQEMTREVTKSQSFDH
PQPDIPCGFEDTNEESDLRRQLVESTTPNNEYDEWFNFIDNQTYFDDFNFVGEVCL
>AtMYB10
MGNRRAPCCDKSQVKRGPWSDEESERLRSFILKNGHQNWRSLPKLAGLMRCGKSCRLRWI
NYLRPGLKRGNFTKEEEDTIIHLHQAYGNKWSKIASNFPGRTDNEIKNVWNTHLKKRLVK
RSISSSSSDVTNHSVSSTSSSSSSISSVLQDVIIKSERPNQEEEFGEILVEQMACGFEVD
APQSLECLFDDSQVPPPISKPDSLQTHGKSSDHEFWSRLIEPGFDDYNEWLIFLDNQTC
>AtMYB63
MGKGRAPCCDKTKVKRGPWSPEEDIKLISFIQKFGHENWRSLPKQSGLLRCGKSCRLRWI
NYLRPDLKRGNFTSEEEETIIKLHHNYGNKWSKIASQLPGRTDNEIKNVWHTHLKKRLAQ
SSGTADEPASPCSSDSVSRGKDDKSSHVEDSLNRETNHRNELSTSMSSGGSNQQDDPKID
ELRFEYIEEAYSEFNDIIIQEVDKPDLLEIPFDSDPDIWSFLDTSNSFQQSTANENSSGS
RATTEEESDEDEVKKWFKHLESELGLEEDDNQQQYKEEESSSSSLLKNYELMIH
>AtMYB58
MGKGRAPCCDKTKVKRGPWSHDEDLKLISFIHKNGHENWRSLPKQAGLLRCGKSCRLRWI
NYLRPDVKRGNFSAEEEDTIIKLHQSFGNKWSKIASKLPGRTDNEIKNVWHTHLKKRLSS
ETNLNADEAGSKGSLNEEENSQESSPNASMSFAGSNISSKDDDAQISQMFEHILTYSEFT
GMLQEVDKPELLEMPFDLDPDIWSFIDGSDSFQQPENRALQESEEDEVDKWFKHLESELG
LEENDNQQQQQQHKQGTEDEHSSSLLESYELLIH
>AtMYB6
MGRSPCCEKAHTNKGAWTKEEDQRLVDYIRNHGEGCWRSLPKSAGLLRCGKSCRLRWINY
LRPDLKRGNFTDDEDQIIIKLHSLLGNKWSLIAGRLPGRTDNEIKNYWNTHIKRKLLSHG
IDPQTHRQINESKTVSSQVVVPIQNDAVEYSFSNLAVKPKTENSSDNGASTSGTTTDEDL
RQNGECYYSDNSGHIKLNLDLTLGFGSWSGRIVGVGSSADSKPWCDPVMEARLSLL
>AtMYB8
MGRSPCCEKAHMNKGAWTKEEDQRLIDYIRNHGEGSWRSLPKSVGLLRCGKSCRLRWINY
LRPDLKRGNFTDGEEQIIVKLHSLFGNKWSLIAGKLPGRTDNEIKNYWNTHIKRKLLNRG
IDPKTHGSIIEPKTTSFHPRNEDLKSTFPGSVKLKMETSCENCASTSGTTTDEDLRLSVD
CDYRYDHLDKELNLDLTLGYSPTRFVGVGSCY
>AtMYB3
MGRSPCCEKAHMNKGAWTKEEDQLLVDYIRKHGEGCWRSLPRAAGLQRCGKSCRLRWMNY
LRPDLKRGNFTEEEDELIIKLHSLLGNKWSLIAGRLPGRTDNEIKNYWNTHIKRKLLSRG
IDPNSHRLINESVVSPSSLQNDVVETIHLDFSGPVKPEPVREEIGMVNNCESSGTTSEKD
YGNEEDWVLNLELSVGPSYRYESTRKVSVVDSAESTRRWGSELFGAHESDAVCLCCRIGL
FRNESCRNCRVSDVRTH
>AtMYB4
MGRSPCCEKAHTNKGAWTKEEDERLVAYIKAHGEGCWRSLPKAAGLLRCGKSCRLRWINY
LRPDLKRGNFTEEEDELIIKLHSLLGNKWSLIAGRLPGRTDNEIKNYWNTHIRRKLINRG
IDPTSHRPIQESSASQDSKPTQLEPVTSNTINISFTSAPKVETFHESISFPGKSEKISML
TFKEEKDECPVQEKFPDLNLELRISLPDDVDRLQGHGKSTTPRCFKCSLGMINGMECRCG
RMRCDVVGGSSKGSDMSNGFDFLGLAKKETTSLLGFRSLEMK
>AtMYB32
MGRSPCCEKDHTNKGAWTKEEDDKLISYIKAHGEGCWRSLPRSAGLQRCGKSCRLRWINY
LRPDLKRGNFTLEEDDLIIKLHSLLGNKWSLIATRLPGRTDNEIKNYWNTHVKRKLLRKG
IDPATHRPINETKTSQDSSDSSKTEDPLVKILSFGPQLEKIANFGDERIQKRVEYSVVEE
RCLDLNLELRISPPWQDKLHDERNLRFGRVKYRCSACRFGFGNGKECSCNNVKCQTEDSS
SSSYSSTDISSSIGYDFLGLNNTRVLDFSTLEMK
>AtMYB7
MGRSPCCEKEHMNKGAWTKEEDERLVSYIKSHGEGCWRSLPRAAGLLRCGKSCRLRWINY
LRPDLKRGNFTHDEDELIIKLHSLLGNKWSLIAARLPGRTDNEIKNYWNTHIKRKLLSKG
IDPATHRGINEAKISDLKKTKDQIVKDVSFVTKFEETDKSGDQKQNKYIRNGLVCKEERV
VVEEKIGPDLNLELRISPPWQNQREISTCTASRFYMENDMECSSETVKCQTENSSSISYS
SIDISSSNVGYDFLGLKTRILDFRSLEMK
>AtMYB123
MGKRATTSVRREELNRGAWTDHEDKILRDYITTHGEGKWSTLPNQAGLKRCGKSCRLRWK
NYLRPGIKRGNISSDEEELIIRLHNLLGNRWSLIAGRLPGRTDNEIKNHWNSNLRKRLPK
TQTKQPKRIKHSTNNENNVCVIRTKAIRCSKTLLFSDLSLQKKSSTSPLPLKEQEMDQGG
SSLMGDLEFDFDRIHSEFHFPDLMDFDGLDCGNVTSLVSSNEILGELVPAQGNLDLNRPF
TSCHHRGDDEDWLRDFTC
>AtMYB95
MGRTTWFDVDGLRKGEWTAEEDRKLVVYINEHGLGEWGSLPKRAGLQRCGKSCRLRWLNY
LRPGIKRGKFTPQEEEEIIKYHALLGNRWAAIAKQMPNRTDNDIKNHWNSCLKKRLAKKG
IDPMTHEPTTTTSLTVDVTSSSTTSSPTPSPTSSSFSSCSSTGSARFLNKLAAGISSRKH
GLESIKTVILAEQPREAVDEEKMMTINMKEKELISCYMEIDETMSIDELPCDDSTSGFVA
FDDYSLIDPYRDGVYVSDFYDETEHLDLFLL
>AtMYB47
MGRTTWFDVDGMKKGEWTAEEDQKLGAYINEHGVCDWRSLPKRAGLQRCGKSCRLRWLNY
LKPGIRRGKFTPQEEEEIIQLHAVLGNRWAAMAKKMQNRTDNDIKNHWNSCLKKRLSRKG
IDPMTHEPIIKHLTVNTTNADCGNSSTTTSPSTTESSPSSGSSRLLNKLAAGISSRQHSL
DRIKYILSNSIIESSDQAKEEEEKEEEEEERDSMMGQKIDGSEGEDIQIWGEEEVRRLME
IDAMDMYEMTSYDAVMYESSHILDHLF
>AtMYB114
MEGSSKGLRKGAWTAEEDSLLRQCIGKYGEGKWHQVPLRAGLNRCRKSCRLRWLNYLKPS
IKRGKFSSDEVDLLLRLHKLLGNRWSLIAGRLPGRTANDVKNYWNTHLSKKHEPCCKTKI
KRINIITPPNTPAQKVDIF
>AtMYB113
MGESPKGLRKGTWTTEEDILLRQCIDKYGEGKWHRVPLRTGLNRCRKSCRLRWLNYLKPS
IKRGKLCSDEVDLVLRLHKLLGNRWSLIAGRLPGRTANDVKNYWNTHLSKKHDERCCKTK
MINKNITSHPTSSAQKIDVLKPRPRSFSDKNSCNDVNILPKVDVVPLHLGLNNNYVCESS
ITCNKDEQKDKLININLLDGDNMWWESLLEADVLGPEATETAKGVTLPLDFEQIWARFDE
ETLELN
>AtMYB90
MEGSSKGLRKGAWTAEEDSLLRLCIDKYGEGKWHQVPLRAGLNRCRKSCRLRWLNYLKPS
IKRGRLSNDEVDLLLRLHKLLGNRWSLIAGRLPGRTANDVKNYWNTHLSKKHESSCCKSK
MKKKNIISPPTTPVQKIGVFKPRPRSFSVNNGCSHLNGLPEVDLIPSCLGLKKNNVCENS
ITCNKDDEKDDFVNNLMNGDNMWLENLLGENQEADAIVPEATTAEHGATLAFDVEQLWSL
FDGETVELD
>AtMYB75
MEGSSKGLRKGAWTTEEDSLLRQCINKYGEGKWHQVPVRAGLNRCRKSCRLRWLNYLKPS
IKRGKLSSDEVDLLLRLHRLLGNRWSLIAGRLPGRTANDVKNYWNTHLSKKHEPCCKIKM
KKRDITPIPTTPALKNNVYKPRPRSFTVNNDCNHLNAPPKVDVNPPCLGLNINNVCDNSI
IYNKDKKKDQLVNNLIDGDNMWLEKFLEESQEVDILVPEATTTEKGDTLAFDVDQLWSLF
DGETVKFD
>AtMYB12
MGRAPCCEKVGIKRGRWTAEEDQILSNYIQSNGEGSWRSLPKNAGLKRCGKSCRLRWINY
LRSDLKRGNITPEEEELVVKLHSTLGNRWSLIAGHLPGRTDNEIKNYWNSHLSRKLHNFI
RKPSISQDVSAVIMTNASSAPPPPQAKRRLGRTSRSAMKPKIHRTKTRKTKKTSAPPEPN
ADVAGADKEALMVESSGAEAELGRPCDYYGDDCNKNLMSINGDNGVLTFDDDIIDLLLDE
SDPGHLYTNTTCGGDGELHNIRDSEGARGFSDTWNQGNLDCLLQSCPSVESFLNYDHQVN
DASTDEFIDWDCVWQEGSDNNLWHEKENPDSMVSWLLDGDDEATIGNSNCENFGEPLDHD
DESALVAWLLS
>AtMYB11
MGRAPCCEKVGIKKGRWTAEEDRTLSDYIQSNGEGSWRSLPKNAGLKRCGKSCRLRWINY
LRSDIKRGNITPEEEDVIVKLHSTLGTRWSTIASNLPGRTDNEIKNYWNSHLSRKLHGYF
RKPTVANTVENAPPPPKRRPGRTSRSAMKPKFILNPKNHKTPNSFKANKSDIVLPTTTIE
NGEGDKEDALMVLSSSSLSGAEEPGLGPCGYGDDGDCNPSINGDDGALCLNDDIFDSCFL
LDDSHAVHVSSCESNNVKNSEPYGGMSVGHKNIETMADDFVDWDFVWREGQTLWDEKEDL
DSVLSRLLDGEEMESEIRQRDSNDFGEPLDIDEENKMAAWLLS
>AtMYB111
MGRAPCCEKIGLKRGRWTAEEDEILTKYIQTNGEGSWRSLPKKAGLLRCGKSCRLRWINY
LRRDLKRGNITSDEEEIIVKLHSLLGNRWSLIATHLPGRTDNEIKNYWNSHLSRKIYAFT
AVSGDGHNLLVNDVVLKKSCSSSSGAKNNNKTKKKKKGRTSRSSMKKHKQMVTASQCFSQ
PKELESDFSEGGQNGNFEGESLGPYEWLDGELERLLSSCVWECTSEEAVIGVNDEKVCES
GDNSSCCVNLFEEEQGSETKIGHVGITEVDHDMTVEREREGSFLSSNSNENNDKDWWVGL
CNSSEVGFGVDEELLDWEFQGNVTCQSDDLWDLSDIGEITLE
>AtMYB106
MPIHVRDREKGRLQNLNRDIFCCVSPSIYQSDAKRAAFVIILIMIISPCCDKAGLKKGPW
TPEEDQKLLAYIEEHGHGSWRSLPEKAGLQRCGKSCRLRWTNYLRPDIKRGKFTVQEEQT
IIQLHALLGNRWSAIATHLPKRTDNEIKNYWNTHLKKRLIKMGIDPVTHKHKNETLSSST
GQSKNAATLSHMAQWESARLEAEARLARESKLLHLQHYQNNNNLNKSAAPQQHCFTQKTS
TNWTKPNQGNGDQQLESPTSTVTFSENLLMPLGIPTDSSRNRNNNNNESSAMIELAVSSS
TSSDVSLVKEHEHDWIRQINCGSGGIGEGFTSLLIGDSVGRGLPTGKNEATAGVGNESEY
NYYEDNKNYWNSILNLVDSSPSDSATMF
>AtMYB16
MGRSPCCDKLGLKKGPWTPEEDQKLLAYIEEHGHGSWRSLPEKAGLHRCGKSCRLRWTNY
LRPDIKRGKFNLQEEQTIIQLHALLGNRWSAIATHLPKRTDNEIKNYWNTHLKKRLVKMG
IDPVTHKPKNETPLSSLGLSKNAAILSHTAQWESARLEAEARLARESKLLHLQHYQTKTS
SQPHHHHGFTHKSLLPNWTTKPHEDQQQLESPTSTVSFSEMKESIPAKIEFVGSSTGVTL
MKEPEHDWINSTMHEFETTQMGEGIEEGFTGLLLGGDSIDRSFSGDKNETAGESSGGDCN
YYEDNKNYLDSIFNFVDPSPSDSPMF
>AtMYB17
MGRTPCCDKIGLKKGPWTPEEDEVLVAHIKKNGHGSWRTLPKLAGLLRCGKSCRLRWTNY
LRPDIKRGPFTADEEKLVIQLHAILGNRWAAIAAQLPGRTDNEIKNLWNTHLKKRLLSMG
LDPRTHEPLPSYGLAKQAPSSPTTRHMAQWESARVEAEARLSRESMLFSPSFYSGVVKTE
CDHFLRIWNSEIGEAFRNLAPLDESTITSQSPCSRATSTSSALLKSSTNSWGGKEVTVAI
HGSDYSPYSNDLEDDSTDSALQLLLDFPISDDDMSFLEENIDSYSQAPPIGLVSMVSKF
>AtMYB107
MGRSPCCDESGLKKGPWTPEEDQKLINHIRKHGHGSWRALPKQAGLNRCGKSCRLRWTNY
LRPDIKRGNFTAEEEQTIINLHSLLGNKWSSIAGHLPGRTDNEIKNYWNTHIRKKLIQMG
IDPVTHRPRTDHLNVLAALPQLLAAANFNNLLNLNQNIQLDATSVAKAQLLHSMIQVLSN
NNTSSSFDIHHTTNNLFGQSSFLENLPNIENPYDQTQGLSHIDDQPLDSFSSPIRVVAYQ
HDQNFIPPLISTSPDESKETQMMVKNKEIMKYNDHTSNPSSTSTFTQDHQPWCDIIDDEA
SDSYWKEIIEQTCSEPWPFRE
>AtMYB9
MGRSPCCDENGLKKGPWTQEEDDKLIDHIQKHGHGSWRALPKQAGLNRCGKSCRLRWTNY
LRPDIKRGNFTEEEEQTIINLHSLLGNKWSSIAGNLPGRTDNEIKNYWNTHLRKKLLQMG
IDPVTHRPRTDHLNVLAALPQLIAAANFNSLLNLNQNVQLDATTLAKAQLLHTMIQVLST
NNNTTNPSFSSSTMQNSNTNLFGQASYLENQNLFGQSQNFSHILEDENLMVKTQIIDNPL
DSFSSPIQPGFQDDHNSLPLLVPASPEESKETQRMIKNKDIVDYHHHDASNPSSSNSTFT
QDHHHPWCDTIDDGASDSFWKEIIEQTCSEPWPFPE
>AtMYB39
MGRSPCCDQDKGVKKGPWLPEEDDKLTAYINENGYGNWRSLPKLAGLNRCGKSCRLRWMN
YLRPDIRRGKFSDGEESTIVRLHALLGNKWSKIAGHLPGRTDNEIKNYWNTHMRKKLLQM
GIDPVTHEPRTNDLSPILDVSQMLAAAINNGQFGNNNLLNNNTALEDILKLQLIHKMLQI
ITPKAIPNISSFKTNLLNPKPEPVVNSFNTNSVNPKPDPPAGLFINQSGITPEAASDFIP
SYENVWDGFEDNQLPGLVTVSQESLNTAKPGTSTTTKVNDHIRTGMMPCYYGDQLLETPS
TGSVSVSPETTSLNHPSTAQHSSGSDFLEDWEKFLDDETSDSCWKSFLDLTSPTSSPVPW
>AtMYB74
MGRSPCCEKKNGLKKGPWTPEEDQKLIDYINIHGYGNWRTLPKNAGLQRCGKSCRLRWTN
YLRPDIKRGRFSFEEEETIIQLHSIMGNKWSAIAARLPGRTDNEIKNYWNTHIRKRLLKM
GIDPVTHTPRLDLLDISSILSSSIYNSSHHHHHHHQQHMNMSRLMMSDGNHQPLVNPEIL
KLATSLFSNQNHPNNTHENNTVNQTEVNQYQTGYNMPGNEELQSWFPIMDQFTNFQDLMP
MKTTVQNSLSYDDDCSKSNFVLEPYYSDFASVLTTPSSSPTPLNSSSSTYINSSTCSTED
EKESYYSDNITNYSFDVNGFLQFQ
>AtMYB102
MARSPCCEKNGLKKGPWTSEEDQKLVDYIQKHGYGNWRTLPKNAGLQRCGKSCRLRWTNY
LRPDIKRGRFSFEEEETIIQLHSFLGNKWSAIAARLPGRTDNEIKNFWNTHIRKKLLRMG
IDPVTHSPRLDLLDISSILASSLYNSSSHHMNMSRLMMDTNRRHHQQHPLVNPEILKLAT
SLFSQNQNQNLVVDHDSRTQEKQTVYSQTGVNQYQTNQYFENTITQELQSSMPPFPNEAR
QFNNMDHHFNGFGEQNLVSTSTTSVQDCYNPSFNDYSSSNFVLDPSYSDQSFNFANSVLN
TPSSSPSPTTLNSSYINSSSCSTEDEIESYCSNLMKFDIPDFLDVNGFII
>AtMYB41
MGRSPCCDKNGVKKGPWTAEEDQKLIDYIRFHGPGNWRTLPKNAGLHRCGKSCRLRWTNY
LRPDIKRGRFSFEEEETIIQLHSVMGNKWSAIAARLPGRTDNEIKNHWNTHIRKRLVRSG
IDPVTHSPRLDLLDLSSLLSALFNQPNFSAVATHASSLLNPDVLRLASLLLPLQNPNPVY
PSNLDQNLQTPNTSSESSQPQAETSTVPTNYETSSLEPMNARLDDVGLADVLPPLSESFD
LDSLMSTPMSSPRQNSIEAETNSSTFFDFGIPEDFILDDFMF
>AtMYB49
MGKSSSSEESEVKKGPWTPEEDEKLVGYIQTHGPGKWRTLPKNAGLKRCGKSCRLRWTNY
LRPDIKRGEFSLQEEETIIQLHRLLGNKWSAIAIHLPGRTDNEIKNYWNTHIKKKLLRMG
IDPVTHCPRINLLQLSSFLTSSLFKSMSQPMNTPFDLTTSNINPDILNHLTASLNNVQTE
SYQPNQQLQNDLNTDQTTFTGLLNSTPPVQWQNNGEYLGDYHSYTGTGDPSNNKVPQAGN
YSSAAFVSDHINDGENFKAGWNFSSSMLAGTSSSSSTPLNSSSTFYVNGGSEDDRESFGS
DMLMFHHHHDHNNNALNLS
>AtMYB51
MVRTPCCKAELGLKKGAWTPEEDQKLLSYLNRHGEGGWRTLPEKAGLKRCGKSCRLRWAN
YLRPDIKRGEFTEDEERSIISLHALHGNKWSAIARGLPGRTDNEIKNYWNTHIKKRLIKK
GIDPVTHKGITSGTDKSENLPEKQNVNLTTSDHDLDNDKAKKNNKNFGLSSASFLNKVAN
RFGKRINQSVLSEIIGSGGPLASTSHTTNTTTTSVSVDSESVKSTSSSFAPTSNLLCHGT
VATTPVSSNFDVDGNVNLTCSSSTFSDSSVNNPLMYCDNFVGNNNVDDEDTIGFSTFLND
EDFMMLEESCVENTAFMKELTRFLHEDENDVVDVTPVYERQDLFDEIDNYFG
>AtMYB122
MVRTPCCRAEGLKKGAWTQEEDQKLIAYVQRHGEGGWRTLPDKAGLKRCGKSCRLRWANY
LRPDIKRGEFSQDEEDSIINLHAIHGNKWSAIARKIPRRTDNEIKNHWNTHIKKCLVKKG
IDPLTHKSLLDGAGKSSDHSAHPEKSSVHDDKDDQNSNNKKLSGSSSARFLNRVANRFGH
RINHNVLSDIIGSNGLLTSHTTPTTSVSEGERSTSSSSTHTSSNLPINRSITVDATSLSS
STFSDSPDPCLYEEIVGDIEDMTRFSSRCLSHVLSHEDLLMSVESCLENTSFMREITMIF
QEDKIETTSFNDSYVTPINEVDDSCEGIDNYFG
>AtMYB34
MVRTPCCKEEGIKKGAWTPEEDQKLIAYLHLHGEGGWRTLPEKAGLKRCGKSCRLRWANY
LRPDIKRGEFSPEEDDTIIKLHALKGNKWAAIATSLAGRTDNEIKNYWNTNLKKRLKQKG
IDAITHKPINSTGQTGFEPKVNKPVYSSGSARLLNRVASKYAVELNRDLLTGIISGNSTV
AEDSQNSGDVDSPTSTLLNKMAATSVLINTTTTYSGFSDNCSFTDEFNEFFNNEEISDIY
TTVDNFGFMEELKSILSYGDASAGVIENSPEVNVADAMEFIDSWNEDDNMVGVFV
>AtMYB29
MSRKPCCVGEGLKKGAWTAEEDKKLISYIHEHGEGGWRDIPQKAGLKRCGKSCRLRWANY
LKPDIKRGEFSYEEEQIIIMLHASRGNKWSVIARHLPKRTDNEIKNYWNTHLKKLLIDKG
IDPVTHKPLAYDSNPDEQSQSGSISPKSLPPSSSKNVPEITSSDETPKYDASLSSKKRCF
KRSSSTSKLLNKVAARASSMGTILGASIEGTLISSTPLSSCLNDDFSETSQFQMEEFDPF
YQSSEHIIDHMKEDISINNSEYDFSQFLEQFSNNEGEEADNTGGGYNQDLLMSDVSSTSV
DEDEMMQNITGWSNYLLDHSDFNYDTSQDYDDKNFI
>AtMYB76
MSKRPYCIGEGLKKGAWTTEEDKKLISYIHDHGEGGWRDIPEKAGLKRCGKSCRLRWTNY
LKPDIKRGEFSYEEEQIIIMLHASRGNKWSVIARHLPKRTDNEVKNYWNTHLKKRLIDDG
IDPVTHKPLASSNPNPVEPMKFDFQKKSNQDEHSSQSSSTTPASLPLSSNLNSVKSKISS
GETQIESGHVSCKKRFGRSSSTSRLLNKVAARASSIGNILSTSIEGTLRSPASSSGLPDS
FSQSYEYMIDNKEDLGTSIDLNIPEYDFPQFLEQLINDDDENENIVGPEQDLLMSDFPST
FVDEDDILGDITSWSTYLLDHPNFMYESDQDSDEKNFL
>AtMYB28
MLHASRGNKWSVIARHLPRRTDNEIKNYWNTHLKKRLMEQGIDPVTHKPLASSSNPTVDE
NLNSPNASSSDKQYSRSSSMPFLSRPPPSSCNMVSKVSELSSNDGTPIQGSSLSCKKRFK
KSSSTSRLLNKVAAKATSIKDILSASMEGSLSATTISHASFFNGFTEQIRNEEDSSNTSL
TNTLAEFDPFSPSSLYPEHEINATSDLNMDQDYDFSQFFEKFGGDNHNEENSMNDLLMSD
VSQEVSSTSVDDQDNMVGNFEGWSNYLLDHTNFMYDTDSDSLEKHFI
>AtMYB47
MGRTTWFDVDGMKKGEWTAEEDQKLGAYINEHGVCDWRSLPKRAGLQRCGKSCRLRWLNY
LKPGIRRGKFTPQEEEEIIQLHAVLGNRWAAMAKKMQNRTDNDIKNHWNSCLKKRLSRKG
IDPMTHEPIIKHLTVNTTNADCGNSSTTTSPSTTESSPSSGSSRLLNKLAAGISSRQHSL
DRIKYILSNSIIESSDQAKEEEEKEEEEEERDSMMGQKIDGSEGEDIQIWGEEEVRRLME
IDAMDMYEMTSYDAVMYESSHILDHLF
>AtMYB95
MGRTTWFDVDGLRKGEWTAEEDRKLVVYINEHGLGEWGSLPKRAGLQRCGKSCRLRWLNY
LRPGIKRGKFTPQEEEEIIKYHALLGNRWAAIAKQMPNRTDNDIKNHWNSCLKKRLAKKG
IDPMTHEPTTTTSLTVDVTSSSTTSSPTPSPTSSSFSSCSSTGSARFLNKLAAGISSRKH
GLESIKTVILAEQPREAVDEEKMMTINMKEKELISCYMEIDETMSIDELPCDDSTSGFVA
FDDYSLIDPYRDGVYVSDFYDETEHLDLFLL
>AtMYB61
MGRHSCCYKQKLRKGLWSPEEDEKLLTHITNHGHGCWSSVPKLAGLQRCGKSCRLRWINY
LRPDLKRGAFSPEEENLIVELHAVLGNRWSQIASRLPGRTDNEIKNLWNSSIKKKLKQRG
IDPNTHKPISEVESFSDKDKPTTSNNKRSGNDHKSPSSSSATNQDFFLERPSDLSDYFGF
QKLNFNSNLGLSVTTDSSLCSMIPPQFSPGNMVGSVLQTPVCVKPSISLPPDNNSSSPIS
GGDHVKLAAPNWEFQTNNNNTSNFFDNGGFSWSIPNSSTSSSQVKPNHNFEEIKWSEYLN
TPFFIGSTVQSQTSQPIYIKSETDYLANVSNMTDPWSQNENLGTTETSDVFSKDLQRMAV
SFGQSL
>AtMYB50
MKRHSCCYKQKLRKGLWSPEEDEKLLNYITKHGHGCWSSVPKLAGLERCGKSCRLRWINY
LRPDLKRGAFSSEEQNLIVELHAVLGNRWSQIAARLPGRTDNEIKNLWNSCIKKKLMKKG
IDPITHKPLSEKEESNSVSLRNSLSSMIPTQFNIDDGSVSNAGFDTQVCVKPSIILLPPP
NNTSSTVSGQDHVNVSEPNWESNSGTTSHLNNPGMEEMKWSEEYLNESLFSTQVYVKSET
DFNSNIAFPWSQSQACDVFPKDLQRMAFSFGGQTL
>AtMYB55
MGRHSCCYKQKLRKGLWSPEEDEKLLRYITKYGHGCWSSVPKQAGLQRCGKSCRLRWINY
LRPDLKRGAFSQDEENLIIELHAVLGNRWSQIAAQLPGRTDNEIKNLWNSCLKKKLRLRG
IDPVTHKLLTEIETGTDDKTKPVEKSQQTYLVETDGSSSTTTCSTNQNNNTDHLYTGNFG
FQRLSLENGSRIAAGSDLGIWIPQTGRNHHHHVDETIPSAVVLPGSMFSSGLTGYRSSNL
GLIELENSFSTGPMMTEHQQIQESNYNNSTFFGNGNLNWGLTMEENQNPFTISNHSNSSL
YSDIKSETNFFGTEATNVGMWPCNQLQPQQHAYGHI
>AtMYB86
MGRHSCCFKQKLRKGLWSPEEDEKLLNYITRHGHGCWSSVPKLAGLQRCGKSCRLRWINY
LRPDLKRGAFSQDEESLIIELHAALGNRWSQIATRLPGRTDNEIKNFWNSCLKKKLRRKG
IDPTTHKPLITNELQSLNVIDQKLTSSEVVKSTGSINNLHDQSMVVSSQQGPWWFPANTT
TTNQNSAFCFSSSNTTTVSDQIVSLISSMSTSSSPTPMTSNFSPAPNNWEQLNYCNTVPS
QSNSIYSAFFGNQYTEASQTMNNNNPLVDQHHHHQDMKSWASEILHYTEHNQSSETVIEA
EVKPDIANYYWRSASSSSSPNQEAATLLHDANVEVYGKNLQKLNNMVFDQSL
>AtMYB26
MGHHSCCNKQKVKRGLWSPEEDEKLINYINSYGHGCWSSVPKHAGTYTHIHGFCLQRCGK
SCRLRWINYLRPDLKRGSFSPQEAALIIELHSILGNRWAQIAKHLPGRTDNEVKNFWNSS
IKKKLMSHHHHGHHHHHLSSMASLLTNLPYHNGFNPTTVDDESSRFMSNIITNTNPNFIT
PSHLSLPSPHVMTPLMFPTSREGDFKFLTTNNPNQSHHHDNNHYNNLDILSPTPTINNHH
QPSLSSCPHDNNLQWPALPDFPASTISGFQETLQDYDDANKLNVFVTPFNDNAKKLLCGE
VLEGKVLSSSSPISQDHGLFLPTTYNFQMTSTSDHQHHHRVDSYINHMIIPSSSSSSPIS
CGQYVIT
>AtMYB67
MREKWEMKRDEMGHRCCGKHKVKRGLWSPEEDEKLLRYITTHGHPSWSSVPKLAGLQRCG
KSCRLRWINYLRPDLRRGSFNEEEEQIIIDVHRILGNKWAQIAKHLPGRTDNEVKNFWNS
CIKKKLLSQGLDPSTHNLMPSHKRSSSSNNNNIPKPNKTTSIMKNPTDLDQSTTAFSITN
INPPTSTKPNKLKSPNQTTIPSQTVIPINDNMSSTQTMIPINDPMSSLLDDENMIPHWSD
VDGMAIHEAPMLPSDKAVVGVDDDDLNMDILFNTPSSSAFDPDFASIFSSAMSIDFNPMD
DLGSWTF
>AtMYB38
MGRAPCCDKANVKRGPWSPEEDAKLKDYIEKQGTGGNWIALPHKAGLRRCGKSCRLRWLN
YLRPNIRHGDFTEEEDNIIYSLFASIGSRWSVIAAHLQGRTDNDIKNYWNTKLKKKLIAT
MAPPPHHHLAIATSSSSASPSSSSHYNMINSLLPYNPSTNQLLTPHQGIMMTMMGQQQQL
FYQEDMGNLVNSPNRNNLIMSHQEDNQEQSTNKGIMLLSDVRSGSSTTSTVTRVKMEHRD
HDDHHHHHEEDERSMTSVVMEDYGMEEIKQLISSSCTSSNNSLWFDENKTEDKFMLYY
>AtMYB87
MGRAPCCDKMAVKKGPWSTEEDAVLKSYIEKHGTGNNWISLPQRIGIKRCGKSCRLRWLN
YLRPNLKHGGFTDEEDYIICSLYITIGSRWSIIASQLPGRTDNDIKNYWNTRLKKKLLSK
QGKAFHQQLNVKFERGTTSSSSSQNQIQIFHDENTKSNQTLYNQVVDPSMRAFAMEEQSM
IKNQILEPFSWEPNKVLFDVDYDAAASSYHHHASPSLNSMSSTSSIGTNNSSLQMSHYTV
NHNDHDQPDMFFMDGFENFQAELFDEIANNNTVENGFDGTEILINNNYLDHDISSFIDYP
LYDNE
>AtMYB36
MGRAPCCDKANVKKGPWSPEEDVKLKDYIDKYGTGGNWIALPQKIGLKRCGKSCRLRWLN
YLRPNIKHGGFSEEEDRIILSLYISIGSRWSIIAAQLPGRTDNDIKNYWNTKLKKKLLGR
QKQMNRQDSITDSTENNLSNNNNNKSPQNLSNSALERLQLHMQLQNLQSPFSSFYNNPIL
WPKLHPLLQSTTTNQNPKLASQESFHPLGVNVDHQHNNTKLAQINNGASSLYSENVEQSQ
NPAHEFQPNFGFSQDLRLDNHNMDFMNRGVSKELFQVGNEFELTNGSSWWSEEVELERKT
TSSSSWGSASVLDQTTEGMVMLQDYAQMSYHSV
>AtMYB68
MGRAPCCDKANVKKGPWSPEEDAKLKDYIENSGTGGNWIALPQKIGLRRCGKSCRLRWLN
YLRPNIKHGGFSEEEDNIICNLYVTIGSRWSIIAAQLPGRTDNDIKNYWNTRLKKKLLNK
QRKEFQEARMKQEMVMMKRQQQGQGQGQSNGSTDLYLNNMFGSSPWPLLPQLPPPHHQIP
LGMMEPTSCNYYQTTPSCNLEQKPLITLKNMVKIEEEQERTNPDHHHQDSVTNPFDFSFS
QLLLDPNYYLGSGGGGEGDFAIMSSSTNSPLPNTSSDQHPSQQQEILQWFGSSNFQTEAI
NDMFINNNNNIVNLETIENTKVYGDASVAGAAVRAALGGGTTSTSADQSTISWEDITSLV
NSEDASYFNAPNHV
>AtMYB84
MGRAPCCDKANVKKGPWSPEEDAKLKSYIENSGTGGNWIALPQKIGLKRCGKSCRLRWLN
YLRPNIKHGGFSEEEENIICSLYLTIGSRWSIIAAQLPGRTDNDIKNYWNTRLKKKLINK
QRKELQEACMEQQEMMVMMKRQHQQQQIQTSFMMRQDQTMFTWPLHHHNVQVPALFMNQT
NSFCDQEDVKPVLIKNMVKIEDQELEKTNPHHHQDSMTNAFDHLSFSQLLLDPNHNHLGS
GEGFSMNSILSANTNSPLLNTSNDNQWFGNFQAETVNLFSGASTSTSADQSTISWEDISS
LVYSDSKQFF
>AtMYB37
MGRAPCCDKTKVKRGPWSPEEDSKLRDYIEKYGNGGNWISFPLKAGLRRCGKSCRLRWLN
YLRPNIKHGDFSEEEDRIIFSLFAAIGSRWSIIAAHLPGRTDNDIKNYWNTKLRKKLLSS
SSDSSSSAMASPYLNPISQDVKRPTSPTTIPSSSYNPYAENPNQYPTKSLISSINGFEAG
DKQIISYINPNYPQDLYLSDSNNNTSNANGFLLNHNMCDQYKNHTSFSSDVNGIRSEIMM
KQEEIMMMMMIDHHIDQRTKGYNGEFTQGYYNYYNGHGDLKQMISGTGTNSNINMGGSGS
SSSSISNLAENKSSGSLLLEYKCLPYFYS
>AtMYB0
MRIRRRDEKENQEYKKGLWTVEEDNILMDYVLNHGTGQWNRIVRKTGLKRCGKSCRLRWM
NYLSPNVNKGNFTEQEEDLIIRLHKLLGNRWSLIAKRVPGRTDNQVKNYWNTHLSKKLVG
DYSSAVKTTGEDDDSPPSLFITAATPSSCHHQQENIYENIAKSFNGVVSASYEDKPKQEL
AQKDVLMATTNDPSHYYGNNALWVHDDDFELSSLVMMNFASGDVEYCL
>AtMYB23
MRMTRDGKEHEYKKGLWTVEEDKILMDYVRTHGQGHWNRIAKKTGLKRCGKSCRLRWMNY
LSPNVNRGNFTDQEEDLIIRLHKLLGNRWSLIAKRVPGRTDNQVKNYWNTHLSKKLGLGD
HSTAVKAACGVESPPSMALITTTSSSHQEISGGKNSTLRFDTLVDESKLKPKSKLVHATP
TDVEVAATVPNLFDTFWVLEDDFELSSLTMMDFTNGYCL
>AtMYB66
MRKKVSSSGDEGNNEYKKGLWTVEEDKILMDYVKAHGKGHWNRIAKKTGLKRCGKSCRLR
WMNYLSPNVKRGNFTEQEEDLIIRLHKLLGNRWSLIAKRVPGRTDNQVKNYWNTHLSKKL
GIKDQKTKQSNGDIVYQINLPNPTETSEETKISNIVDNNNILGDEIQEDHQGSNYLSSLW
VHEDEFELSTLTNMMDFIDGHCF
>AtMYB45
MVFKSEKSNREMKSKEKQRKGLWSPEEDEKLRSHVLKYGHGCWSTIPLQAGLQRNGKSCR
LRWVNYLRPGLKKSLFTKQEETILLSLHSMLGNKWSQISKFLPGRTDNEIKNYWHSNLKK
GVTLKQHETTKKHQTPLITNSLEALQSSTERSSSSINVGETSNAQTSSFSPNLVFSEWLD
HSLLMDQSPQKSSYVQNLVLPEERGFIGPCGPRYLGNDSLPDFVPNSEFLLDDEISSEIE
FCTSFSDNFLFDGLINELRPM
>AtMYB18
MAKTKYGERHRKGLWSPEEDEKLRSFILSYGHSCWTTVPIKAGLQRNGKSCRLRWINYLR
PGLKRDMISAEEEETILTFHSSLGNKWSQIAKFLPGRTDNEIKNYWHSHLKKKWLKSQSL
QDAKSISPPSSSSSSLVACGKRNPETLISNHVFSFQRLLENKSSSPSQESNGNNSHQCSS
APEIPRLFFSEWLSSSYPHTDYSSEFTDSKHSQAPNVEETLSAYEEMGDVDQFHYNEMMI
NNSNWTLNDIVFGSKCKKQEHHIYREASDCNSSAEFFSPSTTT
>AtMYB19
MTKSGERPKQRQRKGLWSPEEDQKLKSFILSRGHACWTTVPILAGLQRNGKSCRLRWINY
LRPGLKRGSFSEEEEETILTLHSSLGNKWSRIAKYLPGRTDNEIKNYWHSYLKKRWLKSQ
PQLKSQISDLTESPSSLLSCGKRNLETETLDHVISFQKFSENPTSSPSKESNNNMIMNNS
NNLPKLFFSEWISSSNPHIDYSSAFTDSKHINETQDQINEEEVMMINNNNYSSLEDVMLR
TDFLQPDHEYANYYSSGDFFINSDQNYV
>AtMYB40
MCDLLACLRKISMGRKPCCDKIGLKRGPWTIEEDHRLMNFILNNGIHCWRIVPKLAGLLR
CGKSCRLRWINYLRPDLKRGGFTDAEEDRIMELHSQLGNRWSKIASHFSGRTDNEIKNHW
NTKIKKKMKHLGLDPATHKPMNDITHQTDPNQDKKPNMCSTINEGEEIKDQTPKDDVITE
TTKTLMLSDNDEELVAKNCKILCAEEVDLESLFETQCNEISSSSFSSLCSNISRSESSSY
LAEDSISLEQWDLDMTDPFVPWDLFANLDDNLFLL
>AtMYB99
MGGRKPCCDEVGLRKGPWTVEEDGKLVDFLRARGNCGGGGGGWCWRDVPKLAGLRRCGKS
CRLRWTNYLRPDLKRGLFTEEEIQLVIDLHARLGNRWSKIAVELPGRTDNDIKNYWNTHI
KRKLIRMGIDPNTHRRFDQQKVNEEETILVNDPKPLSETEVSVALKNDTSAVLSGNLNQL
ADVDGDDQPWSFLMENDEGGGGDAAGELTMLLSGDITSSCSSSSSLWMKYGEFGYEDLEL
GCFDV
>AtMYB85
MGRQPCCDKLGVKKGPWTVEEDKKLINFILTNGHCCWRALPKLAGLRRCGKSCRLRWTNY
LRPDLKRGLLSHDEEQLVIDLHANLGNKWSKIASRLPGRTDNEIKNHWNTHIKKKLLKMG
IDPMTHQPLNQEPSNIDNSKTIPSNPDDVSVEPKTTNTKYVEISVTTTEEESSSTVTDQN
SSMDNENHLIDNIYDDDELFSYLWSDETTKDEASWSDSNFGVGGTLYDHNISGADADFPI
WSPERINDEKMFLDYCQDFGVHDFGF
>AtMYB42
MGRQPCCDKLMVKKGPWTAEEDKKLINFILTNGHCCWRALPKLAGLRRCGKSCRLRWTNY
LRPDLKRGLLSDAEEQLVIDLHALLGNRWSKIAARLPGRTDNEIKNHWNTHIKKKLLKME
IDPSTHQPLNKVFTDTNLVDKSETSSKADNVNDNKIVEIDGTTTNTIDDSIITHQNSSND
DYELLGDIIHNYGDLFNILWTNDEPPLVDDASWSNHNVGIGGTAAVAASDKNNTAAEEDF
PERSFEKQNGESWMFLDYCQEFGVEDFGFECYHGFGQSSMKTGHKD
>AtMYB43
MGRQPCCDKVGLKKGPWTIEEDKKLINFILTNGHCCWRALPKLSGLLRCGKSCRLRWINY
LRPDLKRGLLSEYEEQKVINLHAQLGNRWSKIASHLPGRTDNEIKNHWNTHIKKKLRKMG
IDPLTHKPLSEQEASQQAQGRKKSLVPHDDKNPKQDQQTKDEQEQHQLEQALEKNNTSVS
GDGFCIDEVPLLNPHEILIDISSSHHHHSNDDNVNINTSKFTSPSSSSSSTSSCISSVVP
GDEFSKFFDEMEILDLKWLSSDDSLGDDISKDGKFNNSTVDTMNLWDINDLSSLDMFMNE
HDDGFIGNGNGCSRMVLDQDSWTFDLL
>AtMYB20
MGRQPCCDKVGLKKGPWTAEEDRKLINFILTNGQCCWRAVPKLSGLLRCGKSCRLRWTNY
LRPDLKRGLLSDYEEKMVIDLHSQLGNRWSKIASHLPGRTDNEIKNHWNTHIKKKLRKMG
IDPLTHKPLSIVEKEDEEPLKKLQNNTVPFQETMERPLENNIKNISRLEESLGDDQFMEI
NLEYGVEDVPLIETESLDLICSNSTMSSSTSTSSHSSNDSSFLKDLQFPEFEWSDYGNSN
NDNNNGVDNIIENNMMSLWEISDFSSLDLLLNDESSSTFGLF
>AtMYB101
MDGGGETTATATMEGRGLKKGPWTTTEDAILTEYVRKHGEGNWNAVQKNSGLLRCGKSCR
LRWANHLRPNLKKGSFTPDEEKIIIDLHAKLGNKWARMASQLPGRTDNEIKNYWNTRMKR
RQRAGLPLYPHEIQHQGIDIDDEFEFDLTSFQFQNQDLDHNHQNMIQYTNSSNTSSSSSS
FSSSSSQPSKRLRPDPLVSTNPGLNPIPDSSMDFQMFSLYNNSLENDNNQFGFSVPLSSS
SSSNEVCNPNHILEYISENSDTRNTNKKDIDAMSYSSLLMGDLEIRSSSFPLGLDNSVLE
LPSNQRPTHSFSSSPIIDNGVHLEPPSGNSGLLDALLEESQALSRGGLFKDVRVSSSDLC
EVQDKRVKMDFENLLIDHLNSSNHSSLGANPNIHNKYNEPTMVKVTVDDDDELLTSLLNN
FPSTTTPLPDWYRVTEMQNEASYLAPPSGILMGNHQGNGRVEPPTVPPSSSVDPMASLGS
CYWSNMPSIC
>AtMYB120
MIMYGGGGAGKDGGSTNHLSDGGVILKKGPWTAAEDEILAAYVRENGEGNWNAVQKNTGL
ARCGKSCRLRWANHLRPNLKKGSFTGDEERLIIQLHAQLGNKWARMAAQLPGRTDNEIKN
YWNTRLKRLLRQGLPLYPPDIIPNHQLHPHPHHQQQQQHNHHHHHHQQQQQHQQMYFQPQ
SSQRNTPSSSPLPSPTPANAKSSSSFTFHTTTANLLHPLSPHTPNTPSQLSSTPPPPPLS
SPLCSPRNNQYPTLPLFALPRSQINNNNNGNFTFPRPPPLLQPPSSLFAKRYNNANTPLN
CINRVSTAPFSPVSRDSYTSFLTLPYPSPTAQTATYHNTNNPYSSSPSFSLNPSSSSYPT
STSSPSFLHSHYTPSSTSFHTNPVYSMKQEQLPSNQIPQIDGFNNVNNFTDNERQNHNLN
SSGAHRRSSSCSLLEDVFEEAEALASGGRGRPPKRRQLTASLPNHNNNTNNNDNFFSVSF
GHYDSSDNLCSLQGKTKTTYNTSNLNYSSLQVKCKMFMIKTQI
>AtMYB97
MIVYGGGASEDGEGGGVVLKKGPWTVAEDETLAAYVREYGEGNWNSVQKKTWLARCGKSC
RLRWANHLRPNLRKGSFTPEEERLIIQLHSQLGNKWARMAAQLPGRTDNEIKNYWNTRLK
RFQRQGLPLYPPEYSQNNHQQQMYPQQPSSPLPSQTPASSFTFPLLQPPSLCPKRCYNTA
FSPKASYISSPTNFLVSSPTFLHTHSSLSSYQSTNPVYSMKHELSSNQIPYSASLGVYQV
SKFSDNGDCNQNLNTGLHTNTCQLLEDLMEEAEALADSFRAPKRRQIMAALEDNNNNNNF
FSGGFGHRVSSNSLCSLQGLTPKEDESLQMNTMQDEDITKLLDWGSESEEISNGQSSVIT
TENNLVLDDHQFAFLFPVDDDTNNLPGIC
>AtMYB81
MGKVRQDSGSDDDNSIKKSFTKGPWTQAEDNLLIAYVDKHGDGNWNAVQNNSGLSRCGKS
CRLRWVNHLRPDLKKGAFTEKEEKRVIELHALLGNKWARMAEELPGRTDNEIKNFWNTRL
KRLQRLGLPVYPDEVREHAMNAATHSGLNTDSLDGHHSQEYMEADTVEIPEVDFEHLPLN
RSSSYYQSMLRHVPPTNVFVRQKPCFFQPPNVYNLIPPSPYMSTGKRPREPETAFPCPGG
YTMNEQSPRLWNYPFVENVSEQLPDSHLLGNAAYSSPPGPLVHGVENFEFPSFQYHEEPG
GWGADQPNPMPEHESDNTLVQSPLTAQTPSDCPSSSLYDGLLESVVYGSSGEKPATDTDS
ESSLFQSFTPANENITGKTCFLTLYALHALHCLCNQFKKSPLLHLHDKLNWCNKFRFNSF
KSGTHIL
>AtMYB104
MIQDQANDLLAMKKTFTKSKWKPEEDRILKDYVIQYGDRTWTHVPKRTGLPHNPASCRFR
WMNHLKPSLKKGPFTDEEEKRVLQLHAVLGNKWSQMAREFPGRTDNEIKNFWNARRMRLK
GKGLPVYPDEVREQAIRTAAQYGVKVELLNAHYSQDSLMAGNVEKPQELNNLALNQCSPY
YQSTLANVQPSRNRVMEPETTFPFTGGSAMNEQNPTLLCNPYVESTQEQLPDSHLFGNVT
YSSPPMPLIHEVENLELPSFQGFDFHEEPSSFGAEQYNPMLNLEPHNTLVQSPLIGQTPT
DFPSSFYDELLDELLESVVNGSLGEIPKTDTSSESQLFQSSLRSHTDATPDIANTTGYVG
SNERNTTNDDDWIRLLLDEGFI
>AtMYB33
MSYTSTDSDHNESPAADDNGSDCRSRWDGHALKKGPWSSAEDDILIDYVNKHGEGNWNAV
QKHTSLFRCGKSCRLRWANHLRPNLKKGAFSQEEEQLIVELHAKMGNRWARMAAHLPGRT
DNEIKNYWNTRIKRRQRAGLPLYPPEMHVEALEWSQEYAKSRVMGEDRRHQDFLQLGSCE
SNVFFDTLNFTDMVPGTFDLADMTAYKNMGNCASSPRYENFMTPTIPSSKRLWESELLYP
GCSSTIKQEFSSPEQFRNTSPQTISKTCSFSVPCDVEHPLYGNRHSPVMIPDSHTPTDGI
VPYSKPLYGAVKLELPSFQYSETTFDQWKKSSSPPHSDLLDPFDTYIQSPPPPTGGEESD
LYSNFDTGLLDMLLLEAKIRNNSTKNNLYRSCASTIPSADLGQVTVSQTKSEEFDNSLKS
FLVHSEMSTQNADETPPRQREKKRKPLLDITRPDVLLASSWLDHGLGIVKETGSMSDALA
VLLGDDIGNDYMNMSVGASSGVGSCSWSNMPPVCQMTELP
>AtMYB65
MSYTTATADSDDGMHSSIHNESPAPDSISNGCRSRGKRSVLKKGPWTSTEDGILIDYVKK
HGEGNWNAVQKHTSLARCGKSCRLRWANHLRPNLKKGAFSQEEEQLIVEMHAKMGNKWAQ
MAEHLPGRTDNEIKNYWNTRIKRRQRAGLPLYPPEIYVDDLHWSEEYTKSNIIRVDRRRR
HQDFLQLGNSKDNVLFDDLNFAASLLPAASDLSDLVACNMLGTGASSSRYESYMPPILPS
PKQIWESGSRFPMCSSNIKHEFQSPEHFQNTAVQKNPRSCSISPCDVDHHPYENQHSSHM
MMVPDSHTVTYGMHPTSKPLFGAVKLELPSFQYSETSAFDQWKTTPSPPHSDLLDSVDAY
IQSPPPSQVEESDCFSSCDTGLLDMLLHEAKIKTSAKHSLLMSSPQKSFSSTTCTTNVTQ
NVPRGSENLIKSGEYEDSQKYLGRSEITSPSQLSAGGFSSAFAGNVVKTEELDQVWEPKR
VDITRPDVLLASSWLDQGCYGIVSDTSSMSDALALLGGDDIGNSYVTVGSSSGQAPRGVG
SYGWTNMPPVWSL
>AtMYB21
MEKRGGGSSGGSGSSAEAEVRKGPWTMEEDLILINYIANHGDGVWNSLAKSAGLKRTGKS
CRLRWLNYLRPDVRRGNITPEEQLIIMELHAKWGNRWSKIAKHLPGRTDNEIKNFWRTRI
QKYIKQSDVTTTSSVGSHHSSEINDQAASTSSHNVFCTQDQAMETYSPTPTSYQHTNMEF
NYGNYSAAAVTATVDYPVPMTVDDQTGENYWGMDDIWSSMHLLNGN
>AtMYB24
MEKRESSGGSGSGDAEVRKGPWTMEEDLILINYIANHGEGVWNSLAKSAGLKRTGKSCRL
RWLNYLRPDVRRGNITPEEQLTIMELHAKWGNRWSKIAKHLPGRTDNEIKNFWRTKIQKY
IIKSGETTTVGSQSSEFINHHATTSHVMNDTQETMDMYSPTTSYQHASNINQQLNYGNYV
PESGSIMMPLSVDQSEQNYWSVDDLWPMNIYNGN
>AtMYB108
MDEKGRSLKNNNMEDEMDLKRGPWTAEEDFKLMNYIATNGEGRWNSLSRCAGLQRTGKSC
RLRWLNYLRPDVRRGNITLEEQLLILELHSRWGNRWSKIAQYLPGRTDNEIKNYWRTRVQ
KHAKQLKCDVNSQQFKDTMKYLWMPRLVERIQSASASSAAAATTTTTTTTGSAGTSSCIT
TSNNQFMNYDYNNNNMGQQFGVMSNNDYITPENSSVAVSPASDLTEYYSAPNPNPEYYSG
QMGNSYYPDQNLVSSQLLPDNYFDYSGLLDEDLTAMQEQSNLSWFENINGAASSSDSLWN
IGETDEEFWFLQQQQQFNNNGSF
>AtMYB78
MGDKGRSLKINKNMEEFTKVEEEMDVRRGPWTVEEDLELINYIASHGEGRWNSLARCAEL
KRTGKSCRLRWLNYLRPDVRRGNITLEEQLLILELHTRWGNRWSKIAQYLPGRTDNEIKN
YWRTRVQKHAKQLKCDVNSQQFKDTMKYLWMPRLVERIQAASIGSVSMSSCVTTSSDQFV
INNNNTNNVDNLALMSNPNGYITPDNSSVAVSPVSDLTECQVSSEVWKIGQDENLVDPKM
TSPNYMDNSSGLLNGDFTKMQDQSDLNWFENINGMVPNYSDSFWNIGNDEDFWLLQQHQQ
VHDNGSF
>AtMYB112
MNISRTEFANCKTLINHKEEVEEVEKKMEIEIRRGPWTVEEDMKLVSYISLHGEGRWNSL
SRSAGLNRTGKSCRLRWLNYLRPDIRRGDISLQEQFIILELHSRWGNRWSKIAQHLPGRT
DNEIKNYWRTRVQKHAKLLKCDVNSKQFKDTIKHLWMPRLIERIAATQSVQFTSNHYSPE
NSSVATATSSTSSSEAVRSSFYGGDQVEFGTLDHMTNGGYWFNGGDTFETLCSFDELNKW
LIQ
>AtMYB2
MEDYERINSNSPTHEEDSDVRKGPWTEEEDAILVNFVSIHGDARWNHIARSSGLKRTGKS
CRLRWLNYLRPDVRRGNITLEEQFMILKLHSLWGNRWSKIAQYLPGRTDNEIKNYWRTRV
QKQAKHLRCDVNSNLFKETMRNVWMPRLVERINAQSLPTTCEQVESMITDPSQPVNEPSP
VEPGFVQFSQNHHQQFVPATELSATSSNSPAETFSDVRGGVVNGSGYDPSGQTGFGEFND
WGCVGGDNMWTDEESFWFLQDQFCPDTTSYSYN
>AtMYB116
MSNITKKKCNGNEEGAEQRKGPWTLEEDTLLTNYISHNGEGRWNLLAKSSGLKRAGKSCR
LRWLNYLKPDIKRGNLTPQEQLLILELHSKWGNRWSKISKYLPGRTDNDIKNYWRTRVQK
QARQLNIDSNSHKFIEVVRSFWFPRLINEIKDNSYTNNIKANAPDLLGPILRDSKDLGFN
NMDCSTSMSEDLKKTSQFMDFSDLETTMSLEGSRGGSSQCVSEVYSSFPCLEEEYMVAVM
GSSDISALHDCHVADSKYEDDVTQDLMWNMDDIWQFNEYAHFN
>AtMYB62
MENSMKKKKSFKESEDEELRRGPWTLEEDTLLTNYILHNGEGRWNHVAKCAGLKRTGKSC
RLRWLNYLKPDIRRGNLTPQEQLLILELHSKWGNRWSKIAQYLPGRTDNEIKNYWRTRVQ
KQARQLNIESNSDKFFDAVRSFWVPRLIEKMEQNSSTTTTYCCPQNNNNNSLLLPSQSHD
SLSMQKDIDYSGFSNIDGSSSTSTCMSHLTTVPHFMDQSNTNIIDGSMCFHEGNVQEFGG
YVPGMEDYMVNSDISMECHVADGYSAYEDVTQDPMWNVDDIWQFRE
>AtMYB89
MYLFMYKCNIVLEETHVFQNTPCDVSLQRPFNGFGENNALPLRKMHQEEKKKKHRGGHWT
LSEDLKLKELVAVFGPQNWKFIGEKMEPRTSLSCRQRWFNQLDPKINKRNFTDEEEEKLL
RAHILYGNKWSKIAKLFNRRTDHAVKNHWHSLMNRIIRKQSASDIRSFDNIQNYQTSNFL
PGLCLLNTKQ
>AtMYB110
MDFSCFQEYPFEFHCRGTTFNGFRENNAVSETVEEFCNKRRMQKKSDDLKTKKKKKQSVS
RVCSRGHWRISEDTQLMELVSVYGPQNWNHIAESMQGRTGKSCRLRWFNQLDPRINKRAF
SDEEEERLLAAHRAFGNKWAMIAKLFNGRTDNALKNHWHVLMARKMRQQSSSYVQRFNGS
AHESNTDHKIFNLSPGLSLLTLHICIEFNSVIVMRYFRYLSLRNNELMVWSQK
>AtMYB105
MEMVHADVASLSITPCFPSSLSSSSHHHYNQQQHCIMSEDQHHSMDQTTSSDYFSLNIDN
AQHLRSYYTSHREEDMNPNLSDYSNCNKKDTTVYRSCGHSSKASVSRGHWRPAEDTKLKE
LVAVYGPQNWNLIAEKLQGRSGKSCRLRWFNQLDPRINRRAFTEEEEERLMQAHRLYGNK
WAMIARLFPGRTDNSVKNHWHVIMARKFREQSSSYRRRKTMVSLKPLINPNPHIFNDFDP
TRLALTHLASSDHKQLMLPVPCFPGYDHENESPLMVDMFETQMMVGDYIAWTQEATTFDF
LNQTGKSEIFERINEEKKPPFFDFLGLGTV
>AtMYB117
MFITEKQVWMDEIVARRASSSWDFPFNDINIHQHHHRHCNTSHEFEILKSPLGDVAVHEE
ESNNNNPNFSNSESGKKETTDSGQSWSSSSSKPSVLGRGHWRPAEDVKLKELVSIYGPQN
WNLIAEKLQGRSGKSCRLRWFNQLDPRINRRAFTEEEEERLMQAHRLYGNKWAMIARLFP
GRTDNSVKNHWHVVMARKYREHSSAYRRRKLMSNNPLKPHLTNNHHPNPNPNYHSFISTN
HYFAQPFPEFNLTHHLVNNAPITSDHNQLVLPFHCFQGSL
>AtMYB54
MIMCSRGHWRPAEDEKLKDLVEQYGPHNWNAIALKLPGRSGKSCRLRWFNQLDPRINRNP
FTEEEEERLLAAHRIHGNRWSIIARLFPGRTDNAVKNHWHVIMARRTRQTSKPRLLPSTT
SSSSLMASEQIMMSSGGYNHNYSSDDRKKIFPADFINFPYKFSHINHLHFLKEFFTGKIA
LNHKANQSKKPMEFYNFLQVNTDSNKSEIIDQDSGQSKRSDSDTKHESHVPFFDFLSVGN
SAS
>AtMYB52
MMCSRGHWRPAEDEKLRELVEQFGPHNWNAIAQKLSGRSGKSCRLRWFNQLDPRINRNPF
TEEEEERLLASHRIHGNRWSVIARFFPGRTDNAVKNHWHVIMARRGRERSKLRPRGLGHD
GTVAATGMIGNYKDCDKERRLATTTAINFPYQFSHINHFQVLKEFLTGKIGFRNSTTPIQ
EGAIDQTKRPMEFYNFLQVNTDSKIHELIDNSRKDEEEDVDQNNRIPNENCVPFFDFLSV
GNSASQGLC
>AtMYB56
MNPNLLEKDLRGKETTNGSIRYKEANNFRSLPNSHTAACKTSLNNPSISRNHPHNKSASV
LESEDEHGNERGENEKSLRMRGKSGINTKVCSRGHWRPTEDAKLKELVAQFGPQNWNLIS
NHLLGRSGKSCRLRWFNQLDPRINKRAFTEEEEFRLLAAHRAYGNKWALISRLFPGRTDN
AVKNHWHVIMARRTRESQRQRQQPPPTLSRDAEMTVSSSCRYNQGKFINEEDDDDDVSAV
STCTTELSLTPPSSAYQPRFFNYDSTLASGKDGQCVQRAEVNGIYGKKMDHQNHHTISVS
ERKVEMKMRSGYYYFDFLGVGAS
>AtMYB69
MEMSRGSNSFDNKKPSCQRGHWRPVEDDNLRQLVEQYGPKNWNFIAQHLYGRSGKSCRLR
WYNQLDPNITKKPFTEEEEERLLKAHRIQGNRWASIARLFPGRTDNAVKNHFHVIMARRK
RENFSSTATSTFNQTWHTVLSPSSSLTRLNRSHFGLWRYRKDKSCGLWPYSFVSPPTNGQ
FGSSSVSNVHHEIYLERRKSKELVDPQNYTFHAATPDHKMTSNEDGPSMGDDGEKNDVTF
IDFLGVGLAS
>AtMYB70
MSGSTRKEMDRIKGPWSPEEDDLLQSLVQKHGPRNWSLISKSIPGRSGKSCRLRWCNQLS
PEVEHRGFTAEEDDTIILAHARFGNKWATIARLLNGRTDNAIKNHWNSTLKRKCSGGGGG
GEEGQSCDFGGNGGYDGNLTDEKPLKRRASGGGGVVVVTALSPTGSDVSEQSQSSGSVLP
VSSSCHVFKPTARAGGVVIESSSPEEEEKDPMTCLRLSLPWVNESTTPPELFPVKREEEE
EKEREISGLGGDFMTVVQEMIKTEVRSYMADLQLGNGGGAGGGASSCMVQGTNGRNVGFR
EFIGLGRIE
>AtMYB73
MSNPTRKNMERIKGPWSPEEDDLLQRLVQKHGPRNWSLISKSIPGRSGKSCRLRWCNQLS
PEVEHRAFSQEEDETIIRAHARFGNKWATISRLLNGRTDNAIKNHWNSTLKRKCSVEGQS
CDFGGNGGYDGNLGEEQPLKRTASGGGGVSTGLYMSPGSPSGSDVSEQSSGGAHVFKPTV
RSEVTASSSGEDPPTYLSLSLPWTDETVRVNEPVQLNQNTVMDGGYTAELFPVRKEEQVE
VEEEEAKGISGGFGGEFMTVVQEMIRTEVRSYMADLQRGNVGGSSSGGGGGGSCMPQSVN
SRRVGFREFIVNQIGIGKME
>AtMYB77
MADRVKGPWSQEEDEQLRRMVEKYGPRNWSAISKSIPGRSGKSCRLRWCNQLSPEVEHRP
FSPEEDETIVTARAQFGNKWATIARLLNGRTDNAVKNHWNSTLKRKCSGGVAVTTVTETE
EDQDRPKKRRSVSFDSAFAPVDTGLYMSPESPNGIDVSDSSTIPSPSSPVAQLFKPMPIS
GGFTVVPQPLPVEMSSSSEDPPTSLSLSLPGAENTSSSHNNNNNALMFPRFESQMKINVE
ERGEGRRGEFMTVVQEMIKAEVRSYMAEMQKTSGGFVVGGLYESGGNGGFRDCGVITPKV
E
>AtMYB44
MADRIKGPWSPEEDEQLRRLVVKYGPRNWTVISKSIPGRSGKSCRLRWCNQLSPQVEHRP
FSAEEDETIARAHAQFGNKWATIARLLNGRTDNAVKNHWNSTLKRKCGGYDHRGYDGSED
HRPVKRSVSAGSPPVVTGLYMSPGSPTGSDVSDSSTIPILPSVELFKPVPRPGAVVLPLP
IETSSSSDDPPTSLSLSLPGADVSEESNRSHESTNINNTTSSRHNHNNTVSFMPFSGGFR
GAIEEMGKSFPGNGGEFMAVVQEMIKAEVRSYMTEMQRNNGGGFVGGFIDNGMIPMSQIG
VGRIE
>AtMYB1
MEAEIVRRSEVTGLRREVEESSIGRGDCDGDGGDVGEDAAGFVGTSGRGRRDRVKGPWSK
EEDDVLSELVKRLGARNWSFIARSIPGRSGKSCRLRWCNQLNPNLIRNSFTEVEDQAIIA
AHAIHGNKWAVIAKLLPGRTDNAIKNHWNSALRRRFIDFEKAKNIGTGSLVVDDSGFDRT
TTVASSEETLSSGGGCHVTTPIVSPEGKEATTSMEMSEEQCVEKTNGEGISRQDDKDPPT
LFRPVPRLSSFNACNHMEGSPSPHIQDQNQLQSSKQDAAMLRLLEGAYSERFVPQTCGGG
CCSNNPDGSFQQESLLGPEFVDYLDSPTFPSSELAAIATEIGSLAWLRSGLESSSVRVME
DAVGRLRPQGSRGHRDHYLVSEQGTNITNVLST
>AtMYB109
MEGETHQSEPLPLASGDSDEGISAAIEAELAELAAGDSSGGGGCGGGGGGIRSKVKGPWS
TEEDAVLTKLVRKLGPRNWSLIARGIPGRSGKSCRLRWCNQLDPCLKRKPFSDEEDRMII
SAHAVHGNKWAVIAKLLTGRTDNAIKNHWNSTLRRKYADLWNNGQWMANSVTTASVKNEN
VDETTNPPSSKQQLPQGDINSSPPKPPQVSDVVMEEAANEPQEPQEQQEQAPPVVSNVPT
ENNVFRPVARVGAFSIYNPTSQKNGYRDYNIVPCEGPLIQAAKPDSLAGKFLQSLCDEPQ
IPSKCGHGCSTLPAETKFSRNSVLGPEFVDYEEPSAVFNQELISIATDLNNIAWIKSGLD
NAVVREAEQSLKMDNYNYNDPRIKFTGMMPRQDFFCARS
>AtMYB25
MNGEISRPPELISSRNPCKSFENAIHKAVEAELAELAKSDANGGGKSKVKGPWLPEQDEA
LTRLVKMCGPRNWNLISRGIPGRSGKSCRLRWCNQLDPILKRKPFSDEEEHMIMSAQAVL
GNKWSVIAKLLPGRTDNAIKNHWNSNLRRKPAEQWKIPLLMSNTEIVYQLYPSMVRRISN
ASPKEHLPQEEETGVLSDDKMDDEAKEPPREQNSKTGVYRPVARMGAFSVCKPGYMAPCE
GPLVQASRPDSLAGKFLQSLCYDPIIPSKCGHGCCNHQDSTTLSSSSVLGSEFVDYEEHS
SAELDKELISISNDLNNTAWIRSGKEAEQSLKADDQFRREYAHSKFSGMVNNGVSSQMVR
QDLRALS
>AtMYB53
MGRSPSSDETGLKKGPWLPEEDDKLINYIHKHGHSSWSALPKLAGLNRCGKSCRLRWTNY
LRPDIKRGKFSAEEEETILNLHAVLGNKWSMIASHLPGRTDNEIKNFWNTHLKKKLIQMG
FDPMTHQPRTDDIFSSLSQLMSLSNLRGLVDLQQQFPMEDQALLNLQTEMAKLQLFQYLL
QPSPAPMSINNINPNILNLLIKENSVTSNIDLGFLSSHLQDFNNNNLPSLKTLDDNHFSQ
NTSPIWLHEPPSLNQTMLPTHDPCAQSVDGFGSNQASSSHDQEVAVTDSVDWPDHHLFDD
SMFPDISYQS
>AtMYB92
MGRSPISDDSGLKKGPWTPDEDEKLVNYVQKHGHSSWRALPKLAGLNRCGKSCRLRWTNY
LRPDIKRGRFSPDEEQTILNLHSVLGNKWSTIANQLPGRTDNEIKNFWNTHLKKKLIQMG
FDPMTHRPRTDIFSGLSQLMSLSSNLRGFVDLQQQFPIDQEHTILKLQTEMAKLQLFQYL
LQPSSMSNNVNPNDFDTLSLLNSIASFKETSNNTTSNNLDLGFLGSYLQDFHSLPSLKTL
NSNMEPSSVFPQNLDDNHFKFSTQRENLPVSPIWLSDPSSTTPAHVNDDLIFNQYGIEDV
NSNITSSSGQESGASASAAWPDHLLDDSIFSDIP
>AtMYB93
MGRSPCCDENGLKKGPWTPEEDQKLIDYIHKHGHGSWRALPKLADLNRCGKSCRLRWTNY
LRPDIKRGKFSAEEEQTILHLHSILGNKWSAIATHLQGRTDNEIKNFWNTHLKKKLIQMG
IDPVTHQPRTDLFASLPQLIALANLKDLIEQTSQFSSMQGEAAQLANLQYLQRMFNSSAS
LTNNNGNNFSPSSILDIDQHHAMNLLNSMVSWNKDQNPAFDPVLELEANDQNQDLFPLGF
IIDQPTQPLQQQKYHLNNSPSELPSQGDPLLDHVPFSLQTPLNSEDHFIDNLVKHPTDHE
HEHDDNPSSWVLPSLIDNNPKTVTSSLPHNNPADASSSSSYGGCEAASFYWPDICFDESL
MNVIS
>AtMYB88
MEETTKQNNMKKKKKILLHSDDSKKKERHIVTWSPEEDDILRKQISLQGTENWAIIASKF
NDKSTRQCRRRWYTYLNSDFKRGGWSPEEDTLLCEAQRLFGNRWTEIAKVVSGRTDNAVK
NRFTTLCKKRAKHEAMAKENRIACCVNSDNKRLLFPDGISTPLKAESESPLTKKMRRSHI
PNLTEIKSYGDRSHIKVESTMNQQRRHPFSVVAHNATSSDGTEEQKQIGNVKESDGEDKS
NQEVFLKKDDSKVTALMQQAELLSSLAQKVNADNTDQSMENAWKVLQDFLNKSKENDLFR
YGIPDIDFQLDEFKDLVEDLRSSNEDSQSSWRQPDLHDSPASSEYSSGSGSGSTIMTHPS
GDKTQQLMSDTQTTSHQQNGGELLQDNGIVSDATVEQVGLLSTGHDVLKNSNETVPIPGE
EEFNSPVQVTPLFRSLAAGIPSPQFSESVSIHLTN
>AtMYB124
MEDTKKKKKKNINNNQDSKKKERHIVTWSQEEDVILREQITLHGTENWAIIASKFKDKST
RQCRRRWYTYLNSDFKRGGWSPEEDMLLCEAQRVFGNRWTEIAKVVSGRTDNAVKNRFTT
LCKKRAKHEAMTKDSNSNTKRMLFLDGISTPRKSENETPIAKKLKRSHILDLTEISNYGR
AEACVNQQIRSPFSVLARNATGIDSLEEQNQTSNVNESDGEGMFLKKDDPKVTALMQQAE
LLSSLAQKVNADNTEQSMENAWKVLQDFLNKGKENDLFRYGIPDIDFKIEEFKDLIEDLR
SGYEDNQLSWRQPDLHDSPASSEYSSGSTIMVDQSGDKTQPFSADTQTEHKQVGEELLVP
KNPDENMPISGEEKFSSPIQVTPLFRSLADGIPSPQFSESERSFLLKTLGIESSSPCPSA
NPSKPPPCKRVLLHSL
>AtMYB119
MEDRRLVHGAAPPLTAVERFLYGQKNDALCSKKQESSRDQPIVKTKISIETRSDNKENTT
FGPTREKHLVLNGGNRNPTGEVVARSAARDYQNSTKKRSSKNLIKGQWTAEEDRKLIRLV
RQHGERKWAMISEKLEGRAGKQCRERWHNHLRPDIKKDGWSEEEERVLVESHMRIGNKWA
EIAKLIPGRTENSIKNHWNATKRRQNSKRKHKRESNADNNDRDASPSAKRPCILQDYIKS
IERNNINKDNDEKKNENTISVISTPNLDQIYSDGDSASSILGGPYDEELDYFQNIFANHP
ISLENLGLSQTSDEVTQSSSSGFMIKNPNPNLHDSVGIHHQEATITAPANTPHLASDIYL
SYLLNGTTSSYSDTHFPSSSSSTSSTTVEHGGHNEFLEPQANSTSERREMDLIEMLSGSI
QGSNICFPLV
>AtMYB64
MEEQKIQEKSLAHGAAPPLTAVERFLNGQKNEALCFKKQERSIDRPIVKTTRAIEIRNEN
KENMMFGPRKEKNLAVIGEIVVKGAAKDYTCKDITKKQPYKNIIKGQWTADEDRKLIKLV
MQHGERKWAVISEKLEGRAGKQCRERWHNHLRPDIKKDSWSEEEERLLVEAHTRIGNKWA
EIAKLIQGRTENSIKNHWNATKRRQNSKRKHKRSKNADSNSDIDDLSPSAKRPRILEDYI
KNIENNDKNNGENIMTTSGNNVLSTSNYDQFNSEDSTSSLLDDPYDEELVFLKNIFENHS
LENINLSQGTEITQSSSSGFMIENPKPKPNLYNNTFGTHLGAMVTEPANSSHLASDIYLS
DLLNGTASSSSSLTFLSSNNNEHAGENELLLPQANSTSERREMDLIEMLSGSTQGSNIWF
PLF
>AtMYB98
MENFVDENGFASLNQNIFTRDQEHMKEEDFPFEVVDQSKPTSFLQDFHHLDHDHQFDHHH
HHGSSSSHPLLSVQTTSSCINNAPFEHCSYQENMVDFYETKPNLMNHHHFQAVENSYFTR
NHHHHQEINLVDEHDDPMDLEQNNMMMMRMIPFDYPPTETFKPMNFVMPDEISCVSADND
CYRATSFNKTKPFLTRKLSSSSSSSSWKETKKSTLVKGQWTAEEDRVLIQLVEKYGLRKW
SHIAQVLPGRIGKQCRERWHNHLRPDIKKETWSEEEDRVLIEFHKEIGNKWAEIAKRLPG
RTENSIKNHWNATKRRQFSKRKCRSKYPRPSLLQDYIKSLNMGALMASSVPARGRRRESN
NKKKDVVVAVEEKKKEEEVYGQDRIVPECVFTDDFGFNEKLLEEGCSIDSLLDDIPQPDI
DAFVHGL
>AtMYB115
MYHQNLISSTPNQNSNPHDWDIQNPLFSIHPSAEIPSKYPFMGITSCPNTNVFEEFQYKI
TNDQNFPTTYNTPFPVISEGISYNMHDVQENTMCGYTAHNQGLIIGCHEPVLVHAVVESQ
QFNVPQSEDINLVSQSERVTEDKVMFKTDHKKKDIIGKGQWTPTEDELLVRMVKSKGTKN
WTSIAKMFQGRVGKQCRERWHNHLRPNIKKNDWSEEEDQILIEVHKIVGNKWTEIAKRLP
GRSENIVKNHWNATKRRLHSVRTKRSDAFSPRNNALENYIRSITINNNALMNREVDSITA
NSEIDSTRCENIVDEVMNLNLHATTSVYVPEQAVLTWGYDFTKCYEPMDDTWMLMNGWN
>AtMYB118
MEFESVFKMHYPYLAAVIYDDSSTLKDFHPSLTDDFSCVHNVHHKPSMPHTYEIPSKETI
RGITPSPCTEAFEACFHGTSNDHVFFGMAYTTPPTIEPNVSHVSHDNTMWENDQNQGFIF
GTESTLNQAMADSNQFNMPKPLLSANEDTIMNRRQNNQVMIKTEQIKKKNKRFQMRRICK
PTKKASIIKGQWTPEEDKLLVQLVDLHGTKKWSQIAKMLQGRVGKQCRERWHNHLRPDIK
KDGWTEEEDIILIKAHKEIGNRWAEIARKLPGRTENTIKNHWNATKRRQHSRRTKGKDEI
SLSLGSNTLQNYIRSVTYNDDPFMTANANANIGPRNMRGKGKNVMVAVSEYDEGECKYIV
DGVNNLGLEDGRIKMPSLAAMSASGSASTSGSASGSGSGVTMEIDEPMTDSWMVMHGCDE
VMMNEIALLEMIAHGRL
>AtMYB22
MGEPQLFDVPVLEGIKNTTNEIMNQLEDDKMKKTYENKKEASTSKYLKKSDITKKRWTES
EDIKLKEMVALEPKKWTKVAKHFEGRTPKQCRERWHNHARPNVKKTTWSEEEDQILIEVH
KVIGAKWIQISEQLPGRSYNNVKNHWNTTKRRVQNKSGRTVNRVGNNILENYIRSITINN
DDESDGEPTNIENYHDDSEDMLYGEMNLSPEAITQTTKPLTDASTISPYIPMPKENYTLE
VCESLEDYLELLRWWD
>AtMYB100
MKKNYQKKNIKVVSTSKYLKKSDIDKVNWTESEDIKLKEIMALGPKNKWTKVAKKFEGRT
GKQCRERWYNHARPNIKKTAWSEEEDQILIEAHKVLGTKWVEIAQQLPGRSDNNIKNHWN
TTKRRVQNKRGGTVNPVGNNILENYIRCITINNEDFLKTDGSYGEPTNIESDDDSKDMLY
GEMNLSLETITTQTTKPLTNASTTSPYVQMPEDNYTMEDCESLEDILELLRWWE
>AtMYB35
MGRPPCCDKSNVKKGLWTEEEDAKILAYVAIHGVGNWSLIPKKAGLNRCGKSCRLRWTNY
LRPDLKHDSFSTQEEELIIECHRAIGSRWSSIARKLPGRTDNDVKNHWNTKLKKKLMKMG
IDPVTHKPVSQLLAEFRNISGHGNASFKTEPSNNSILTQSNSAWEMMRNTTTNHESYYTN
SPMMFTNSSEYQTTPFHFYSHPNHLLNGTTSSCSSSSSSTSITQPNQVPQTPVTNFYWSD
FLLSDPVPQVVGSSATSDLTFTQNEHHFNIEAEYISQNIDSKASGTCHSASSFVDEILDK
DQEMLSQFPQLLNDFDY
>AtMYB80
MGRIPCCEKENVKRGQWTPEEDNKLASYIAQHGTRNWRLIPKNAGLQRCGKSCRLRWTNY
LRPDLKHGQFSEAEEHIIVKFHSVLGNRWSLIAAQLPGRTDNDVKNYWNTKLKKKLSGMG
IDPVTHKPFSHLMAEITTTLNPPQVSHLAEAALGCFKDEMLHLLTKKRVDLNQINFSNHN
PNPNNFHEIADNEAGKIKMDGLDHGNGIMKLWDMGNGFSYGSSSSSFGNEERNDGSASPA
VAAWRGHGGIRTAVAETAAAEEEERRKLKGEVVDQEEIGSEGGRGDGMTMMRNHHHHQHV
FNVDNVLWDLQADDLINHMV
>AtMYB5
MMSCGGKKPVSKKTTPCCTKMGMKRGPWTVEEDEILVSFIKKEGEGRWRSLPKRAGLLRC
GKSCRLRWMNYLRPSVKRGGITSDEEDLILRLHRLLGNRWSLIAGRIPGRTDNEIKNYWN
THLRKKLLRQGIDPQTHKPLDANNIHKPEEEVSGGQKYPLEPISSSHTDDTTVNGGDGDS
KNSINVFGGEHGYEDFGFCYDDKFSSFLNSLINDVGDPFGNIIPISQPLQMDDCKDGIVG
ASSSSLGHD
>AtMYB67
MREKWEMKRDEMGHRCCGKHKVKRGLWSPEEDEKLLRYITTHGHPSWSSVPKLAGLQRCG
KSCRLRWINYLRPDLRRGSFNEEEEQIIIDVHRILGNKWAQIAKHLPGRTDNEVKNFWNS
CIKKKLLSQGLDPSTHNLMPSHKRSSSSNNNNIPKPNKTTSIMKNPTDLDQSTTAFSITN
INPPTSTKPNKLKSPNQTTIPSQTVIPINDNMSSTQTMIPINDPMSSLLDDENMIPHWSD
VDGMAIHEAPMLPSDKAVVGVDDDDLNMDILFNTPSSSAFDPDFASIFSSAMSIDFNPMD
DLGSWTF
>AtMYB26
MGHHSCCNKQKVKRGLWSPEEDEKLINYINSYGHGCWSSVPKHAGTYTHIHGFCLQRCGK
SCRLRWINYLRPDLKRGSFSPQEAALIIELHSILGNRWAQIAKHLPGRTDNEVKNFWNSS
IKKKLMSHHHHGHHHHHLSSMASLLTNLPYHNGFNPTTVDDESSRFMSNIITNTNPNFIT
PSHLSLPSPHVMTPLMFPTSREGDFKFLTTNNPNQSHHHDNNHYNNLDILSPTPTINNHH
QPSLSSCPHDNNLQWPALPDFPASTISGFQETLQDYDDANKLNVFVTPFNDNAKKLLCGE
VLEGKVLSSSSPISQDHGLFLPTTYNFQMTSTSDHQHHHRVDSYINHMIIPSSSSSSPIS
CGQYVIT
>AtMYB103
MGHHSCCNQQKVKRGLWSPEEDEKLIRYITTHGYGCWSEVPEKAGLQRCGKSCRLRWINY
LRPDIRRGRFSPEEEKLIISLHGVVGNRWAHIASHLPGRTDNEIKNYWNSWIKKKIRKPH
HHYSRHQPSVTTVTLNADTTSIATTIEASTTTTSTIDNLHFDGFTDSPNQLNFTNDQETN
IKIQETFFSHKPPLFMVDTTLPILEGMFSENIITNNNKNNDHDDTQRGGRENVCEQAFLT
TNTEEWDMNLRQQEPFQVPTLASHVFNNSSNSNIDTVISYNLPALIEGNVDNIVHNENSN
VQDGEMASTFECLKRQELSYDQWDDSQQCSNFFFWDNLNINVEGSSLVGNQDPSMNLGSS
ALSSSFPSSF
>AtMYB43
MGRQPCCDKVGLKKGPWTIEEDKKLINFILTNGHCCWRALPKLSGLLRCGKSCRLRWINY
LRPDLKRGLLSEYEEQKVINLHAQLGNRWSKIASHLPGRTDNEIKNHWNTHIKKKLRKMG
IDPLTHKPLSEQEASQQAQGRKKSLVPHDDKNPKQDQQTKDEQEQHQLEQALEKNNTSVS
GDGFCIDEVPLLNPHEILIDISSSHHHHSNDDNVNINTSKFTSPSSSSSSTSSCISSVVP
GDEFSKFFDEMEILDLKWLSSDDSLGDDISKDGKFNNSTVDTMNLWDINDLSSLDMFMNE
HDDGFIGNGNGCSRMVLDQDSWTFDLL
>AtMYB20
MGRQPCCDKVGLKKGPWTAEEDRKLINFILTNGQCCWRAVPKLSGLLRCGKSCRLRWTNY
LRPDLKRGLLSDYEEKMVIDLHSQLGNRWSKIASHLPGRTDNEIKNHWNTHIKKKLRKMG
IDPLTHKPLSIVEKEDEEPLKKLQNNTVPFQETMERPLENNIKNISRLEESLGDDQFMEI
NLEYGVEDVPLIETESLDLICSNSTMSSSTSTSSHSSNDSSFLKDLQFPEFEWSDYGNSN
NDNNNGVDNIIENNMMSLWEISDFSSLDLLLNDESSSTFGLF
>AtMYB40
MCDLLACLRKISMGRKPCCDKIGLKRGPWTIEEDHRLMNFILNNGIHCWRIVPKLAGLLR
CGKSCRLRWINYLRPDLKRGGFTDAEEDRIMELHSQLGNRWSKIASHFSGRTDNEIKNHW
NTKIKKKMKHLGLDPATHKPMNDITHQTDPNQDKKPNMCSTINEGEEIKDQTPKDDVITE
TTKTLMLSDNDEELVAKNCKILCAEEVDLESLFETQCNEISSSSFSSLCSNISRSESSSY
LAEDSISLEQWDLDMTDPFVPWDLFANLDDNLFLL
>AtMYB42
MGRQPCCDKLMVKKGPWTAEEDKKLINFILTNGHCCWRALPKLAGLRRCGKSCRLRWTNY
LRPDLKRGLLSDAEEQLVIDLHALLGNRWSKIAARLPGRTDNEIKNHWNTHIKKKLLKME
IDPSTHQPLNKVFTDTNLVDKSETSSKADNVNDNKIVEIDGTTTNTIDDSIITHQNSSND
DYELLGDIIHNYGDLFNILWTNDEPPLVDDASWSNHNVGIGGTAAVAASDKNNTAAEEDF
PERSFEKQNGESWMFLDYCQEFGVEDFGFECYHGFGQSSMKTGHKD
>AtMYB85
MGRQPCCDKLGVKKGPWTVEEDKKLINFILTNGHCCWRALPKLAGLRRCGKSCRLRWTNY
LRPDLKRGLLSHDEEQLVIDLHANLGNKWSKIASRLPGRTDNEIKNHWNTHIKKKLLKMG
IDPMTHQPLNQEPSNIDNSKTIPSNPDDVSVEPKTTNTKYVEISVTTTEEESSSTVTDQN
SSMDNENHLIDNIYDDDELFSYLWSDETTKDEASWSDSNFGVGGTLYDHNISGADADFPI
WSPERINDEKMFLDYCQDFGVHDFGF
>AtMYB57
METTMKKKGRVKATITSQKEEEGTVRKGPWTMEEDFILFNYILNHGEGLWNSVAKASGLK
RTGKSCRLRWLNYLRPDVRRGNITEEEQLLIIQLHAKLGNRWSKIAKHLPGRTDNEIKNF
WRTKIQRHMKVSSENMMNHQHHCSGNSQSSGMTTQGSSGKAIDTAESFSQAKTTTFNVVE
QQSNENYWNVEDLWPVHLLNGDHHVI
>AtMYB99
MGGRKPCCDEVGLRKGPWTVEEDGKLVDFLRARGNCGGGGGGWCWRDVPKLAGLRRCGKS
CRLRWTNYLRPDLKRGLFTEEEIQLVIDLHARLGNRWSKIAVELPGRTDNDIKNYWNTHI
KRKLIRMGIDPNTHRRFDQQKVNEEETILVNDPKPLSETEVSVALKNDTSAVLSGNLNQL
ADVDGDDQPWSFLMENDEGGGGDAAGELTMLLSGDITSSCSSSSSLWMKYGEFGYEDLEL
GCFDV
>AtMYB83
MMMRKPDITTIRDKGKPNHACGGNNNKPKLRKGLWSPDEDEKLIRYMLTNGQGCWSDIAR
NAGLLRCGKSCRLRWINYLRPDLKRGSFSPQEEDLIFHLHSILGNRWSQIATRLPGRTDN
EIKNFWNSTLKKRLKNNSNNNTSSGSSPNNSNSNSLDPRDQHVDMGGNSTSLMDDYHHDE
NMMTVGNTMRMDSSSPFNVGPMVNSVGLNQLYDPLMISVPDNGYHQMGNTVNVFSVNGLG
DYGNTILDPISKRVSVEGDDWFIPPSENTNVIACSTSNNLNLQALDPCFNSKNLCHSESF
KVGNVLGIENGSWEIENPKIGDWDLDGLIDNNSSFPFLDFQVD
>AtMYB46
MRKPEVAIAASTHQVKKMKKGLWSPEEDSKLMQYMLSNGQGCWSDVAKNAGLQRCGKSCR
LRWINYLRPDLKRGAFSPQEEDLIIRFHSILGNRWSQIAARLPGRTDNEIKNFWNSTIKK
RLKKMSDTSNLINNSSSSPNTASDSSSNSASSLDIKDIIGSFMSLQEQGFVNPSLTHIQT
NNPFPTGNMISHPCNDDFTPYVDGIYGVNAGVQGELYFPPLECEEGDWYNANINNHLDEL
NTNGSGNAPEGMRPVEEFWDLDQLMNTEVPSFYFNFKQSI
>AtMYB71
MSLWGGMGGGWGMVEEGWRKGPWTAEEDRLLIDYVQLHGEGRWNSVARLAGLKRNGKSCR
LRWVNYLRPDLKRGQITPHEETIILELHAKWGNRWSTIARSLPGRTDNEIKNYWRTHFKK
KTKSPTNSAEKTKNRILKRQQFQQQRQMELQQEQQLLQFNQIDMKKIMSLLDDDNNNGDN
TFSSSSSGESGALYVPHQITHSTTTSGCEPNSNGYYPVVPVTIPEANVNEDNAIWDGLWN
LDFEGQGSFGGAACAPRKHYFQNMVIPFC
>AtMYB79
MVEEVWRKGPWTAEEDRLLIEYVRVHGEGRWNSVSKLAGLKRNGKSCRLRWVNYLRPDLK
RGQITPHEESIILELHAKWGNRWSTIARSLPGRTDNEIKNYWRTHFKKKAKPTTNNAEKI
KSRLLKRQHFKEQREIELQQEQQLFQFDQLGMKKIISLLEENNSSSSSDGGGDVFYYPDQ
ITHSSKPFGYNSNSLEEQLQGRFSPVNIPDANTMNEDNAIWDGFWNMDVVNGHGGNLGVV
AATAACGPRKPYFHNLVIPFC
>AtMYB121
MLDWGVQGHHQKHDHDIYQQQHQQQGCRKGPWTLEEDKLLAEYVTSHGEGRWSTVAKCAG
LNRSGKSCRLRWVNYLRPGLKRGQITPQEEGIILELHSLWGNKWSTIARYLPGRTDNEIK
NYWRTHYKKNQKSSSKQDKVKKSLSRKQQQVDLKPQPQAQSENHQSQLVSQDHMNIDNDH
NIASSLYYPTSVFDDKLYMPQSVATTSSDHSMIDEGHLWGSLWNLDEDDPHSFGGGSGQG
TAADIDEKFPDSGIEAPSCGSGDYSYTGVYMGGYIF
>AtMYB48
MKMMQEEGNRKGPWTEQEDILLVNFVHLFGDRRWDFIAKVSGLNRTGKSCRLRWVNYLHP
GLKRGKMTPQEERLVLELHAKWGNRWSKIARKLPGRTDNEIKNYWRTHMRKKAQEKKRPV
SPTSSFSNCSSSSVTTTTTNTQDTSCHSRKSSGEVSFYDTGGSRSTREMNQENEDVYSLD
DIWREIDHSAVNIIKPVKDIYSEQSHCLSYPNLASPSWESSLDSIWNMDADKSKISSYFA
NDQFPFCFQHSRSPWSSG
>AtMYB59
MTPQEERLVLELHAKWGNRWSKIARKLPGRTDNEIKNYWRTHMRKKAQEKKRPMSPTSSS
SNCCSSSMTTTTSQDTGGSNGKMNQECEDGYYSMDDIWREIDQSGANVIKPVKDNYYSEQ
SCYLNFPPLASPTWESSLESIWNMDADESKMSSFAIDQFPLSFEHGSGRL
>AtMYB27
MDFKKEETLRRGPWLEEEDERLVKVISLLGERRWDSLAIVSGLKRSGKSCRLRWMNYLNP
TLKRGPMSQEEERIIFQLHALWGNKWSKIARRLPGRTDNEIKNYWRTHYRKKQEAQNYGK
LFEWRGNTGEELLHKYKETEITRTKTTSQEHGFVEVVSMESGKEANGGVGGRESFGVMKS
PYENRISDWISEISTDQSEANLSEDHSSNSCSENNINIGTWWFQETRDFEEFSCSLWS
>AtMYB91
MKERQRWSGEEDALLRAYVRQFGPREWHLVSERMNKPLNRDAKSCLERWKNYLKPGIKKG
SLTEEEQRLVIRLQEKHGNKWKKIAAEVPGRTAKRLGKWWEVFKEKQQREEKESNKRVEP
IDESKYDRILESFAEKLVKERSNVVPAAAAAATVVMANSNGGFLHSEQQVQPPNPVIPPW
LATSNNGNNVVARPPSVTLTLSPSTVAAAAPQPPIPWLQQQQPERAENGPGGLVLGSMMP
SCSGSSESVFLSELVECCRELEEGHRAWADHKKEAAWRLRRLELQLESEKTCRQREKMEE
IEAKMKALREEQKNAMEKIEGEYREQLVGLRRDAEAKDQKLADQWTSRHIRLTKFLEQQM
GCRLDRP
>AtMYB82
MECKREEGKSYVKRGLWKPEEDMILKSYVETHGEGNWADISRRSGLKRGGKSCRLRWKNY
LRPNIKRGSMSPQEQDLIIRMHKLLGNRWSLIAGRLPGRTDNEVKNYWNTHLNKKPNSRR
QNAPESIVGATPFTDKPVMSTELRRSHGEGGEEESNTWMEETNHFGYDVHVGSPLPLISH
YPDNTLVFDPCFSFTDFFPLL

## Sheet: SbMYB Protein
>Sobic.001G056000.1.p|Sorghum_bicolor|MYB|Sobic.001G056000.1.p
MDFSCFQPHTGISSYLPFDSYMQQNGRYELHPVDHHPFEVIGDCTSATFNDLGHRFFVER
EIKKPTFDHASSVGQRVGSQLPLLTPKTEVSHLMDGGLGSYKAYGMNGRFLPRKKTSLKK
ANVVVVKGQWTPAEDRKLVKLVEQFGLRKWSYIAQLLPGRVGKQCRERWHNHLRPNIKKD
IWSDEEDMVLIQAHKEVGNKWAEIAKRLPGRTENSIKNHWNATKRRQFARRRSRSSKGPK
SGTLLQNYIKGLGIAGPSNKTAAAPLPEPTLSPSSLEAPGAKSAKTDEITLEVEHISMSS
NIPDSQGILLLPSIHEYNNCSESQSCEDLLAPICDEFSVEMCDGLFDTNEDADAFQVYAM
DDDIDMNYIFNYIEHAAIKVDPEIDMEMMMMMMWDGDDGGLLGCDADPAGPAHVETVHVK
EEMDLIEMVAATQNCGEAENH*
>Sobic.001G075300.1.p|Sorghum_bicolor|MYB|Sobic.001G075300.1.p
MGRAPCCDKATVKKGPWSPEEDAKLKSYIEQNGTGGNWIALPQKIGLKRCGKSCRLRWLN
YLRPNIKHGGFSEEEDRIILSLYISIGSRWSIIAAQLPGRTDNDIKNYWNTRLKKKLFGK
QSRKDQRQHQFMRQQAAAANDGMMKQEAAATGDAAGSSSMAVASYNWHHQAMAAMPVQPI
PGSIMEGHRPGDEVDESIRKLLYKLGGAGPFTALSVPQCVPPMYEGSPGLMPPPSSCPAV
DAGTSLDEGGVQGSSVLPALELDQGFHFNQVKLDGLESFFGIGTDQSMRWSEVSPLICPN
NNVAASTSQGMQQYCLAVDEPGNLGMK*
>Sobic.001G110900.1.p|Sorghum_bicolor|MYB|Sobic.001G110900.1.p
MCTRGHWRPSEDEKLKELVALYGPHNWNAIAEKLQGRSGKSCRLRWFNQLDPRINRSPFS
EEEEELLLASHRVHGNRWAVIARLFPGRTDNAVKNHWHVIMARRCRERMRLSNRRGGGAA
GAAVAGAGAVEDDNNPRNAKKPRPDASSMASLLDKYRREFSVVPFAINHNSNQQDYCSTT
NEADTNKSVEFYDFLQVNANSSDTKCGSSIEEQEENRDDQAEGQVQFIDFLEVGASHRQ*
>Sobic.001G158600.2.p|Sorghum_bicolor|MYB|Sobic.001G158600.2.p
MVMKHGDRKWAVIAQSLPGRVGKQCRERWTNHLRPDLKKTLWTEEDDMALIKAHKRCGNH
WSTIATFLPGRSENAVKNHWNATKRSLKAKRRLKKKNNAQQVPPGQWSVLEEYIRSVYPD
LADGAAPTPPPEEDSSPPSSYNNLGSYSYGGEVISSPQSSAAAAAAAAAAVAAAAAPPGA
AFDQLTAMGLYLGASSSSAPPSANLGAMNMNSDAVAPFLQLDLNTYYGAPTMQLMPPMGP
HMMEHDHHHQQAAASYAAAAAANLITYPFVDNMMWQSPFAVHHTSAAYGGGDASGAGPSN
AAGAAVPDDVDVVQMASREFLTPSEDEVTLDLARFH*
>Sobic.001G183100.1.p|Sorghum_bicolor|MYB|Sobic.001G183100.1.p
MEKSPGAAPTTSSPEEEEVAAEGHAHAEDVTDQEEERTPVVLKKGPWTAAEDAMLMDHVR
HHGEGNWNAVQRMTGLLRCGKSCRLRWTNHLRPNLKKGSFSPDEELLIAQLHAQLGNKWA
RMAAHLPGRTDNEIKNYWNTRTKRRQRAGLPVYPPEVQLHLALSKRCRYDDFSPLSGTTN
VQALGAAASSAGYASSRPAPLDLARQLAVPNQQTVQFLSPAPFSAPSSPWAKPFARNAQY
FQLAHSSPVSPSTPTGPMHPATPDLSLGYGVRSAADQSRLPPLSPSPGPRVELPSNQYAQ
PTPPTSAAAATSTGLGGGVALPDHQNAASLEKMLQELHDVIKVDPPPALVPANGGVGSAA
MERHDGGVPENNRFSGVQHRVDNDMDTLFGLVHPALSAPETVPPAAASNHSGSTSQHSSD
DQNPSTVDLHVAGGTSSSDQDWGLDGVCQWSNMSRIC*
>Sobic.001G204400.1.p|Sorghum_bicolor|MYB|Sobic.001G204400.1.p
MIKKGKWSKEEDDLIINHIQRHGSIGLRRCGRSCRSRWLNYLRPGLKHGNFTLAEERIIC
EMYSKRGSCWSVIAAQLPGRTDLAIKNYWNSTLKKKYLLPAARTAATWGRGSRRTCPSGS
TSSDAAGVPARGLQLVVYSNEESSTAGSSSPSPSPVKPVLAGPTPAPVAAAGQEPIAAVP
NSGPVVRIEQKPALASRLPLEKPLPREAGDQIGERLMDLVCAPASPIPLNFMEPELLACI
DGFDDTDSFLPWFDHH*
>Sobic.001G219200.1.p|Sorghum_bicolor|MYB|Sobic.001G219200.1.p
MGRAPCCEKEGLRRGAWSPEEDQRLVAYIQQNGHPNWRALPRQAGLLRCGKSCRLRWINY
LRPDIKRGNFSADEEALIVRLHRELGNRWSAIAAQLPGRTDNEIKNVWHTHIKKRLEDGD
DGEDKKKAARKSKPAAAAKRSSAAKKTADANAVDNNSEQQQPFLTASPGLSSSVSSGVTT
FSTATDSAAAVSSADNAATTSHQQEQEQEQEQEQLGASKAEMDMEMESFISSAEFPPIDD
TFWSSADVMDMGLGAMDEELGLALAGPPSSSTRDEDMEFWLKMLLEAGDMRDLSVL*
>Sobic.001G340900.1.p|Sorghum_bicolor|MYB|Sobic.001G340900.1.p
MGRKPCCPKEGLNRGAWTSMEDDILVSYIQKHGEGKWGSLPRRAGLKRCGKSCRLRWLNY
LRPGIKRGNISDDEEELIIRLHRLLGNRWSLIAGRLPGRTDNEIKNYWNTTLGKKVLKNS
GGLKEDSEAAGASSKRRPFSEPTRTVSDTAAQAHARGRPPEPPEASLVRSKALRCTRTAM
MLPVAQPTAHARHGRALETAAGDDHVKAEQTVVVVKAPTVEVRQDHLPEDDLPIDIDLDL
DFDMGEMGFLSPWRGEVADGIEPGGQFGGGELDDLEALLLGPGGDDDVHEFAWF*
>Sobic.001G356000.1.p|Sorghum_bicolor|MYB|Sobic.001G356000.1.p
MGRPPCCDKEGVKKGPWTPEEDLVLVSYVQEHGPGNWRAVPGNTGLLRCSKSCRLRWTNY
LRPGIRRGGFSDHEDRLIVHLQALLGNRWAAIASYLPDRTDNDVKNYWNTHLKKKLLLQH
QQRQRASTAAASSLPSPSKGQWELKLQTDIDLARRALRDALSVDAAAGPPGMAAAGSAPT
AAPAQPYAPTARSVDGMLLDGWAAAPAAGRSCAVVGGTVIPAPAPATPPGATDSTSGSSS
VLTTECSGSISSASNKRAAPPVAAGHRLLLVHEENSTSAGQGEVPLSAIESWLLEDAGGE
QKLPHESLLLDAALHNFGF*
>Sobic.001G358900.1.p|Sorghum_bicolor|MYB|Sobic.001G358900.1.p
MAKQSCCHKKKLRRGLWSPEEDEKLMNHIAQYGHGCWSSVPKLAGLERCGKSCRLRWINY
LRPDLKRGTFSQEEEDLIIHLHSLLGNKWSQIAAQLPGRTDNEVKNFWNSYIKKRLRERG
IDPATHQPLAEPAAATAPASTTTVSRRAVFGDVDLIPTTTPIQAPSSFEGPMLDGVTKLP
AVDMDWPVPGDGVPSSSLPRPCYLQGGCFDIGALQQQQHCGSIVPAPVVPSASSSSTLTS
MAEAEHCNTNITGGSLPWLELGANAVADAGHVDSCYAGALDELRWSEYFDSAFQAAASQQ
GALQAAGQCVYGGKDDVPVHFDVHGLSNWC*
>Sobic.001G391500.1.p|Sorghum_bicolor|MYB|Sobic.001G391500.1.p
MDMAHERDASSEEEVMAGELRRGPWTVEEDLLLVNYVAAHGEGRWNSLARSAGLKRTGKS
CRLRWLNYLRPDLRRGNITPQEQLLILELHSRWGNRWSKIAQHLPGRTDNEIKNYWRTRV
QKHAKQLKCDVNSQQFKDVMRYLWMPRLVERIQAAAANASAGGAPPQPGAAADTPLSSSW
QQGGADDGLYASPEELPTDACSWPPADCYYPAAVGDGDHHQLLMMNNPAVGPELSSTTAG
SSSPSSDSGAGAQPCWLVAPVGGAEWFTTACDASSAVLAGQQQQQQQSSCLLGETTTWAS
SELPELGVADFEIGSFDVESIWSMDDNLWFTQAQGV*
>Sobic.001G397900.1.p|Sorghum_bicolor|MYB|Sobic.001G397900.1.p
MGRAPCCDKVGLKRGRWTAEEDQILANYIAEHGEGSWRSLPKNAGLLRCGKSCRLRWINY
LRADVKRGNISKEEEDIIVKLHATLGNRWSLIASHLPGRTDNEIKNHWNSHLSRQIHTYR
RKYTAGPDTTITIDMSKLQSADKRRGGRTPGRSPRSSASSSKSKKSNKQPDPEPEPESGD
AKGASSPATVTIDDDDKRHGGRTPGLSTKSAGSSSKTNSKQTDPEPEPEPESGDAKGASS
PATAATSAAHSAVVDQDPNQPNSSSGSTADGPCSEDATGPWVLDPIDLGDLCQAESEIDA
LVSIGAGHDSVAEAFHGVGGEAQVDDLFDMDWDGFAAHLWGEPAPEQIDQSAQLQP*
>Sobic.001G404400.2.p|Sorghum_bicolor|MYB|Sobic.001G404400.2.p
MGRPPCCDKANVKKGPWTPEEDAKLLAYTSTHGTGNWTNVPQRAGLKRCGKSCRLRYTNY
LRPNLKHENFTQEEEDLIVTLHAMLGSRWSLIANQLPGRTDNDVKNYWNTKLSKKLRQRG
IDPITHRPIADLMHSIGALAIRPPQPASSSPNGGYLPAPALPLVHDVAYHAAGMLPPKTE
QQQVVIARVDADAPASPTTTEHGQGQQLKWSDFLADDAAAAAAAAEAQQQQVVLGQYHHE
ASAVGAGSGVAVYGAGSSSSAAAAGGDVGGGGGGDDGAAAFIDAILDCDKETGVDQLIAE
LLADPAYYAGSSSSSSEMGWGMGLLNAD*
>Sobic.001G443700.2.p|Sorghum_bicolor|MYB|Sobic.001G443700.2.p
MAVPEEAAVGDGRPVATKKSAWTKEEDAVLREQVLLHGPQNWAAISEALAGRNPKSCRLR
WCQHLSPLVDTARPFTPLEDEKIIASYCVFGSKWATIAGFLPGRTDNAIKNRWHSVLSKV
YQQQQRAAAPIRRLPDGTLVLFPLTPGDVKAFRMDTIPVPRHPPPGIGLSGECLNLFPLV
AGDLVRGNNASEAAAMVVDCSTDESLVELRLWPSTNHDGGVQDDESLAELRLWPSTNHGG
GVQGDGAGSSGAQDCLVSA*
>Sobic.001G508400.1.p|Sorghum_bicolor|MYB|Sobic.001G508400.1.p
MDAISSLMLQEGWRKGPWTALEDRLLTEYVQQHGEGSWNSVAKLTGLRRSGKSCRLRWVN
YLRPDLKRGKITPDEETVILQLHAMLGNRWSAIARCLPGRTDNEIKNYWRTHFKKARPSR
RARAQLLHQYQLQQQEQRRQYLQSLQLLQQQQQQQQEMLLQQQNQQQLVVKQQQLEQQSP
PESDHQAVMAMMDSLQSTAECYCSPVSPMMSVPVPEQCCALPADDDAMLWDSLWRLVDGE
GCGDGDGSSGGEY*
>Sobic.002G029900.1.p|Sorghum_bicolor|MYB|Sobic.002G029900.1.p
MDWYSDDSDPDIDEDLREDLDALRRSCILSGADPDAAVAQVSSGLLAGPSTPALASAAPG
AAANHHHASSSDDDEEEDEDLALVRTIRANLHHLHNNKASPAAPRADDGDPSSSPRPICT
WPPSDTDEEEDDLETLRAIQRRFSHYQSSTSTASPKTMKPEASQGVHSDLFADRPDDDLA
VQKQNANAPHRDGFPKAALLLVDALKKNRACQKFIRRKMVNIEAKIEENKDLRDRVKCLL
GYQLSCRKSVGRSLGQKEDPRVRLISPLKSTQPCSKNKYRKMPALFLGPAENPHVSKYEM
VLKQFPLSFKKQPWSDAEKDKLARGIKQQYQETLILDSLNNGSADGDFSAVDMAYALTTG
AGNFEVTPENLRSVLPLINWDKISAMYLPGRSGAECESRWLNCDDPLINHEAWTADEETK
LLLIIQEKGMCNWINIAVTLGTHRTPFQCLVRYQRSLNPHILNKAWTKEEDLQLQAAVET
FGQKWQLVSASLDGRTGTQCSNRWRKTLAPERTSVGRWLLDEDKRLMVTVKLIGPGRWSL
IAPFIPGRTQTQIFERWCNILDPDLYLDDWRPEEDSMLLASVSEFGPCWSKIAKTIIPGR
NDSMCYRRWRKLCKHEVQKVREARQLKKAIFQTNFVDREKERPAICPRDLISLLPSKGDG
CGEATVSGRSKKQGEENLAVSNIANISAGLDCVSANTDLSTGSRRSRRVSSGRRSKQHTE
GNNIAVPDDLNASSSAPSSSRKRKSTTGNSVAAKKRLRVSISVSADNEVETNKITNSVAV
GEEGVVKKRRRRSKLVCNEGADNEVGANKIMDSVAVGEEGAVKKRRRRSKLVCNEGADNE
VGANKIMDSVAVGEEGAVKKRTRRSKPVGNEGAVRKRRGSINRDDEAGTNIRMDPAIGKE
GVVKKRTRRSKPVGTEGPASIGDNGVVKKRTGSVSTENHGAVTKRNRASSRRRKSANLPT
EGVPNAATDLNLPCAISEARVVDAGSMDKGRRKSTPRPKQLIMSEGDADKNSTFTRLANC
LSFARMKGINRNKR*
>Sobic.002G139800.1.p|Sorghum_bicolor|MYB|Sobic.002G139800.1.p
MGRAPCCDKLSVKKGPWSPEEDRKLKEYIHKNGTGGNWIALPHKAGLKRCGKSCRLRWLN
YLRPNIKHGDFSDDEDRIICNLFTTIGSRWSIIAAQLPGRTDNDIKNYWNTKLKKKLMHS
LQPYTTHNHHSTTVPSAAAAVASPEAAPIMSLQHLSSHDYSHIYSSDGSYSSNNSMTSLL
SAAAGSLGLLLNGEQQATTCLDSGGGHGIYLQEPYATTISSNVHGHGLSAETFIFGGFQS
QEDHHHHKVLLLSGSGAANNQLDEQYNFAASCCYDDEKAPPLLSLTGGADGAGGTTSSFF
YDSTYNEHTATATTTRAGAQ*
>Sobic.002G141300.1.p|Sorghum_bicolor|MYB|Sobic.002G141300.1.p
MASSSPSCRGGGNKADVDRIKGPWSPEEDEALQRLVARHGARNWSLISRSIPGRSGKSCR
LRWCNQLSPQVEHRPFTPEEDDTILRAHARFGNKWATIARLLSGRTDNAIKNHWNSTLKR
KYYAASAADGDAANGGAADADDERPLKRTSSDGHPGLCFSPGSPSGSDLSDSSHHSLPSV
MPSAASAAAAAVTSQQQQQQHVYRPVPRAGGVVVLPVAPPLAPRPPSPPPPPPPQQQPPP
ATSLSLSLSLPGLDQQPEPSPATAPPQPPVQIHQHQAAPPQMPPPPPQAQPSPRLPFQLQ
PAPATNLTSPQPAAAAPFSSEFLLMMQEMIRIEVRNYMSGSGFDPRADGASVHAVTKRMM
GMAKIE*
>Sobic.002G196000.1.p|Sorghum_bicolor|MYB|Sobic.002G196000.1.p
MGRQPCCAKVGLKRGPWTVEEDQKLVTFLLTNGHCCWRAVPKLAGLLRCGKSCRLRWTNY
LRPDVKRGLLSSEEERTVIDLHEQLGNRWSKIASQLPGRTDNEIKNHWNTHIKKKLRKMG
IDPVTHKPLHQPASPPPPPPLTRQEQEEKDTGGSPEEEEEEEIVTAITAGHDASCTDEVP
MALLLDDMDIVLPGDDVVGAQAAACVGTVYSPESSSSSSSYSASAAALSGGSSSSSVDGE
CPDWLPMMDWPEPIWQLEDVVTARTPWEFEDPFVYQRIALFDHQETF*
>Sobic.002G196100.1.p|Sorghum_bicolor|MYB|Sobic.002G196100.1.p
MGRQPCCDKVGLKKGPWTAEEDQKLVTFLLANGHCCWRAVPKLAGLLRCGKSCRLRWTNY
LRPDVKRGLLSSEEERTVIDLHEQLGNRWSKIASQLPGRTDNEIKNHWNTHIKKKLRKMG
IDPVTHKPLHQPASPPPLTRQEQDTGGGSPEKEEKEKEKAVVAATPSVGHETFCADEVLM
AHLLDDIVLPPPATSNSGLTNDTTASSPDSSSSSSSSSSSSPSSYSASVPAAASSSGGSS
GADDGEWPEWPQVMEWPESTMWLDDVVTTGPATAWEFEDPFVITYQRIDLFDDHDDQQET
WNNDDGRVELF*
>Sobic.002G201000.1.p|Sorghum_bicolor|MYB|Sobic.002G201000.1.p
MGRPPCCDKVGVKKGPWTPEEDLMLVSYVQEHGPGNWRAVPTNTGLMRCSKSCRLRWTNY
LRPGIKRGNFTDQEEKLIIHLQALLGNRWAAIASYLPERTDNDIKNYWNTHLKKKLKKMQ
AGEGDGGEDGGAAGASEGGAGAGATAGGGGKRPAVPKGQWERRLQTDIHTARQALRDALS
LEPSAQPLAPAKVEPLPTTPPGCTTYASSAENIARLLEGWLRPGGGGGKGPEASGSTSTT
ATTQQRPQCSGEGAASASASHSGGAAANTAAQTPECSTETSKMAGAAGSAPPAFSMLESW
LLDDGGMGHGEVGLMTDVVPLGDPSEFF*
>Sobic.002G209300.1.p|Sorghum_bicolor|MYB|Sobic.002G209300.1.p
MGRAPCCNKATVKKGPWAPEEDAVLKAYIDEHGAGGNWIQLPHKIGLNRCGKSCRLRWLN
YLRPNIRHGGFTEEEDRLICSLYISIGSRWATIAAQLPGRTDNDVKNHWNTKLKRRLLGG
GRRPRAEARLQLLTNPTTWQHHNSFASSALERMKVSMRLHRRHQDQARLDNPAAAAAAFT
LYNYGSSLGAPLWPSLSSSSSPSPAASESSEMLPRQPPGAGATSTGYSGGLWTHMPGSFG
YTGAGVQENIDGTCTPPLSTSTGETMTAVGVESSSSTPTASSASATFGSSMDDEIDMLLR
QIQCFGENNGHHIGDEVVTVDGIDHCFRAIMDHHEMANGNGSVGSWSSCCSTPGVDSVFD
DYVQGYNQC*
>Sobic.002G275500.3.p|Sorghum_bicolor|MYB|Sobic.002G275500.3.p
MSISNYRSEEGTAGVQAWLVGWLAGYSKSISNYRWEEGDGRPCCDKLGVKRGPWTAEEDR
KLINFILTNGHCCWRAVPKLAGLLRCGKSCRLRWTNYLRPDLKRGLLTDAEEQVVIDLHG
KLGNRWSKIAAKLPGRTDNEIKNHWNTHIKKKLIKMGIDPVTHEPLDRKTSSSPATTSQS
AKSDEATKQQSPENDDVVVMRDVPADGCSPTESSTNTVSTGGSSSSSSGGHDQDPLVKWL
LEEEPPTGDEPWLNFSGSVDVDEFSSIAAGPELLPWDGATDWLLDYQDFGLGDSATLVDG
YMVNNSSNGAKL*
>Sobic.002G279100.1.p|Sorghum_bicolor|MYB|Sobic.002G279100.1.p
MGRSPCCEKAHTNKGAWTKEEDDRLVAYIKAHGEGCWRSLPKAAGLLRCGKSCRLRWINY
LRPDLKRGNFTEEEDELIIKLHSLLGNKWSLIAGRLPGRTDNEIKNYWNTHIRRKLLSRG
IDPVTHRPINEHTSNITISFEAAAAARDREENKGAVFRLEEHNKATAAAAAAIGRDHHQN
HHPAGDWGQGKPLKCPDLNLDLCISPPAAPCQEEKAMVTMKPVKREAGLCFSCSLGLPKS
ADCKCSNFLGLRTAMLDFRSLEMK*
>Sobic.002G308400.1.p|Sorghum_bicolor|MYB|Sobic.002G308400.1.p
MGHHCCSKQKVKRGLWSPEEDEKLVKYITAHGHSCWSAVPKHAGLQRCGKSCRLRWINYL
RPDLKRGTFSDHEERTIIDVHRILGNRWAQIAKHLPGRTDNEVKNFWNSCIKKKLIAQGL
DPKTHNLLPASRTLLQGGNGANPSGNNPAQFHSNGGGAAVGSVATTPFTISSPTKAAAYD
TVTVTPPPEMAPAMYDVPNHDGMLMGHDQAAAAPIPAYPYLDNGGGVLMSFRDQNAGLQT
SMDFMNGSSSSSSMDHAAGMPNGNGFSQGMGAAAFMDVTAGMWNTAAVDSAMCAGMEVVQ
PQQQPLPPPQGLLQGEMVVGRQAVMNGGGAVADKGMDMMDVSSVYGGAGTTTFDLELMES
CALFCGSGVGGATGNAMEQLQWDC*
>Sobic.002G337800.1.p|Sorghum_bicolor|MYB|Sobic.002G337800.1.p
MGRAPCCEKSGMKKGPWTPEEDEKLIAYIKKHGQGNWRTLPKNAGLARCGKSCRLRWTNY
LRPDIKRGRFSFEEEETIIQLHSILGNKWSAIAARLPGRTDNEIKNYWNTHIRKRLLRMG
IDPVTHAPRLDLLDLSALLKPAAAAYYPTQADLDTLRALEPLANYPDLLRLASTLLSSGP
PAIGDHHQNGQLLPWILQAQMAQQAAAAMAQQVAPPPQQQAEQFMQAGAACQMPDLVHMN
SNPTTVQQQLAAAHQDMAAAACHSMQPPNNTGYEVDSLDVPALMQMVQAADASNLQQWSS
TVTSSSNNNNNNNNNVGSGVSTPSSSPVARLNHSTSTTTTTYGGASASTSNDAAAAAALF
NMQLSELLDVSDYM*
>Sobic.002G384300.1.p|Sorghum_bicolor|MYB|Sobic.002G384300.1.p
MATGPDLSSSSSGAAAAAAVPDAAAAARKDRHIVSWSAEEDGVLRAQIALHGTDNWTIIA
AQFKDKTARQCRRRWYNYLNSECKKGGWSREEDMLLCEAQKVLGNKWTEIAKVVSGRTDN
AVKNRFSTLCKRRAKDEELYQENGVPCSNTNAKRVLTETGCLTPGGAASLLHIKQMRSSS
SDLKENLVPNMRLFEQEKSTQDARQPLATISSNNQDNVNTVKSQNCVKREGNFLNKDDPK
VATLLQQADLLCSLATKIKSDNTSQSMDEAWQQLQDHLMKKEHNEVPENSGSEIGSLLEE
LDDLIVDPYESKDEDGQKLSEHIGQTDVDNDHCNGSSQTSIEVTSNMVPEEMMKDCPVDN
CKEDNSLCRNVLSGSTEPCPGAIPACGNSSKDQVAEDSNSMLQRVESTSPVITDIDDLII
DPYESEEEDEENSGEQNRQINVHDEQCFGSSQTVMEVISDMAPDEVMKTCPAGNCEEHNS
ICQNVLSGSMEPCPGAEILASEKLSELDEDSRLQCMEFASPVLTNFESKDCGETPAPQNL
NEIAEDSRLQCIEFTSPAHTVLRDKAGVENFASPSFAVVAKDSKPPSSEFTSPAHTVATF
QPYADDMPTPKFTASERNFLLSVIELTSPGSRPETSQHPSCKRALLNSL*
>Sobic.002G384300.2.p|Sorghum_bicolor|MYB|Sobic.002G384300.2.p
MATGPDLSSSSSGAAAAAAVPDAAAAARKDRHIVSWSAEEDGVLRAQIALHGTDNWTIIA
AQFKDKTARQCRRRWYNYLNSECKKGGWSREEDMLLCEAQKVLGNKWTEIAKVVSGRTDN
AVKNRFSTLCKRRAKDEELYQENGVPCSNTNAKRVLTETGCLTPGGAASLLHIKQMSSDL
KENLVPNMRLFEQEKSTQDARQPLATISSNNQDNVNTVKSQNCVKREGNFLNKDDPKVAT
LLQQADLLCSLATKIKSDNTSQSMDEAWQQLQDHLMKKEHNEVPENSGSEIGSLLEELDD
LIVDPYESKDEDGQKLSEHIGQTDVDNDHCNGSSQTSIEVTSNMVPEEMMKDCPVDNCKE
DNSLCRNVLSGSTEPCPGAIPACGNSSKDQVAEDSNSMLQRVESTSPVITDIDDLIIDPY
ESEEEDEENSGEQNRQINVHDEQCFGSSQTVMEVISDMAPDEVMKTCPAGNCEEHNSICQ
NVLSGSMEPCPGAEILASEKLSELDEDSRLQCMEFASPVLTNFESKDCGETPAPQNLNEI
AEDSRLQCIEFTSPAHTVLRDKAGVENFASPSFAVVAKDSKPPSSEFTSPAHTVATFQPY
ADDMPTPKFTASERNFLLSVIELTSPGSRPETSQHPSCKRALLNSL*
>Sobic.002G385450.1.p|Sorghum_bicolor|MYB|Sobic.002G385450.1.p
MVRPPCCDKEGVKKGPWTPEEDLVLVSYIQEHGPGNWRAVPAKTGLMRCSKSCRLRWTNY
LRPGIKRGNFTEQEEKLIIHLQALLGNRWAAIASYLPERTDNDIKNYWNTHLKRKLQSGG
GDGAAKPPAHRPPSSSKGQWERRLQTDINLARRALREALTPLDDLKPPQLQRDATAVDAP
GAGLGVGGGDSPASSSSGASQCSPSSAPAAAATAAGPYVLTTENISRMLDGWAGRKAARG
GSPGTPGGAESASTGSSDASEVSYGGGAAVTLAAAGGPVFEFETKPTVPPAQQMPLSAIE
SWLFDDDSHFHHVQSAGVLDAAPMDYPF*
>Sobic.002G388700.1.p|Sorghum_bicolor|MYB|Sobic.002G388700.1.p
MARRTSGPKKKLRRGLWSPEEDDKLINHIAKYGHGCWSSVPKLAGLERCGKSCRLRWINY
LRPDLKRGAFSQEEEDLIIHLHSMMGNKWSQIATQLPGRTDNEVKNFWNSYIKKKLRQRG
IDPATHKPLPLAADASRAAAAGSSRTAVFSDAELILSSTTTAAAGQHMPPPPVTAAAAES
YDVYSNSYSRSSGGGGASDGSLQSLSGYKYNNSSKQTAADHLGAAAAAGYLQDPAAADAL
CCGPSGVPAVVLPSVSSSSTLNSMAGLSPAATTTATDEQCNNNNNNCSSCNNGFELMSTT
PHSCCSNHHLPWLELGTSGYGGAASAGVVDHYGAALDELKWSDYVFDGYGGQPGQSIYGD
SKDAVQFVDASALSSSSWCLN*
>Sobic.002G423300.1.p|Sorghum_bicolor|MYB|Sobic.002G423300.1.p
MAARDRRELSSDEESAAAAAGDLRRGPWTVEEDMLLVNYVAAHGEGRWNALARCAGLRRT
GKSCRLRWLNYLRPDLRRGNITAQEQLLILELHSRWGNRWSKIAQHLPGRTDNEIKNYWR
TRVQKHARQLNCDVNSQQFKDLMRYIWMPRLLERIGSDDSGDGAVVIDAAVHADATPSPT
PTLQPQPQPLLTAAAWPVDDVELSCTTAVSSSSVSTDSMHHHQQLAAVSPPPPPPPAVAS
AAFGESNNDGSYYGIDNSNTAMSMWDTLCQPPHSTTAQLAGAGTCGWSDESLLVVPSGLL
GDGGVYADMGFPDLCDTDTMTMWAAGAGSSADDLWYTQTMGL*
>Sobic.003G008700.1.p|Sorghum_bicolor|MYB|Sobic.003G008700.1.p
MPSGKAKAPKGGEDPGIPPVPCEGEISHEPQRQRSLNGRTTGPTRRSTKGNWTPEEDAIL
SRAVQTYQGKNWKKIAECFPDRTDVQCLHRWQKVLNPELVKGPWSKEEDEIIVQMVNKYG
PKKWSAIAQALPGRIGKQCRERWHNHLNPAINKEAWTQEEEITLIHAHRMYGNKWAELTK
FLPGRTDNAIKNHWNSSVKKKVDSYISSGLLSQVPCLPLIEYPAQCDSLSSMDQENNGDS
VCNAQNTSMALSSDLQVNVDANKREAQDSHSSLCQGACYPSTEAVGSVLPDENHHVPSSF
SQRMDLQMDMDEGSGNSMFADDQTLCSTSNQEKSMVPFVVAQEMPVSVLSGVSSAEQKLH
LISDAESLKSELWKDVSLQTLISGVTVDADASRLNHPDSSKMDTNFLTQAYPLHTSNPSG
VMETVYEPMPSETISPSFICSDGLSVAPENRSEPREMPDCEAQMATSSNIFCDGDQSAIP
GSSDDRPEAFTMTESITNCGGQQSTDAEEPMATTAKEQLSKDIETVPDEKKGEGALFYEP
PRFPGLDVPFISCDLVTSADLQEFSPLGIRQWMRSTMNVPTPLRLWGSPTHDESPDLLKS
AAESFPCTPSIMKKRQRGLLSPTPDKRIEKKSGIAKGVTDISYMITTTCSMNATNDGDIV
TESVVCAEQPSFKHLDKKLEFSNINMENSDGASKQAKDPQNAGNKRLVEESSPNVANPNT
DLQDNIQPVRILVEHSSNNLIAADHGAKPSCKEVISSKSKPTELLVEKSSPCINADYEYV
NLLADTPGVKRGLESPSAWKSPWYIDMHMHFQGFVSPADRTYDALGLVKHLSKHSAAAAV
EACEVLASGNRTSDKENKDNTDGKEPVARKSQVKIMAEARVLDFDESSTPARTADKKFGS
CLGRSVSSPILPSPNLRSFR*
>Sobic.003G008700.2.p|Sorghum_bicolor|MYB|Sobic.003G008700.2.p
MPSGKAKAPKGGEDPGIPPVPCEGEISHEPQRQRSLNGRTTGPTRRSTKGNWTPEEDAIL
SRAVQTYQGKNWKKIAECFPDRTDVQCLHRWQKVLNPELVKGPWSKEEDEIIVQMVNKYG
PKKWSAIAQALPGRIGKQCRERWHNHLNPAINKEAWTQEEEITLIHAHRMYGNKWAELTK
FLPGRTDNAIKNHWNSSVKKKVDSYISSGLLSQVPCLPLIEYPAQCDSLSSMDQENNGDS
VCNAQNTSMALSSDLQVNVDANKREAQDSHSSLCQGACYPSTEAVGSVLPDENHHVPSSF
SQRMDLQMDMDEGSGNSMFADDQTLCSTSNQEKSMVPFVVAQEMPVSVLSGVSSAEQKLH
LISDAESLKSELWKDVSLQTLISGVTVDADASRLNHPDSSKMDTNFLTQAYPLHTSNPSG
VMETVYEPMPSETISPSFICSDGLSVAPENRSEPREMPDCEAQMATSSNIFCDGDQSAIP
GSSDDRPEAFTMTESITNCGGQQSTDAEEPMATTAKEQLSKDIETVPDEKKGEGALFYEP
PRFPGLDVPFISCDLVTSADLQEFSPLGIRQWMRSTMNVPTPLRLWGSPTHDESPDLLKS
AAESFPCTPSIMKKRQRGLLSPTPDKRIEKKSGIAKGVTDISYMITTTCSMNATNDGDIV
TESVVCAEQPSFKHLDKKLEFSNINMENSDGASKQAKDPQNAGNKRLVEESSPNVANPNT
DLQDNIQPVRILVEHSSNNLIAADHGAKPSCKEVISSKSKPTELLVEKSSPCINADYEYV
NLLADTPGVKRGLESPSAWKSPWYIDMHMHFQGFVSPADRTYDALGLVKHLSKHSAAAAV
EACEVLASGNRTSDKENKDNTDGKEPVARKSQVKIMVNMQAEARVLDFDESSTPARTADK
KFGSCLGRSVSSPILPSPNLRSFR*
>Sobic.003G008700.3.p|Sorghum_bicolor|MYB|Sobic.003G008700.3.p
MPSGKAKAPKGGEDPGIPPVPCEGEISHEPQRQRSLNGRTTGPTRRSTKGNWTPEEDAIL
SRAVQTYQGKNWKKIAECFPDRTDVQCLHRWQKVLNPELVKGPWSKEEDEIIVQMVNKYG
PKKWSAIAQALPGRIGKQCRERWHNHLNPAINKEAWTQEEEITLIHAHRMYGNKWAELTK
FLPGRTDNAIKNHWNSSVKKKVDSYISSGLLSQVPCLPLIEYPAQCDSLSSMDQENNGDS
VCNAQNTSMALSSDLQVNVDANKREAQDSHSSLCQGACYPSTEAVGSVLPDENHHVPSSF
SQRMDLQMDMDEGSGNSMFADDQTLCSTSNQEKSMVPFVVAQEMPVSVLSGVSSAEQKLH
LISDAESLKSELWKDVSLQTLISGVTVDADASRLNHPDSSKMDTNFLTQAYPLHTSNPSG
VMETVYEPMPSETISPSFICSDGLSVAPENRSEPREMPDCEAQMATSSNIFCDGDQSAIP
GSSDDRPEAFTMTESITNCGGQQSTDAEEPMATTAKEQLSKDIETVPDEKKGEGALFYEP
PRFPGLDVPFISCDLVTSADLQEFSPLGIRQWMRSTMNVPTPLRLWGSPTHDESPDLLKS
AAESFPCTPSIMKKRQRGLLSPTPDKRIEKKSGIAKGVTDISYMITTTCSMNATNDGDIV
TESVVCAEQPSFKHLDKKLEFSNINMENSDGASKQAKDPQNAGNKRLVEESSPNVANPNT
DLQDNIQPVRILVEHSSNNLIAADHGAKPSCKEVISSKSKPTELLVEKSSPCINADYEYV
NLCQKRFGISFCMEVSLVY*
>Sobic.003G034500.1.p|Sorghum_bicolor|MYB|Sobic.003G034500.1.p
MGRTPCCDRAAVKRGPWSPEEDEALRSYVQRHGSGGNWIAMPKKAGLKRCGKSCRLRWLN
YLRPDIRHGGFTAEEDAVILSLYTQLGSKWSLIASQMEGRTDNDVKNHWNTKLKKRLLAA
AATSSPPPHARLPAPAPASRTAHVSASSLFPSLAIPTVKTEAYTYDDFLAPALGDPFAAA
DGSTSAASAASSASNWSTADNGASEVSLFLLDFCAGPDLGAVAAADQLKLPGGYYYPLDS
SLSPV*
>Sobic.003G053200.1.p|Sorghum_bicolor|MYB|Sobic.003G053200.1.p
MGRVHPCCSEEKKVRKGLWSPEEDERLASHIARFGVSCWSSIPELAGLQRCGKSCRLRWM
NYLRPDLKRGRFSQHEEDLIISLHKALGNSWSQIAARLPGRSDNEIKNFWNARLRKKLRQ
KEASTSSTAVSKEPAARRNQPNANAEVDDRSKPAPSVFTPFVPDHVAAAAGASGASSCDD
SSAAGSFFADPAAATCAAVHLADGAADDRNAAAAESGVTPTPSLTTSTSACTDDARGSCD
DGFFRAMVDDPSFLFGDFYLDGDAGHHGQIMSFWEGHAFS*
>Sobic.003G053300.2.p|Sorghum_bicolor|MYB|Sobic.003G053300.2.p
MVRKPIHADAGANGTEANKERKGLWSPEEDERLFTQITYHGVSTWSSVAQLAGLRRSGKS
CRLRWMNYLRPDLKKEPISKREEETIISLQQSLGNRWSTIAARMPGRTDNEIKNYWNSRI
RKRLNAARDSTAKPAPAPAVGGEEGSANAAPPPADQHVPIPARFPVFGCQLLDLDGAGGG
MSSAGSGSGESPQSSTTTSTQQNTGDESEASVGGNSSGGGGGDDINMIHFLSFDDLDYYP
GDLLMDVPGAMDAWESELYSANSMMSSLC*
>Sobic.003G076500.1.p|Sorghum_bicolor|MYB|Sobic.003G076500.1.p
MMREMYMDVLPPVDHIAARSNWFPAAARLWTAEENKRFESALAGLDLCHPDWEKVAQAIP
GRTVREVVSHFKNLQLDVQQIESGQVPLPVYGSGASSFTLQWDGNGGYGPGDFRHGYRFG
GGCGKRHHGRTPEQERKKGVPWTEEEHKLFLLGLKKYGKGDWRNISRNFVQTRTPTQVAS
HAQKYFIRLNSGGKDKRRSSIHDITTVNLTDEQPPSPSQSSLITNQSNASAPTAGIGQFS
LAADAKQHGSGNLPFNSPSRTSVMAAYRMDLQDQGLQCGPLHDQLVASQSILF*
>Sobic.003G076500.2.p|Sorghum_bicolor|MYB|Sobic.003G076500.2.p
MMREMYMDVLPPVDHIAARSNWFPAAARLWTAEENKRFESALAGLDLCHPDWEKVAQAIP
GRTVREVVSHFKNLQLDVQQIESGQVPLPVYGSGASSFTLQWDGNGGYGPGDFRHGYRFG
GGCGKRHHGRTPEQERKKGVPWTEEEHKLFLLGLKKYGKGDWRNISRNFVQTRTPTQVAS
HAQKYFIRLNSGGKDKRRSSIHDITTVNLTDEQPPSPSQSSLITNQSNASAPTAGIGQFS
LAADAKQHGSGNLPFNSPSRTSVMAAYRMDLQDQGLQCGPLHDQLVASQSILF*
>Sobic.003G087600.1.p|Sorghum_bicolor|MYB|Sobic.003G087600.1.p
MSQRKGASMAAAVTSSKHHEDQEMMMELRRGPWTLEEDNLLMNYIACHGEGRWNLLARCS
GLKRTGKSCRLRWLNYLKPDIKRGNLTPEEQLLILELHSKWGNRWSRIAQHLPGRTDNEI
KNYWRTRVQKQARQLRVDANSAVFRDAVRCYWMPRLLEKMAATSTAHDLHGELLPPAPPL
HPSHVVAGMASSSSPIHGSHDHEQDPTSNAPAGSGYYHQRYPVDPSPSTSTTSGSTSAAA
LPPVPCFSELSWVDQYGYGPYSYTTDLDGAAGVSSFDDDSAALESLGLDGLDLGPAEADS
DVLYSDTTLLDYLNSTCAGGGTMMTMMGGGVGGGSVVHNSCGGAMGGCGDDVAEYGRPTS
SSSWRTDELVFQASARKLGDHQHQWGGGI*
>Sobic.003G087600.2.p|Sorghum_bicolor|MYB|Sobic.003G087600.2.p
MSQRKGASMAAAVTSSKHHEDQEMMMELRRGPWTLEEDNLLMNYIACHGEGRWNLLARCS
GLKRTGKSCRLRWLNYLKPDIKRGNLTPEEQLLILELHSKWGNRWSRIAQHLPGRTDNEI
KNYWRTRVQKQMAATSTAHDLHGELLPPAPPLHPSHVVAGMASSSSPIHGSHDHEQDPTS
NAPAGSGYYHQRYPVDPSPSTSTTSGSTSAAALPPVPCFSELSWVDQYGYGPYSYTTDLD
GAAGVSSFDDDSAALESLGLDGLDLGPAEADSDVLYSDTTLLDYLNSTCAGGGTMMTMMG
GGVGGGSVVHNSCGGAMGGCGDDVAEYGRPTSSSSWRTDELVFQASARKLGDHQHQWGGG
I*
>Sobic.003G128900.1.p|Sorghum_bicolor|MYB|Sobic.003G128900.1.p
MAAFFGAAPPPPPPPGLASFHHHEEEEQQHHKDAAEEVYHVDDVDEGGAGQGKLCARGHW
RPAEDAKLKELVAQYGPQNWNLIAERLDGRSGKSCRLRWFNQLDPRINRRAFSEEEEERL
LAAHRAYGNKWALIARLFPGRTDNAVKNHWHVLMARKQREQTGALRRRKPSSSSSSSPGP
APTPHFAPVVVLHHHHYAGSPPMPLHATAGAYTTAAAAADTRAHSGGESDETASTCTTDL
SLGSAAAPCFYQSGYDVVPRAAAFAPSARSAFSAPSATARHGEARSDDKVSLPFFDFLGV
GAA*
>Sobic.003G129000.1.p|Sorghum_bicolor|MYB|Sobic.003G129000.1.p
MAHEMACFLGPAPPVPALSPFHEGQAESHGHGHGSSRSGHSRGHWRPAEDAKLKDLVAQY
GPQNWNLIANKLHGRSGKSCRLRWFNQLDPRLNRRPFSEEEEERLLAAHRAYGNKWALIA
RLFPGRTDNAVKNHWHVLMARKQREHLSGSGGGAPRRRKPSSSSSASSSSSSSAVDVVVR
HQHASSPLPFREAAAGAVTTRARAYSDDGESDESVSVSTSGATDLSLGSVSGTTCLLGSL
PLPHCVLGSSVPSPARHRAAASDDGRGKLALPFFDFLGVGAT*
>Sobic.003G129100.1.p|Sorghum_bicolor|MYB|Sobic.003G129100.1.p
MDHLNPALPPTRALVPFQEGNKHVFIVEEAYDEHVEDHGTSNGHDGSSNQGNRIMRRGHW
CPSEDDKLKDLVARYGPKNWRRIAEKLEGRSGKSCRLRWINQLDPQLNRDAFSKEEEEQL
LAARHAYGTKWSLIARLFPGRTDNAIKNHWHVMMARKSRAIQDIKISSSSCPSSSTQGSP
HFMPIINIYHNYDNNMHPELNVPVEAAASHIYHANEFNNSSSTNTTHLSIGGGSDMAPHG
RTPTATTDKGADKFSPPFFDFLGVGNA*
>Sobic.003G136600.1.p|Sorghum_bicolor|MYB|Sobic.003G136600.1.p
MGRHSCCYKQKLRKGLWSPEEDEKLMNHITKHGHGCWSTVPKLAGLQRCGKSCRLRWINY
LRPDLKRGAFSQEEEDLIIELHAVLGNRWSQIATRLPGRTDNEIKNLWNSSIKKKLRQKG
IDPNTHKPLAEVEHSKAAPTISTERTSESSDVDPSSGGALGNLSHLLSETAQSPELLPVL
GKHRKETTSLAHLRVPPKELFLDQLVSGHENLTSCRSTGPIPNFPFQQLMCYNNEFGHKN
GGSNNSFWFNQNESSGSTISTVMPPVSPSTLSTSTGLNGSPDNPHSGGTGIQNTQFYWET
ANPSSSSSRGSSGSNSLGFERQSTSSLLESSVFPWTDLTPDKNSQVHLEEELKWPDLLHG
TFTDTPATMQNLSQSLYEDVIKAESQFNIEGLCAAWSQNLQPQQHLQVVSDLYDKDLQRM
SLSFENI*
>Sobic.003G136600.2.p|Sorghum_bicolor|MYB|Sobic.003G136600.2.p
MGRHSCCYKQKLRKGLWSPEEDEKLMNHITKHGHGCWSTVPKLAGLQRCGKSCRLRWINY
LRPDLKRGAFSQEEEDLIIELHAVLGNRWSQIATRLPGRTDNEIKNLWNSSIKKKLRQKG
IDPNTHKPLAEVEHSKAAPTISTERTSESSDVDPSSGGALGNLSHLLSETAQSPELLPVL
GPIPNFPFQQLMCYNNEFGHKNGGSNNSFWFNQNESSGSTISTVMPPVSPSTLSTSTGLN
GSPDNPHSGGTGIQNTQFYWETANPSSSSSRGSSGSNSLGFERQSTSSLLESSVFPWTDL
TPDKNSQVHLEEELKWPDLLHGTFTDTPATMQNLSQSLYEDVIKAESQFNIEGLCAAWSQ
NLQPQQHLQVVSDLYDKDLQRMSLSFENI*
>Sobic.003G142300.1.p|Sorghum_bicolor|MYB|Sobic.003G142300.1.p
MDALWKQGSSSLCDWPAAEAELLRRGPWTVDEDALLAGYVAAHGEGRWNELARAAGLRRT
GKSCRLRWLNYLRPGVRRGDFTPREQLLILDLHARWGNRWSKIAAHLPGRTDNEVKNYWR
TRVQKHAKQLGCDVGSHRFHDAIRNLWMPRLIERIHADETSATAAAAAAAADNVSRYYSS
TSPSHELSSSQPAAAYGNAVPVGNCARAPSPDASSSVTGSSWSREASPPSQLQSSSCSTM
AGCSTSTDQCHNNGCSSATSVVDMFDESWSELLARANHDDTEFGFGLGETGDNWWSLEDI
WEQPLY*
>Sobic.003G145100.2.p|Sorghum_bicolor|MYB|Sobic.003G145100.2.p
MGRAPCCEKVGLKKGRWTKEEDEILARYIKEHGEGSWRSLPKNAGLLRCGKSCRLRWINY
LRADLKRGNITEEEEEMIIKLHATLGNRWSLIAGHLPGRTDNEIKNYWNSHLSRRATDFH
DGVVVNIDLSKLPGGGKRRGGRASRGIVAAAAKEKKAKGKAKEKDDKGKNKVAAEAEQQQ
QLKDDKEEEEDDDANVSTTPRPPQSDCAAAAAQSEEQAQASASGLTSDNGPEEEEEEDTL
ALSEELVSALLASPGSPKLEVGPDGSCMDSDSGPSGDSCGGPGGGPYGDVAQDLDLDDNA
IMDWDLMGLDISAADDMWDPLMWDYDDQTLGVPEPEGGGVGHHQQPQQDEVMSDLFFLDN
L*
>Sobic.003G164500.1.p|Sorghum_bicolor|MYB|Sobic.003G164500.1.p
MAVPDEAASGSGDGRPAPVAMKKSAWTKEEDAVLREQVRLHGPQNWAAISEALPGRNPKS
CRLRWCQHLSPAVDTVRPFTTQEDETIIVNYRKYPNKWATIAGFLPGRTDNAIKNRWHSV
LGKVYHHQQQQQRAAEPGLHRLSDGTLVLFPLAPGDLKAFGRDMIVPLLRHSPPGVDLSG
QCLKLFPLVAGDLARGNSAGEAAAMDVDYSTDESLVELRLWPSTTNHEGGGR*
>Sobic.003G183800.1.p|Sorghum_bicolor|MYB|Sobic.003G183800.1.p
MGREAAATRPKLRRGLWSPEEDEKLYNHIIRYGVGCWSSVPKLAGLERCGKSCRLRWINY
LRPDLKRGSFSQQEEDLIISLHKILGNRWSQIASQLPGRTDNEIKNFWNSCIKKKLRQRG
IDPATHKPLNDDDDVVVAADDNTVAPHRHQDDKKLASSTDDQCFAAMGAAAASSDDPLAP
HSPTVSFDPLSVTNVPTMQQGSYGAAHSFGRSDNHLCDYGGVDVVSDAATTYSAYTGGGD
SSSNSNGTWTCGGNNVVGGDPMPPHMDMFGRDAEAVYQQFDPAKYSPWQHQQQHPAAARF
DGHNVSSGGAAAGFLIRRDLPDSCFDLARSALEDEFSVDFL*
>Sobic.003G232800.1.p|Sorghum_bicolor|MYB|Sobic.003G232800.1.p
MTTTTTRVASSRSCGGDDEPAVRKGPWTLEEDLILVSYISQHGEGSWDNLARSAGLNRNG
KSCRLRWLNYLRPGVRRGSITAGEDTVIRELHARWGNKWSKISKQLPGRTDNEIKNYWRT
RIQKKKKQHQAPMATTTSTQQQQQEQEPSTTTVSSGGATGDYYWCTKPADPDLQQQQAYY
CQKAAMAAAATTNNVNAVAVSSEGAGASSPAALTMSQDSSTAAGDWYTQHQQTTTYPYYC
SELSLVAGGGHGETTAGLDALTMQFLSSHFTASFWTNGSVDDFWETKPITDAF*
>Sobic.003G260300.2.p|Sorghum_bicolor|MYB|Sobic.003G260300.2.p
MGRAPCCDKTSVKRGPWSPEEDELLRSYVHNHGTGGNWIALPHKAGLNRCGKSCRLRWLN
YLRPDIKHGGYTEQEDRIICSLYNSIGSRWSIIASKLPGRTDNDVKNYWNTKLKKKAIAN
MQQQQEEYYHHHQQHSSGGGRGRRGGAAAAVTPRAAPRSQQCASSMQPSPASASSAVTTA
SASDACSFGAMYPSPSTTTLQAAAPVLARYDGTAPAPPLPPPPPQQQQQQQASALAEFSP
APAPATAISGTWAAGLPLDDMFLPELLGDSEFPPGGDFFGTGFAPLLLQDRAASASLQEL
SACYFPNAQAEMWAAADHHVHVKPPAGLCHSLT*
>Sobic.003G267400.1.p|Sorghum_bicolor|MYB|Sobic.003G267400.1.p
MTRKPAAQQRGVGGAGAMRTTLKRGAWTPEEDELLSRAVAKEGEGRWRTLPRRAGLLRCG
KSCRLRWMNYLRPDIKRGPIAADEEDLILRLHRLLGNRWSLIAGRLPGRTDNEIKNYWNS
HLSKKLIARGIDPRAHTPLPGAAASLHSHSQSHGADAAAAAAGSADKTPALPEVEPQFAP
PPPPPPPPPAHPTLPSGAGVGGDFATSMMGLGAEGFDGFDDPFCAPDVAARGDFDLGCPI
VDDAAFSSFLDSLMDEERIADYFGDHKDADDGENDQGGPY*
>Sobic.003G270300.1.p|Sorghum_bicolor|MYB|Sobic.003G270300.1.p
MGRHAASGGGGGVQQKLRKGLWSPEEDEKLYNHIIRYGVGCWSSVPKLAGLQRCGKSCRL
RWINYLRPDLKRGSFSQQEEDAIVGLHEILGNRWSQIASHLPGRTDNEIKNFWNSCLKKK
LRQRGIDPSTHKPISANTAAAALEQPAASQERKPLSTAAADGGFDTKHQHQQVFDPFPLT
DSFGGGFDAAAGAALYGHMGGGGGKQDAGAFVDYSSVLDVSENLGYGESSSNSSNWNCAP
EANNALDGGDAPLHWASESKATPHFAGYGGGEEQSLEEHKFLLPCHGQQEQSLPHFDFDI
SRGAVVGDFNLEFF*
>Sobic.003G274000.1.p|Sorghum_bicolor|MYB|Sobic.003G274000.1.p
MGHHSCCNKQKVRRGLWSPEEDEKLIKYITTHGHGCWSSVPRQAGLQRCGKSCRLRWINY
LRPDLKRGSFSQQEEALIVELHRVLGNRWAQIAKHLPGRTDNEVKNFWNSTIKKKLISQA
VGSLHPAADLYYNILDGAAVQGLAAAGCAPLNGAADSASAQAAVGVTQSPPPMLHNNPAA
WSDFGSQPLFLPGHGGIHGGGGDLQYAAVDGEFVKQCRAADSYPPPEDGGGYASQCKPPP
AADVVPQQEGAMARSLIPAVFLEPNKCAAGDFMPEPAMAPVMDFMEAILAGSSSTSAASA
SSLDSFSANAGMQSHCWIP*
>Sobic.003G274000.2.p|Sorghum_bicolor|MYB|Sobic.003G274000.2.p
MGHHSCCNKQKVRRGLWSPEEDEKLIKYITTHGHGCWSSVPRQAGLQRCGKSCRLRWINY
LRPDLKRGSFSQQEEALIVELHRVLGNRWAQIAKHLPGRTDNEVKNFWNSTIKKKLISQA
VGSLHPDLYYNILDGAAVQGLAAAGCAPLNGAADSASAQAAVGVTQSPPPMLHNNPAAWS
DFGSQPLFLPGHGGIHGGGGDLQYAAVDGEFVKQCRAADSYPPPEDGGGYASQCKPPPAA
DVVPQQEGAMARSLIPAVFLEPNKCAAGDFMPEPAMAPVMDFMEAILAGSSSTSAASASS
LDSFSANAGMQSHCWIP*
>Sobic.003G280000.1.p|Sorghum_bicolor|MYB|Sobic.003G280000.1.p
MGRSPCCDKTRVKRGPWSQEEDAILRSFVQRFGNAGNWIALPHKAGLKRCGKSCRLRWLN
YLRPELRHGGFTDEEDNLILSLYGELGSKWSVIASRLPGRTDNDVKNYWNTKLKKRYLAA
STREEGRPPPTSPPAATPSGDDSTAAAGSDQQAQRQDEPLLLPLTPPALTDLDDTGTAAF
VDTGARATVVVDDDMLLFKSEQLYAELVGLVDEKQSSQQATTGASAGSRDEASTATPSSS
LSGTTSSSPTVSSSSGSCTLWPDTTLLPESTTGLFDDYGVGDAFGVALLPAYYFQDLMAA
SSYDDVTATVAQDLLYYQ*
>Sobic.003G331100.1.p|Sorghum_bicolor|MYB|Sobic.003G331100.1.p
MYRVKSEGEGDCEMMLQDQMDSPVADDVSSGGGSPHPHRGAGPPLKKGPWTSAEDAILVD
YVKKHGEGNWNAVQKNTGLFRCGKSCRLRWANHLRPNLKKGAFTPEEERLIIQLHAKMGN
KWARMAAHLPGRTDNEIKNYWNTRIKRCQRASLPIYPASVCNQSSNEDQQVSGDYNGGEN
ISNDLLSGNSLYLPDFTSDNFIANPEALSYAPQLSAVSISNLLGQSFASKNCSFMDQVDQ
AGMLKQSSCVLPALSDAIDGVLSSVDQFSNDSEKLKQALGFDYLNEANASSKSIAPFGVA
LTGSHAFLNGNFSASRPTNGPLKMELPSLQDTESDPNSWLKYTVAPAMQPTELVDPYLQS
PSATPSVKSECASPRNSGLLEELLHEAQALRSGKNQQPSVRSSSSSAGTPCETTTVVSPE
FDMGQEYWEEQPGSFLSEYAHFSGNSLTESTPVSAASPDFFQFSKISPAQSPSMGSGEQA
LEPKHESAASPHPENLRPDALFSGNTADPSIFNNAIAMLMGNGINAEYKHVLGDGVVLDS
SSWNNMPHAFQMTEFK*
>Sobic.003G352200.1.p|Sorghum_bicolor|MYB|Sobic.003G352200.1.p
MGAMAEVVQEGCVENRQPLAASSSSVSDGSSCGGGGRAGTSPPVSSSGNSISVLRRTSGP
IRRAKGGWTPEEDETLRKAVEAFKGRNWKKIAEFFQDRTEVQCLHRWQKVLNPELIKGPW
TQEEDEKIIDLVGKYGPTKWSIIAKSLPGRIGKQCRERWHNHLNPEIRKDAWTPEEERAL
INAHKVFGNKWAEIAKALPGRTDNSIKNHWNSSLRKKLEAYSNSSVLSAPKLFVHDDFKD
KMKPVGTDSHLDLNQMPSIGSKDVPGRAYRSILSPPSQAYNLDSSGFLSLSIPTVQPLTK
YEMPSLVDGSAVTLAVQGLESDSVRDKGLEIDAVHEKGVEVSSTPDPVGVELESAPAKRG
AVLSSKNELHSTLGPLCYQIPNMEYVAPIRTPLRSECNGSHQTQHFMSPNGYTSPSPTIG
KVSSQLTVDSILRIAADSFPGTPSILRKRKRDKATPASGNELKTGGVSNDSFYTPNGTNG
KDTTPRSFKTAASFLSLGSVDGLLTSVRSFDSSPPYQKRSKRMAIIKSVEKQLDFSADGL
DTSGSEMKNSPCHNSQGANSNRT*
>Sobic.003G357300.1.p|Sorghum_bicolor|MYB|Sobic.003G357300.1.p
MSAAETAVSPAPQPPSDPNAAANADAAHSNSFSMADEAQTLTEALLQPQPNHMSPPPSGE
EDDGVTASGAPVGGDAAASAAAAAAANATMEERVRGPWSPEEDTVLSNLVEKLGARNWTL
IARGIPGRSGKSCRLRWCNQLDPQVKRKPFTEEEDRIIMAAHAVHGNKWACIAKLLDGRT
DNAIKNHWNSTLRRRYCNDGRCKHGGSVQRSILEVSRAVSEEPWPSKDLSSFNAMDVSDA
PVQTVPETSAGAWHITDQCSMTQGVDPPYLSRPAAKIGAFRPYNLGHTEPTQQEIPSSVV
KSDSTHKVLTPESEVFKFVDPICFSAEVPSKCGHGCCGAHKQPRKNSLLGPEFNEFEDHP
PILNTSFASLVSEISSIAWMRSGMQSSDASTLFQSVPPT*
>Sobic.003G359800.1.p|Sorghum_bicolor|MYB|Sobic.003G359800.1.p
MMAEAAWTPVLFPPTVPCFWQPDTHPVFWRRGDAWTAEENKKFEKALALIDRNAPDRWEK
VAELLPRKTADDVRNHYHDLENDVGYIEAGLVPFPHYSSSVPSSGFTLEDWDAYGGGGGG
FRRGGYCLKRSRGSDQERKKGVPWTEEEHKLFLMGLKKYGRGDWRNISRKYVTTRTPTQV
ASHAQKYFIRLNSGGKDKRRSSIHDITTVNLPDEDRGNATPPSPPSAVTAANPSVAALVD
VKPFMAPLPAGALGGVTHPYVNVKLEPKSSLVAGLGLGFDDSVFLQMHCGQL*
>Sobic.003G373000.1.p|Sorghum_bicolor|MYB|Sobic.003G373000.1.p
MGRSPCCEKAHTNKGAWTKEEDQRLIAYIKAHGEGCWRSLPKAAGLLRCGKSCRLRWMNY
LRPDLKRGNFTDDDDEIIIKLHALLGNKWSLIAGQLPGRTDNEIKNYWNTHIKRKLLSRG
IDPQTHRPLSGGAAAGSGLTTSSTAGFPAQAPAPTRPARPVIIIPPNVMFARPAPSEDGH
SSSGGSTDAPRCPDLNLDLDLSVGPPCSPPKTPAAAVTTPTSQQQEMQRATICLCYHLGV
RSGDACSCKTAASPAGFRFLRPLEEGQYI*
>Sobic.003G409900.1.p|Sorghum_bicolor|MYB|Sobic.003G409900.1.p
MRIMIKGGVWKNTEDEILKAAVMKYGKNQWARISSLLVRKSAKQCKARWYEWLDPSIKKT
EWTREEDEKLLHLAKLMPTQWRTIAPIVGRTPSQCLERYEKLLDAACAKDENYEANDDPR
KLRPGEIDPNPESKPARPDPVDMDEDEKEMLSEARARLANTRGKKAKRKAREKQLEEARR
LASLQKRRELKAAGIDTRHRKRKRKGIDYNAEIPFEKRPPSGFYDTVGEDRPLEHVQFPT
TIEELEGKRRADIEAQLRKQDIARNKILQRQDAPAAIMQANKLNDPEAVTKRSKLMLPPP
QISDHELEEIAKMGNAGDPALADELGEGSAATRTLLASYSQTPRLGMTPLRTPQRTPAGK
GDAIMMEAENLARLRESQTPLLGGDNPELHPSDFSGVTPRKKEIQTPNPMATPLASPGPG
ITPRIGMTPSREGHSFGLTPRGTPFRDELRINEEVEMQDSTKLELRRQAELKKSLRSGFA
SIPQPKNEYQIVMPPITEDEKEEAEEKIEEDMSDRLARERAEEQARHEVLLRKRSKVLQR
SLPRPPAASVEIIWQSLIRSGESRSRSTFVPPTSLEQADELINEELFRLLEHDNAKYPLD
EKTQKEKKKGSKRQQNGGPLVPEIEDFDEDELKEASSMVEEEIQYLRVAMGHENESFEDF
VKAHDACQEDLMFFPTNNSYGLASVSGNADKVSALQNEFETVKKRMDDEAKKASRLEQKI
KLLTQGYQVRSGKLWSQVQDTFKQMDTAATELGCFQELQKQEHLAASYRILNLTEEVNKQ
KALERTLQSRYGELVSGFQRIEEQLEEHKKQLKVQEAIEAENRAQEEEVAAPNHAAEEED
ERKPPSFEEKSQQTSRATDEEAAGSKGTTEDQMDVNSGNGDGGVVGPIPPTPNTEGDDDE
VSIQESASNTQSSDCTSTKDGADKIDQAKLEGQDKSDDSMAVDAGPREESKDELVPVGAS
ISEENTMVPSDQAVSKEDEGMAP*
>Sobic.003G409900.2.p|Sorghum_bicolor|MYB|Sobic.003G409900.2.p
MRIMIKGGVWKNTEDEILKAAVMKYGKNQWARISSLLVRKSAKQCKARWYEWLDPSIKKT
EWTREEDEKLLHLAKLMPTQWRTIAPIVGRTPSQCLERYEKLLDAACAKDENYEANDDPR
KLRPGEIDPNPESKPARPDPVDMDEDEKEMLSEARARLANTRGKKAKRKAREKQLEEARR
LASLQKRRELKAAGIDTRHRKRKRKGIDYNAEIPFEKRPPSGFYDTVGEDRPLEHVQFPT
TIEELEGKRRADIEAQLRKQDIARNKILQRQDAPAAIMQANKLNDPEAVTKRSKLMLPPP
QISDHELEEIAKMGNAGDPALADELGEGSAATRTLLASYSQTPRLGMTPLRTPQRTPAGK
GDAIMMEAENLARLRESQTPLLGGDNPELHPSDFSGVTPRKKEIQTPNPMATPLASPGPG
ITPRIGMTPSREGHSFGLTPRGTPFRDELRINEEVEMQDSTKLELRRQAELKKSLRSGFA
SIPQPKNEYQIVMPPITEDEKEEAEEKIEEDMSDRLARERAEEQARHEVLLRKRSKVLQR
SLPRPPAASVEIIWQSLIRSGESRSRSTFVPPTSLEQADELINEELFRLLEHDNAKYPLD
EKTQKEKKKGSKRQQNGGPLVPEIEDFDEDELKEASSMVEEEIQYLRVAMGHENESFEDF
VKAHDACQEDLMFFPTNNSYGLASVSGNADKVSALQNEFETVKKRMDDEAKKASRLEQKI
KLLTQGYQVRSGKLWSQVQDTFKQMDTAATELGCFQELQKQEHLAASYRILNLTEEVNKQ
KALERTLQSRYGELVSGFQRIEEQLEEHKKQLKVQEAIEAENRAQEEEVAAPNHAAEEED
ERKPPSFEEKSQQTSRATDEEAAGSKGTTEDQMDVNSGNGDGGVVGPIPPTPNTEGDDDE
VSIQESASNTQSSDCTSTKDGADKIDQAKLEGQDKSDDSMAVDAGPREESKDELVPVGAS
ISEENTMVPSDQAVSKEDEGMAP*
>Sobic.004G011100.1.p|Sorghum_bicolor|MYB|Sobic.004G011100.1.p
MGCRSCEKPKMNYRKGLWSPEEDQRLRDYILKHGLGCWSAVPAKAGLQRNGKSCRLRWIN
YLRPGLKRGMFSQEEEDVVINLQAKLGNKWSQIAMHLPGRTDNEVKNYWNSYLKKRVMQA
QGASSNSSPKSPPELTSMSTTELSSMSMHQHHHVKNSSGGGGGGGSTTTSHDHDGNISGS
HALSAPAAAPLAQQPFDHQARSFVFSDWAPAAPESYSVSTHWPTSTASSGNVTPSHGHGG
GAFGDQMSGTYGAGALPTHQDHHQSAAATAGIAGSGYFDLLNMGDIYGGFSSTNDDLLF*
>Sobic.004G070900.1.p|Sorghum_bicolor|MYB|Sobic.004G070900.1.p
MGVESSECDRIKGPWSPEEDEALRRLVERHGARNWTAIGRGIPGRSGKSCRLRWCNQLSP
QVERRPFTPEEDAAILAAHARLGNRWAAIARLLPGRTDNAVKNHWNSSLKRKLATATSSG
GADIGDPEERPCKRASPAGPGSPTASDRSDLSHGCGGAAQVFRPVPRAGGFDAISCTADV
RPPPPPPAAAAEDYEDPLTSLSLSLPGLDHQSASSGFHHDSARSHFQELSPSRSPSPQST
PPPAALLSPPAAAAPSQSSSSSSSYPFSGELVAAMQEMIRAEVRKYMSGAGLRAGCGPGA
VGEAGMPQLVEGVMRAAAERVGVVTRP*
>Sobic.004G123200.1.p|Sorghum_bicolor|MYB|Sobic.004G123200.1.p
MRRSGDGVTTRRSSGSGRSSSCSREIDWIADEHGGLQRPSKRFKAQEWKKTAECLSHKTG
NSVKRRNTWSQDEDDILIQMVGPHCKNKWSDIARSIPGRSRRQCQERWMYYLDPAVNNQP
WSEQEDITLIRAHRIFGNKWCKLAKHFPGRTGKAIKNHWHTLMNGKRNSDYVRGLTIDNK
CSGSIKSGQDSCINIQVAVDCPIRPKPEQGFTEDGRNAALKKKGSDSMSSEWYVSVNVSE
GQIARSSLPVVTKEKEVLPSSSVDQKVSCVAAKFSTSLPKKELANCLEAPLNGLDAGLYP
AHDHVSIHDHFDDICSSANPESPELHQLANIAELLDMSYCDSLMIVPPDSPNDGNSMEGM
WY*
>Sobic.004G123200.2.p|Sorghum_bicolor|MYB|Sobic.004G123200.2.p
MVTRCPHCKNKWSDIARSIPGRSRRQCQERWMYYLDPAVNNQPWSEQEDITLIRAHRIFG
NKWCKLAKHFPGRTGKAIKNHWHTLMNGKRNSDYVRGLTIDNKCSGSIKSGQDSCINIQV
AVDCPIRPKPEQGFTEDGRNAALKKKGSDSMSSEWYVSVNVSEGQIARSSLPVVTKEKEV
LPSSSVDQKVSCVAAKFSTSLPKKELANCLEAPLNGLDAGLYPAHDHVSIHDHFDDICSS
ANPESPELHQLANIAELLDMSYCDSLMIVPPDSPNDGNSMEGMWY*
>Sobic.004G123400.1.p|Sorghum_bicolor|MYB|Sobic.004G123400.1.p
MEQSSDGVPINQRRANSPTEHPSKSDEVAQDMLQSDIPHETVRHCQNAESEETGSWLLAL
QAHLKKGSQQDMSDIPHEPVRHCQDTESEGIEGPPRKKIVHSFKESSSSKSQIRRWSSEE
NEALTQMVNKHGTKDWQTIACAIPGRNAHSCFSRWKYILDPAINKEPWSQQEELRLIRAQ
QVYGNKWCKMVKHFPGRTNGALKEHWRGSMKRKLDSYLASGLLEHIPDLQDDVSFPQSNQ
SDIPKDCKAASDRNRFSSRLSTNPKLKQELTELVENANTSARKSSDLFYAKAPDTHSAKI
SEMTMAKSQQCAGTRKKLAFLSTPVELKNVVPHETTKHCHDMESEKTEVPLCKKNAHCIK
DGSSLKIPERAKGKWLAEENEILTKMVAKHGKNWQTVASAIPGREAKQCRIRWTRSLDPA
INKEGWSEQEELKLIRAHQIYGSQWLKMVKHFPGRTNHALKEHWRGRMKGKLNFYLASGL
LEQVPDLEEDISVPESSQSDILKDSQGSSDRSRPPSVLRTRPKSKQELPELDENAGTSEE
ETSACICPKGPNAHSAKVSEKVLAKSKQRARARRKLDFLSTPVELKVCTAAASCARPPLK
MDQMSPAADNISASDVCQDISQNVPSERVDAIIPPAANNHRNDLHSPATLDPFFLEMHEV
NASDLLDMSYCDDLIIDSPCYPHDGSFI*
>Sobic.004G123400.2.p|Sorghum_bicolor|MYB|Sobic.004G123400.2.p
MDEGSTKGASFPKRAEVPLARATGQLAREPRFLNSSPSEPESCHTASGEACGGIGASYLS
AAMEQSSDGVPINQRRANSPTEHPSKSDEVAQDMLQSDIPHETVRHCQNAESEETGSWLL
ALQAHLKKGSQQDMSDIPHEPVRHCQDTESEGIEGPPRKKIVHSFKESSSSKSQIRRWSS
EENEALTQMVNKHGTKDWQTIACAIPGRNAHSCFSRWKYILDPAINKEPWSQQEELRLIR
AQQVYGNKWCKMVKHFPGRTNGALKEHWRGSMKRKLDSYLASGLLEHIPDLQDDVSFPQS
NQSDIPKDCKAASDRNRFSSRLSTNPKLKQELTELVENANTSARKSSDLFYAKAPDTHSA
KISEMTMAKSQQCAGTRKKLAFLSTPVELKNVVPHETTKHCHDMESEKTEVPLCKKNAHC
IKDGSSLKIPERAKGKWLAEENEILTKMVAKHGKNWQTVASAIPGREAKQCRIRWTRSLD
PAINKEGWSEQEELKLIRAHQIYGSQWLKMVKHFPGRTNHALKEHWRGRMKGKLNFYLAS
GLLEQVPDLEEDISVPESSQSDILKDSQGSSDRSRPPSVLRTRPKSKQELPELDENAGTS
EEETSACICPKGPNAHSAKVSEKVLAKSKQRARARRKLDFLSTPVELKVCTAAASCARPP
LKMDQMSPAADNISASDVCQDISQNVPSERVDAIIPPAANNHRNDLHSPATLDPFFLEMH
EVNASDLLDMSYCDDLIIDSPCYPHDGSFI*
>Sobic.004G191800.1.p|Sorghum_bicolor|MYB|Sobic.004G191800.1.p
MGRSPCCEKEAGLKKGPWTPEEDQKLLAFIEQHGHGCWRSLPAKAGLRRCGKSCRLRWTN
YLRPDIKRGKFTLQEEQTIIQLHALLGNRWSSIATHLPKRTDNEIKNYWNTHLKKRLAKM
GIDPVTHKPRADLGASSGSAAGAGAGARYRAAAHLSHTAQWESARLEAEARLAREAKLRA
IVSPPPAPAPGPGTGPAFISGLESPTSTLSFSESAQLFANAPPHDTHGTPRHALTPPRSY
EEAFGELQPQQQRFGDAAAPGFVLAGVLLDSSVAGADQQRFAASSTDASVSVSEQQEEED
KGYWSSILNMVNSSMSSSSSSLTSDAVTDPAMYLPAAAAAEF*
>Sobic.004G216900.1.p|Sorghum_bicolor|MYB|Sobic.004G216900.1.p
MEGQFGWGREEGGWRKGPWTAQEDKLLVEYVRQHGEGRWNSVAKLTGLKRSGKSCRLRWV
NYLRPDLKRGKITPQEESVILELHALWGNRWSTIARSLPGRTDNEIKNYWRTHFKKGKPS
KNIERARARFLKQRREMQSQLLLQGQDHHQQKEKQPDHHHDDDDDDDKDTSRDREAAAPA
AVSLAQQNEEDLRMLQQDMDDLLFQFCPMASCTSSSCLLPGGGSCASVVSASASEEGSSG
DHQLDGGATWGWGSLWNLDDVVDDVDGGACGWDDSSFPLLQDQGLAFY*
>Sobic.004G219800.1.p|Sorghum_bicolor|MYB|Sobic.004G219800.1.p
MGRAPCCEKMGLKRGPWTPEEDRVLVAHIERHGHSNWRALPKQAGLLRCGKSCRLRWINY
LRPDIKRGNFTAEEEDAIIQLHQMLGNRWSAIAARLPGRTDNEIKNVWHTHLKKRLEPTT
KPASQAPKRKPKKQQQQPETTAVTALEGPTTGAVVPVSPEQSLSTSTTSTTTDYSAASSM
ENNADSSTSEEEEEEDYQIDDSFWSETLAMTVDSSDDSGMQAAFGGAPSSVTSTNDDDMD
FWLKLFMQAGDMQNLPQI*
>Sobic.004G231700.1.p|Sorghum_bicolor|MYB|Sobic.004G231700.1.p
MGRSPCCDENGLKKGPWTPEEDQKLMEYIQKHGHGSWRALPRLAGLNRCGKSCRLRWTNY
LRPDIKRGKFTQEEEQTILQLHSVLGNKWSAIAKHLPGRTDNEIKNFWNTHLKKKLIQMG
FDPMTHRPRTDFFAALPQLIALANLRQLVEQRPWDDHTARIQVEAVQAAKLQCLQNLLQS
AASIATSPSSSSINTNTIPSDLEQIGLLSPPQMSSLSTLPSPSFLESISGQDIAAAGQLP
DIQIPSSFFEQQPTSNDANQHSDFTPKSSVEGENGTPKTLLLSENSLPPLTDFPISNLGD
ACGASSCDGSSIPFPSWPELFDEQFICEFV*
>Sobic.004G248700.1.p|Sorghum_bicolor|MYB|Sobic.004G248700.1.p
MGRQPCCEKVGLKKGPWTAEEDQKLVTFLLSHGHCCWRLVPKLAGLLRCGKSCRLRWTNY
LRPDLKRGLLSEEEEALVIDLHAQLGNRWSKIAARLPGRTDNEIKNHWNTHIKKKLKKMG
IDPVTHRPLAQPLAPPLTQQRDPAPQVREEGERCDEPSKQQASSQGPAAGGADEDEDEEE
ITPASAAQPHGAGATTSSPASAAAGAVSPSCSSSCASASAATPGADVAAWPDPIDLFFEV
DGIMDMDWAGILSGCGDDAAVDIGAVDLFDHYPGDGFDEQVWM*
>Sobic.004G273800.1.p|Sorghum_bicolor|MYB|Sobic.004G273800.1.p
MGRGRAPCCAKVGLNRGSWTPQEDMRLIAYIQKHGHANWRALPKQAGLLRCGKSCRLRWI
NYLRPDLKRGNFTADEEETIIRLHGLLGNKWSKIAACLPGRTDNEIKNVWNTHLKKKKQV
APREEQKAGAAADKNDDDGAASGEAGTPATAASSSASSSTTTTTTNNSSAGSDNSGDQCG
TSREPDVIDASLLQLEDIDVSDMLVDAPPAAAQPCQAPMLSSPCSSSSLTTTCVGGGVEE
LIELPVIEIEPEIWSIIDGESATDAPDASGGGTAPCTGTAAVVSTSEAEEAAAANDWWLE
NLEKELGLWGPAEDTQAAHPDLLDHIAAGFSPLGALELERDPVSTYFQTAPAVGEPELMV
AEPSAVLLRVINEQQEGTDPFRPVEIEG*
>Sobic.004G303400.1.p|Sorghum_bicolor|MYB|Sobic.004G303400.1.p
MGRAPCCDSTKGLKKGPWTPEEDKLLVDYIQTNGHGSWRLLPKLAGLNRCGKSCRLRWTN
YLRPDIKRGPFTPEEQKSIVQLHAIVGNKWSMIAAQLPGRTDNEIKNYWNTHLKKQLRRM
GLDEPPPGPAAGSPAARHMAQWETARLQAEARLSLLATASSSSGATATATTAAATTSASS
SSTVDLKACCAKPADIFLRLWSSDIGDSFRRSRKTAAAAPAVPALLPPAPVVVKRKQDAM
MIKQEAQAPLLGPVGDDSSAASNETEVAEALEEYQMFLDFAGEELGLFHGRHGGFSLFPP
LDVLAEASLDTAFK*
>Sobic.004G303600.1.p|Sorghum_bicolor|MYB|Sobic.004G303600.1.p
MGCKACDKPKPNYRKGLWSPEEDQKLRDYILLHGHGCWSALPAKAGLHRNGKSCRLRWIN
YLRPGLKHGTFSPEEEETVMSLHATLGNKWSRIARHLPGRTDNEVKNHWNSYLKKRVEGK
EGRPSTPAPAAATDSGTDSDDSHCVKPGDGGAAQEAPADSGSSEPRESSSADSSCLTDPP
AACRPHALVAAPKVMFADWLDTDYYMGCGGGGGGGGPPPAVAAPGLGAAAAAGVDRDQQH
QVMSQGSVQQVDGPSGVDVSSLHGFGDSGASCWEFQENFDDGIDDQLQTAGFCDLLSMSD
YFGLN*
>Sobic.004G322800.1.p|Sorghum_bicolor|MYB|Sobic.004G322800.1.p
MGRAPCCDKASVKKGPWSPEEDAKLKAYIEEHGTGGNWIALPQKIGLKRCGKSCRLRWLN
YLRPNIKHGDFTEEEEHIICSLYISIGSRWSIIAAQLPGRTDNDIKNYWNTKLKKKLLGK
RAPSRRARANQDPYLAAGAGNMCSTSGGVNNNSAAAATSTQALSASALERIQLHMRLQGI
YGAFGCSADANDDSNAAAVAAAPQWPKLEALLQANRLLPGSLPADAMATTVSVQQHHQHL
VDHQSLAAGASDAAAVEGEQQLSSAGGAANYMAPGGFFERPKLGFYSPSAEAEAPAGGGV
EMNSGAPMVGGGYGGAGFGAHHQHDELYDFLYSKYGSVGELAHDGHVPTLPELQCPDGAA
VVGADEKFSAWTASACDYGAAGGHQIQQGNSIMHDYVLGGYDQ*
>Sobic.004G353650.1.p|Sorghum_bicolor|MYB|Sobic.004G353650.1.p
MEESACSAGAPGTTGIVVRLRLPRAWTPEEDARLRRLAKENGFGHWHRVARGMPAPGRSA
RSCRHRWRHHLARDVYHRPFTARDDEELRRLVARHGARRWKDVGRAVYGRTSRVMKQRWR
EIRETTTATVQQRPGCYYDADDILASTFASCNLAMDAMDPRAGSLALGFACMAV*
>Sobic.005G014100.1.p|Sorghum_bicolor|MYB|Sobic.005G014100.1.p
MERRKRAMVSDQLEQEDKKLMRKGLWSPDEDERLYSHITHYGVGTWSSVAELAGLKRSGK
SCRLRWMNYLQPDLSREPISKQEEDLIVSLQKLLGNRWSAIAARMPGRTDNEIKNYWNSR
IKKKLQQRMNTGGNYQSPLAVHQTAEERDADMNTGGNPKADLYGQAATTSEVQVHHSTTT
SYNNSADHPSLPHQLPLFTGQPLLDPNAAAIQNGEHTAAQSSLDVSFSKSHERNFVEEYV
EFLMSLSDDLQEI*
>Sobic.005G020200.2.p|Sorghum_bicolor|MYB|Sobic.005G020200.2.p
MGADLLATINIATGRGREGAAGAAMGRPPCCDKEGIKKGPWTPEEDIILVSYIQEHGPGN
WRSVPINTGLMRCSKSCRLRWTNYLRPGIRRGNFTPHEEGIIVHLQSLLGNRWAAIASYL
PQRTDNDIKNYWNTHLKKKLKKHQAIGAIFAPPPPPASDSSSSSSIVVMPTTTVGGGGGG
CHVHHHHRDMLGGGTNLLVSRDSYYARPSGGAGCCSNPAEVAQLIARRSPFAADGGGDSS
SSSYASSMDNISKLLTGFMKQQQSSPSPDAAAAADIKPSSAAHVNNHHALLSSSSSFHHM
SAAGTGSGTPPAAACFNDMTMPSPPHVQQQAALMGHHGGYDDDPRQASPLSPIEKWLFEE
AAEQVGDLMDLSEDCCSSVPMMF*
>Sobic.005G062000.2.p|Sorghum_bicolor|MYB|Sobic.005G062000.2.p
MGRSPCCEQAHTNKGAWTKEEDQRLIAYIKAHGEGCWRSLPKAAGLLRCGKSCRLRWINY
LRPDLKRGNFTEEEDELIIKFHELFGNKWSLIAGRLPGRTDNEIKNYWNTHIKRKLLARG
TDPQTHRPLAAASGAPAGQQHYQLEQQMQAAAAGVGTVGHPHHHRHHQQQHQAPQQQDVI
SNSPEAACTSRSSDDEPRSSTPTPPPPPRRHLDIDLNLSISLSAYQPPEEESGSIKSPLM
MMMMKQEEETAAASAAGGTNAAAAVCLCLNSLGYRPGVECACGGNGGVGSSSQSQQWARS
FLQAAAAATPCYRGQ*
>Sobic.005G104800.1.p|Sorghum_bicolor|MYB|Sobic.005G104800.1.p
MPSSSTTNTSDGAKSSSCPRGHWRPGEDEKLKQLVEKYGPQNWNSIAEKLDGRSGKSCRL
RWFNQLDPRINKRPFTEEEEERLLNAHRAHGNKWALIARHFPGRTDNAVKNHWHVVMARR
SRERSRLLARAASSAASSPSAGGYLFGAGTPATSSLCFGFSKLGGGGSGGGLFSSPAASP
PTSLFKSFGTATGSKGFLGASFEASGRYNYSGKQLTAPLSITFASPSEALGMDIGHHGRH
EHHQKDYHAASGDSADEPLKKKDVPFIDFLGVGVSS*
>Sobic.005G155900.1.p|Sorghum_bicolor|MYB|Sobic.005G155900.1.p
MGRPPCCDNGVGVKKGPWTPEEDIVLVSYIQQHGPGNWRSVPENTGLMRCSKSCRLRWTN
YLRPGIKRGNFTPHEEGIIIHLQALLGNKWAAIASYLPQRTDNDIKNYWNTHLKKKVKRL
QQPAAAESFQTTAAASNAVTCSPNYYSSSSSSHHSLQGMQQPMSSYPNTACSSSTPSNHE
TTTTTGVSDLFQTWMMRPSPLAAAAAAADNCKIAMQEFQEEQASIVCQEQMVMTGGGDVN
NKSSALEMMVAPAVMGASTATFSLLEDWLLDDMPGQVAMDGLMGISAGCCADPIMF*
>Sobic.005G217200.1.p|Sorghum_bicolor|MYB|Sobic.005G217200.1.p
MMEMVLQQSQSAGGGAGMFPGVAAAACRRGPSRPAATAPMMAKQEQVVADEQDQQQAAGE
EEGAGDELRRGPWTVDEDLTLINYIADHGEGRWNALARAAGLKRTGKSCRLRWLNYLRPD
VKRGDFTADEQLLILDLHSRWGNRWSKIAAHLPGRTDNEIKNYWRTRVQKHAKQLNCDVN
SKRFKDAMRFLWMPRLAERATAAAHHHPPSPSLTTCVLGGGMAASSSSSALMKMLDDATV
SNRSSCSPSSAVTCSSSSCSSLTSVDTAHDDGGARPHAASAAVAFTAADDDDYWGAATAT
TTTMQQQQQQNDQHYDFWSTASALQHLCTAADHDITGWVQGFSDGGILSGSSSFWSLDDI
WRMPQ*
>Sobic.005G224800.1.p|Sorghum_bicolor|MYB|Sobic.005G224800.1.p
MVTVREEMRKGPWTEQEDMQLVCTVRLFGDRRWDFIAQVSGLNRTGKSCRLRWVNYLHPG
LKHGRMSPQEERLIIELHARWGNRWSRIARRLPGRTDNEIKNYWRTHMRKKAQERKMSMS
SPSSSCSSLTYQACHLDTVPVIGMSSGDTHNGGCVTSALENTQSVMDGYPMDQIWKEIEA
PQAPALLGIAEGKEKTCSSIPCHLPSSAMWDYKYPEVFWKMEDQEIMM*
>Sobic.006G030200.1.p|Sorghum_bicolor|MYB|Sobic.006G030200.1.p
MGRAPCCDKNNVKKGPWSPEEDAKLKEFIEKHGTGGNWIALPQKAGLRRCGKSCRLRWLN
YLRPNIKHGEFTENEDRVICSMYASIGSRWSIIASQLPGRTDNDIKNYWNTKLKKKLLGS
TAAPHPHRAPRQHHHHHRPGLNLMLQQHTSSPSLPQATYNSFFSGAGGALHHHDPIISAL
ALPPPHHQDYMLSSGAGLGIPTNAPSSSLLHAQQQFQQQHHHQQVVKEESGSMIVFGSDQ
QSCSSSDGGGAHSHSQTHAQFGHGHGKDLSFDGYLFGYNNGGSMEHDNRLLLHQLQDGHQ
QVAPVEYNYEEIKQLLMSTTAAGSLHGHGGHEDGGGMEGFGGGGGSQGKVTMM*
>Sobic.006G107500.1.p|Sorghum_bicolor|MYB|Sobic.006G107500.1.p
MGRSPCCEKDGLKKGPWTPEEDQKLLAYIEQHGHGCWRSLPAKAGLQRCGKSCRLRWTNY
LRPDIKRGKFSLQEEQTIIQLHALLGNRWSAIATHLPKRTDNEIKNYWNTHLKKRLAKMG
IDPVTHKPRSDALGTGGGGGPGGAAGAQHARAAAHLSHTAQWESARLEAEARLAREARLR
ALAASAASASSSVSAPQPQMPGHAAAHRLDSPTSTLSFSESAALASVLQEAHGAAAAAAA
AARAAMHPMQAYEVACKEQQQQWGDHVVDVADAGFAAAGFTGLLLDGSLSQQDLRPATRN
DEDAAEADAGLQETEEEKNYWDSIMNLVNSSSLPTSSVAVPAAEAFPSSASLPTSMAMPA
LEAYSSPASLLTTTVAMPALEAYSSSSSLQTSVAMPAPEAYSSSASLSTSVVAVPAPEAY
SPALEF*
>Sobic.006G115200.1.p|Sorghum_bicolor|MYB|Sobic.006G115200.1.p
MGRIPCCEKDSVKRGQWTPEEDNKLLSYITQYGTRNWRLIPKNAGLQRCGKSCRLRWTNY
LRPDLKHGEFTDAEEQTIIKLHSVVGNRWSVIAAQLPGRTDNDVKNHWNTKLKKKLSGMG
IDPVTHKSFSHLMAEIATTLAPPQVAHLAEAALGCFKDEMLHLLTKKRPTDFPSPAVPPD
MATIAGGSGAGALGAPPCGFPAPPQTDDTIERIKLGLSRAIMSEPGAPPGKQQQPPWAPA
DVTEGLAGMYATYNPATHAQEEFRYDNGAVPEYVLGGAGAGGDADQGTSMWSHQSMYSGS
SGTEAAPRPMAALPEKGNDSVGSSGGGGGGGGDEEADDVKDGGKGGSDMSGLFGSDCVLW
DLPDELTNHMV*
>Sobic.006G142000.1.p|Sorghum_bicolor|MYB|Sobic.006G142000.1.p
MEGPLGCWGRQEEVDGWRKGPWTSQEDKLLVDHVRQHGEGRWNSVSKIAGLKRSGKSCRL
RWVNYLRPDLKRGKITPQEESIIVQLHALWGNRWSTIARSLPGRTDNEIKNYWRTHFKKG
KPSKNIERARARFLKQRQEMMQQQQQQSLIVGQQLNEDGDQRRGTCCTGTGATADDDDRG
SATGGDACAAPTTTTVATEAAGDLTTIMHDDDAMDCFIMCPMSCDDLGLVLHGAAAGGQR
GGTGSCCGSTASDEYRSSEEDGGATWGSLWNLDGAGEVCTLW*
>Sobic.006G148000.1.p|Sorghum_bicolor|MYB|Sobic.006G148000.1.p
MGRAPCCEKMGLKKGPWTPEEDKILVNHIQSFGHSNWRALPKQAGLLRCGKSCRLRWINY
LRPDIKRGNFSKEEEDAIITLHEQLGNRWSAIAARLPGRTDNEIKNVWHTHLKKRLEPTT
KPEEQHGAQAGGAGKKHRPKRGAAKKTTADDVAVVPATTAPVSPERSPASSSVTESSSMT
EQEQEQGNTGSSAGGFPIKEESFTSSASDAEEFQFDDTFWSETLSMPLESFDVPMEPYDA
LGASSVGADGDLDYWLGVFMESGDVHQELPQI*
>Sobic.006G159100.1.p|Sorghum_bicolor|MYB|Sobic.006G159100.1.p
MGCKACQKPKVQYRKGLWSPEEDEKLRDYILRYGHGCWSALPLKAGLQRNGKSCRLRWIN
YLRPGLKHGVFSREEEETVMSLHAKLGNKWSQIARHLPGRTDNEVKNYWNSYLKKRVEGG
AQGKHGAADPATPGRSDVHGSPDDPSENNGQGSVVSRPANSDSSEPAVESSSADDSSCLT
VTEPAGARASATAAVRPHAPVLPKVMFADWLDMDYGTSLVALGPDAGVFDVGGRSPAQGL
SHQGSSVQVDGPSCGAVDSLHGLGGMCWEFDAAADQLDVQGGGGFCDLLSMSEFLGIN*
>Sobic.006G159200.1.p|Sorghum_bicolor|MYB|Sobic.006G159200.1.p
MGRTPCCDSKGIKKGPWAPEEDKLLVDYVQANGTGNWRMLPKLAGLNRCGKSCRLRWTNY
LRPDIKRGPFTPEEHNSILQLHAIVGNKWSMIAAQLPGRTDNEIKNYWNTHMKKQLRQEG
AAAQLATAAAAASSSCPAARHMAQWEIARLEAEARLSLLSSSATTIASAATASSSSSTAV
AAEHAAPDIFLRLWNSEVGDSFRGAAAVQQQRHGPEASAAAAAAGVPAQALPAELGGDDS
SAASTYGTEAAADDDYQAFLDLAMEEFTLLQGRLGAFSVFPQADVFADAPCCLFAPFE*
>Sobic.006G169700.1.p|Sorghum_bicolor|MYB|Sobic.006G169700.1.p
MARAPGGARRRGGGGGSGRRDVAAGGGEAVRKGHWTAEEDAVLLEHVRVHGPRDWSSIRS
KGFLPRTGKSCRLRWVNKLRPDLKTGCKFSAEEERVVLELQAQFGNKWARISTYLPGRTD
NDVKNFWSTRQKRLARLLGTPLRGRSSRSRNRSGSAKAQAPVASSLEPRPAAVVPCLDQV
PLEGSSSGVHPCRAAIPFMDAQRVPLEGSSSGVHPCSAGTPFMDAHNAALAPYDWAGSGL
VSFGGALPLASDSHACSSSNAAALPPLLPFDQPPYPLLDFPGLSAAGWNMAPAGFANAGG
AMDHLAYQELLPVTQPAPMMLPFFGTEYPHGGVKTELPDAAPDNFFDDLPPDMFDSLDQP
PPPPPPPPLSPPATSSGF*
>Sobic.006G198700.1.p|Sorghum_bicolor|MYB|Sobic.006G198700.1.p
MGRSPCCCHDAGVKKGPWTEEEDRALVEHIQRHGGHVGSWRNLPKAAGLNRCGKSCRLRW
TNYLRPDIKRGNFTDDEESLIIRLHAQLGNKWSTIATHLDGRTDNEIKNYWNTHIRKKLL
RMGVDPVTHQRLPPDDIAIASVPGAAILSAAASLGGLNTALIQVQALQLLLQAVNGGGGN
AAAAAAAGLIPSINAAAADNAILNANRRSIVPSFQDQMNLILSHANYASPDHLSNIASFA
EQHDVVVQRLNNASSAAPVVGGAYAEPLAAALASAATYPPQEVAASADRPVQGFAELLSE
PIGMPSMCSLEDDEDAFWKNMLLESSSLPL*
>Sobic.006G199800.1.p|Sorghum_bicolor|MYB|Sobic.006G199800.1.p
MGKGRAPCCAKVGLNKGSWTPEEDMRLIAYIQKYGHANWRALPKQAGLLRCGKSCRLRWI
NYLRPDLKRGNFTADEEETIIKLHAMLGNKWSKIASCLPGRTDNEIKNVWNTHLKKRVSP
AGGGEERGAKKKKKKKEAAAGGGAEEPLPSPSPSPSSSTTTTTTTNCSSGDDSGEQQSNT
SKEEPDDDELDLENLEMMRMLDDPITFGFDMLVDPVPPPAPYGPAVSSPTSPCASSGVDD
HLLVLPEIDIDHELWSIIDGDACTVADAEAPAPCCQLSNASQPPNGGANTSSHGAEEGKE
WWLEDLERELGLWGPVEEYQYQYPMGPHGLVADQPDPLPAMVDDPVSCYFEAGPASAMLQ
EPAYSAAVTSSNHVGL*
>Sobic.006G266600.1.p|Sorghum_bicolor|MYB|Sobic.006G266600.1.p
MAVEEASSSGGGGEEGCGAWTREQEKAFENAVATTMGGEEDGDARWEKLAEAVEGKTPEE
VRRHYELLVEDVDGIESGRVPLPTYAADGAAEEGGGGGGGGKKGGGGGGTHGDKGSAKSA
EQERRKGIAWTEDEHRLFLLGLEKYGKGDWRSISRNFVISRTPTQVASHAQKYFIRLNSM
NRERRRSSIHDITSVNNGDASTAQGPITGQTNGQAANPGKPSKQSPQPANTPPGVDAYGT
TIGQPVGGPLVSAVGTPVTLPVSAPPHLAYGMHAPVPGAVVPGAPVNIAPMPYPMPPPSS
HG*
>Sobic.007G039100.1.p|Sorghum_bicolor|MYB|Sobic.007G039100.1.p
MGHHSCCNQQKVKRGLWSPEEDEKLIRYITTHGYGCWSEVPEKAGLQRCGKSCRLRWINY
LRPDIRRGRFTAEEEKLIISLHAIVGNRWAHIASHLPGRTDNEIKNYWNSWIKKKIRKPA
MSTTSSSVTTASPPCSTVASDAALVGHLQTPFSAAAEHQLDAFLSQSLALPPPKMQVGSG
GGQESPPAAPLPPHCPFFMFDTSVSVSPPSSLTSPAAATHQLPHHPFLTFTAAAMDDSPI
SYHLPPLVDSMGMAMAAMDCGGLGEESRGHYREAAGNNNGQAAAGMANGGGGCCYGQIKE
QEPPALGQDQWDDESAQHLLMWDDDDQELTPSNLEAMESTAHSLLFMGPNDHA*
>Sobic.007G055300.2.p|Sorghum_bicolor|MYB|Sobic.007G055300.2.p
MSFKGSWTVEEDSILRDMVIRLGEGKWCMIAKSLPGRIGKQCRERWINHLNPNIKKNDIW
TEEEDMLLIRSHRSYGKRWSTIARYLPGRPENDIKNHWNSNKRSLKSKRRLQKKKSEPVP
PGQLSILEEYIRSVEPEFQSAAPHPPVIDPMLLQTSVPKMEMHLNVANHTTPMHHQPRAI
NLNNSLLPDLNISSDPQETHYMGYPMYPPLSAPQLQLVTEEPKYASFPFAEPLTTLNKEH
TTVPSYYIGESCNNIGANGHYNEVGPSNIGDNSNLGGDTNTVLELASREFIMPSSEEVSL
GLARFK*
>Sobic.007G092300.1.p|Sorghum_bicolor|MYB|Sobic.007G092300.1.p
MGRAPCCDKATVKKGPWSPEEDAMLKNYIEEHGTGGNWIALPHKIGLKRCGKSCRLRWLN
YLRPNIKHGDFTPEEDSIICSLYISIGSRWSIIAAQLPGRTDNDVKNYWNTKLKKRLLGR
RKDHHRQSAADASTSTSTGENMNDGEPAALSASAMERIQLCMQLQNNHPLPLMWPGCGSR
ASTQSNNSFNSNGSSVTMAEQGQSSSSLNEQQHHLVMSAQLEGAAGAIDNGLASPSSAEN
SNMISMEAELEELLYGADDNPQGNAAAAAAGMVDGGGVQQVDVDWWSYDQQAAGKSPVGC
WDFTPETNTVFLDYASVYDI*
>Sobic.007G132600.1.p|Sorghum_bicolor|MYB|Sobic.007G132600.1.p
MGRQPCCDKVGLKKGPWTAEEDQKLVSFILGNGQCCWRAVPKLAGLLRCGKSCRLRWTNY
LRPDLKRGLLSDAEEKLVIDLHAQLGNRWSKIASHLPGRTDNEIKNHWNTHIKKKLKKMG
IDPLTHKPLCPSSSSSSSSADPQQLQSPPPTAATGGSTEAQAAQPSPSPPSRKPPEQKTA
AAPVTTPPPAATIAASRQELAGDDADGLLLSNSDPGFCTDEVPMMHPDEIMVPVLGDQRL
HTPPLPTFSPATAAAAAAAVSTTPTTTTSSSAAASAASSSSLISRDEDAALFPLIDMDFP
EIVFRMGLDDMVASWDDSLAQPPLSPSLPVYEDSAYQLQRSGVAFDQEPGNKIQLFSSY*
>Sobic.007G136500.2.p|Sorghum_bicolor|MYB|Sobic.007G136500.2.p
MGRSPCCEKIGLKKGPWTPEEDQKLLAFIEEHGHGSWRALPAKAGLQRCGKSCRLRWTNY
LRPDIKRGKFSLQEEQTIIQLHALLGNRWSAIATHLPNRTDNEIKNYWNTHLKKRLAKMG
IDPVTHKSLSGTLTGTTNNKSAKAAASLSHMAQWESARLEAEARLARESKIRTATPTPTA
LHAQPTNVPASAASPCLDVLHGWQGAKIDLESPTSTLTFTGSNSGMLPTPRTNRLEVSES
NSVMWHQRSDELEGEENDWQIFSKHQVLELDSKEREDDFIGCEEPWFSGMAGVGSGFTSM
LFDVSNEHDASECWGESNNGHTEHSNQASDEEDKNYWNGVLDMVNSELTPQSPPLV*
>Sobic.007G137101.1.p|Sorghum_bicolor|MYB|Sobic.007G137101.1.p
MSKARANVAGVGRVDEAVRACVRACVRARLARGQSGSGTVRAGLPPVQLKRKVPVVAAVR
ACMFMSCHQGSPAIDPSSGNAMQAAGLFIVGTLLFTAHSHSTHAPPCYRPRLPSPAPVPG
GLPCPATAIPDPDPEQPPPPARINGCRRPASQPRPPPQTIPSPFPPPQQQEQQLAYPTVK
STRAPPGPPSSPAVRACGAAERSIHLTGGCVRCLPACLPPSLPVALASSSSSSLQPAVRV
SAAAEEERAVRACPPAPTRTPSSSPQLISRAPRPPTRTGTSTMPCSSAAPTWLLRVASAA
DQASSSSSSKGGGRVLTAGTTGTTMDTAATAAAAGCGGNGGGGGGSNAADLQESSSSGQS
RLAARGHWRPAEDAKLRELVALYGPQNWNLIAEKLDGRSGKSCRLRWFNQLDPRISKRPF
SDEEEERLMAAHRFYGNKWAMIARLFPGRTDNAVKNHWHVIMARKYREQSTAYRRRKLNQ
AVQRKLEASAAAVATMPPAAGSTGDVVGAALGHHHHQLLAAAAAAAHDAAYGFAAADPYG
AFGFRQYYPFPPASAEDTPPPPPPPFCLFPGPSSAAALHADSRRLPWPSSSSSDAAAAAA
GGGRYGEPQQQLLLPVVHGGSWIDGVGVAVAGGHHEAQFVLGNNGGAFEGTTRQQGAAAG
AHFEAAAAAPPPAFIDFLGVGAT*
>Sobic.007G138800.1.p|Sorghum_bicolor|MYB|Sobic.007G138800.1.p
MGRPPCCEKGGVKKGPWTPEEDLVLVSYVQDHGPGNWRAVPTSTGLMRCSKSCRLRWTNY
LRPGIKRGNFSDQEEKLIIHLQALLGNRWAAIASYMPERTDNDIKNYWNTHLKKKFTKTG
GGGGAEAKSGRCAAPKGQWERRLQTDIHTARQALREALSLDPDPVPPSAKPEQVPQQPPA
PAATQAAGQATYASSAENIARLLEGWMHPGGGSGAAGKVSSGSRSSASSVSAFSGDEGAS
ASNSGTAVRMPERPTRTSKAVDDAGTAGPGPSFSMLESWLLDDGVGHGDTGLVSVPLGDP
CEFF*
>Sobic.007G138900.1.p|Sorghum_bicolor|MYB|Sobic.007G138900.1.p
MGRPPCCEKSGVKKGPWSPEEDLLLVSYVQEHGPENWRAVPSNTGLMRCSKSCRLRWTNY
LRPGIKRGNFSDQEEKLIIELQALLGNKWSTIASYMRDRTDNDIKNYWNTHLRKKLAKTC
ASESGASGGSAKTKGDGAAAPAPAPKGQWERQLQTDMHTARQALQEALSIDTAPPPPAAI
KPEPLPLAQLPAPALSPAMYACSIENVVRVLELWMQRSASEKASAQSMTSISAVSGGGEG
GSGSQSGTARALEGFTGMTKVDGAGGAGPGPSSSLPMLESWLLDDGMGHGDEGLFCVPLA
DPCEFF*
>Sobic.007G146500.1.p|Sorghum_bicolor|MYB|Sobic.007G146500.1.p
MAAAQCGEGKAADCKKTPWTEKEDEALRRAVREHGRQNWAAIAGAVAGRGAKSCRLRWCQ
HLAPELDSRPFTPEEDARIVELQGVHGNKWATIARFLHGRSDNAVKNRWNSALRKMHQQG
YYPAAVAAAAEDDAEDTDGQAAEAVVCLDLFPLRARAMGEATAADRLVVREEEVEGEGDV
AVEPIGLGLKLGSPGLSDAELELSLGPVRPSSSNRGEAASFRLCL*
>Sobic.007G177100.1.p|Sorghum_bicolor|MYB|Sobic.007G177100.1.p
MGRSPCCEKAHTNKGAWTKEEDDRLVAYIRAHGEGCWRSLPKAAGLMRCGKSCRLRWINY
LRPDLKRGNFTADEDDLIIKLHSLLGNKWSLIAARLPGRTDNEIKNYWNTHIRRKLLGRG
IDPVTHRPIADAGAGTVTTISFQPNKPNAAVAAQAPQHQPIKAVATAVVKVPRCPDLNLD
LCISPPCQQKEDEELDLKPAVVVKREVLQAGHGGSLCFGCSLGIQKGAPGCSCSSSNSHH
RFLGLRSGMLDFRGLEMK*
>Sobic.007G178300.1.p|Sorghum_bicolor|MYB|Sobic.007G178300.1.p
MGRQPCCDKQGVKRGPWTAEEDKKLISFILTHGRCCWRAVPKLAGLLRCGKSCRLRWTNY
LRPDLKRGLLSTAEEQLVIDLHAKLGNRWSKIAAKLPGRTDNEIKNHWNTHIKKKLIKMG
LDPATHQPLSNSNATSSQSTVTDESAKSSDFREELSLKDDSHREVPLSTDSSEQSSWPES
STNGCDQDPELLVNWPDLLMDEPWLNFMSSNDELGNVEGALPWDGTTDWLLDYQDFGMCS
SNSVDNSTFHASNGSNF*
>Sobic.007G204200.1.p|Sorghum_bicolor|MYB|Sobic.007G204200.1.p
MKPGGGGGRELSAWVRKGPWTAEEDEVLRRHVLENGPREWSSIRSKGLLPRTGKSCRLRW
VNKLRPDIKKGCKFSAEEERVVIDLQAQFGNKWARIATYLSGRTDNDVKNFWSTRQKRLA
RLLRAPAPRRRPRGSGRQSCGGASFSYARASPAQKLQLLCQSPCQDMIPFVETKPQLLHT
GGQSSSRQEDQEPGPRTVKALAIALPTHYDSASEFGSSGATPTAATRLLSFGDDARSPAS
GVDPLVFVDPDDDEAFCPEPLAVVPPSPFFGMDEEEYVHFGASMHQGVRFDDLTPETLDF
FGLPPSAQP*
>Sobic.007G224800.1.p|Sorghum_bicolor|MYB|Sobic.007G224800.1.p
MGRSPCCDENGLKKGPWTQEEDEKLLHYIQKNGHGSWRTLPRLAGLNRCGKSCRLRWTNY
LRPDIKRGKFSQEEEQTILHLHSVLGNKWSAIATHLPGRTDNEIKNFWNTHLKKRLIQMG
FDPMTHRPRTDFFAALPQLIALAALRQHLQLGDQQQAAKLQYLQSLLQSAATTISSSDTE
APALGLGAICCSPPQLTTTPLDSCTAPVSSSLLPCTFPEAAPPVSSEEDEANNHQQQQTA
GLSSSYGGLGSADDVFACHGGSSSSSLPPLTDLSDAHAGSLLQVDGSMRSATASSSFGGG
SSCSPLPWPELFFPDDDPFITDFL*
>Sobic.008G020300.1.p|Sorghum_bicolor|MYB|Sobic.008G020300.1.p
MGRPPCCDKVGIKKGPWTPEEDIVLVSYIQEHGPGNWRSVPINTGLMRCSKSCRLRWTNY
LRPGIRRGNFTPHEEGIIVHLQSLLGNRWAAIASYLPQRTDNDIKNYWNTHLKKKLQKQQ
AIGAIFAPPPPPSESPIIPAVVPTATTGSHADCHHDDMMTLSKDSYGRPASSTPAPADEV
TQFIGLCSPPFAATNGDTFSSPYASSMDNISKLLNGFMMKSSPTQDDAATNIKPSSVIDI
NPFDHKSGGALSDDVPLLMPPPQQQQQQALAGHGGYHKPKLQQLSSIEKWLFDEAAEQVV
DHQLMEISDGCCSVPSLLL*
>Sobic.008G020600.1.p|Sorghum_bicolor|MYB|Sobic.008G020600.1.p
MGRPPWCECDKAGIKKGPWTPEEDLTLVSYIHEHGAGRWRLVPASTGLLRCSKSCRLRWT
NYLRPGIRRGNFSPREERVIVHLQSLLGNRWAAIASHLPQRTDNDIKNYWNTHLKKKLQE
EKEKQQAAIFAAAGHVDDDRRHRRHDVTASSPLSKDDGSYGYARPAACSSSTAADEVTQL
LIARRHSSSSSSSYPSSMDNISKLLKGFLKSSPPPAQDDDAADSKLKPSAIDDDVVVHPF
VTFDHMSGTTGSALPPISDVASTAPPQQVLTTGHGCFHDEAQQQQQQLSSIENWLFDEPN
KQQRMENSDGCCSLLPMLF*
>Sobic.008G050500.1.p|Sorghum_bicolor|MYB|Sobic.008G050500.1.p
QNGRCELHPVDHHPIEVIGDAAFNDLRHQFFTEREIKKPIFDRGSSIGHRVGSQLPLLTP
KTEVSHLMDSGLGSYKAYEMNGRFLPRKKTSLKKTNVVKGQWTPEEDRKLVKLVEQFGLR
KWSYIAQLLPGRVGKQCRERWHNHLRPNIKKDIWNDEEDMVLIQAHKEVGNKWAEIAKRL
PGRTENSIKNHWNATKRRQFARRRSRNSSKGPKSGTLLQNYIKGLGICPSNKTVAVAVAA
TPLPEPKSSPSSSPETPGAKKPAKTDEIKLENILNSQDILLPSMEEYICSESLSCDDLLA
PICDGFSVEMCDGLFDANEGGFQVCTVDDDDIDMNYIFNHIDHAIKVDPEIDMEMMMMMW
DEDALECAEPAGPAAHVETVHVKEEMDLIEMVAATQNCGEAENH*
>Sobic.008G055700.2.p|Sorghum_bicolor|MYB|Sobic.008G055700.2.p
FLSPPHINLRPLSLYSTLTTNIVTTRQVPAVLRSNDEEDSDKGRSPCCEKAHTNKGAWTK
DEDQRLVAYIKAHGEGCWRSLPKAAGLLRCGKSCRLRWINYLRPDLKRGNFTHEEDELII
RFHGLLGNKWSLIAGRLPGRTDNEIKNYWNTHIKRNLIARGIDPKTHRPLGVSTSAAAAS
SHRRQDQDHLLSARSSCSPETSGDDDSASAPYDGGGIDLNLSISPPRQPPSPSPPPTRQE
AEATSGEVLGDANGSEVKVDSPAGRLLGHMHDAEISDFRRAL*
>Sobic.008G055700.3.p|Sorghum_bicolor|MYB|Sobic.008G055700.3.p
FLSPPHINLRPLSLYSTLTTNIVTTRQVPAVLRSNDEEDSDKGRSPCCEKAHTNKGAWTK
DEDQRLVAYIKAHGEGCWRSLPKAAGLLRCGKSCRLRWINYLRPDLKRGNFTHEEDELII
RFHGLLGNKWSLIAGRLPGRTDNEIKNYWNTHIKRNLIARGIDPKTHRPLGVSTSAAAAS
SHRRQDQDHLLSARSSCSPETSGDDDSASAPYDGGGIDLNLSISPPRQPPSPSPPPTRQE
AEATSGEVLGDANGSKKNST*
>Sobic.008G055800.1.p|Sorghum_bicolor|MYB|Sobic.008G055800.1.p
MGRSPCCEKAHTNKGAWTKEEDQRLVAYIKAHGEGCWRSLPKAAGLLRCGKSCRLRWINY
LRPDLKRGNFTQEEDELIIKLHQILGNKWSLIAGRLPGRTDNEIKNYWNTHIKRKLIARG
IDPRTHQPASAGAVAPAPGAAASAAAPSSHRQHGDDKAAAVVRSSGCSSRDSSGDDDSTS
GSSVPHQHQLVVGGIDLNLSLSPPTSQPSSPAAAN*
>Sobic.008G063400.1.p|Sorghum_bicolor|MYB|Sobic.008G063400.1.p
MEKSSRVRPSRGHWRPGEDDKLRQLVDKYGPQNWNSIAENLEGRSGKSCRLRWFNQLDPR
INRRPFTAAEEELLLQAHRAHGNRWALISRFFPGRTDNAVKNHWHVVTARRRRGHHHHHR
TLVGDGEQTATSTGYVAVVPPRHQPPFHHQYFHFGSCCLPATTTKMTTTRSLCFAVPAGS
GPLGLSSSRAGTYGVVRNCNVPTAAAAVALLDGHRRHDMSKDHGRRGGDDGGAGAVANRK
DVQFFDFLGVGI*
>Sobic.008G100100.1.p|Sorghum_bicolor|MYB|Sobic.008G100100.1.p
MRIMIKGGVWKNTEDEILKAAVMKYGKNQWARISSLLVRKSAKQCKARWYEWLDPSIKKT
EWTREEDEKLLHLAKLMPTQWRTIAPIVGRTPSQCLERYEKLLDAACAKDENYEANDDPR
KLRPGEIDPNPESKPARPDPVDMDEDEKEMLSEARARLANTRGKKAKRKAREKQLEEARR
LASLQKRRELKAAGIDTRHRKRKRKGIDYNAEIPFEKRPPPGFYDTVGEDRPLEHVQFPT
TIEELEGKRRADIEAQLRKQDIARNKILQRQDAPAAIMQANKLNDPEAVTKRSKLMLPPP
QISDHELEEIAKMGSAGDPALADELGEGSTATRTLLASYSQTPRLGMTPLRTPQRTPAGK
GDAIMMEAENLARLRESQTPLLGGDNPELHPSDFSGVTPRKEIQTPNPMATPLASPGPGV
TPRIGMTPSREGHSFGLTPRGTPFRDELRINEEVEMQDSTKLELRRQAELKKSLRSGFAS
IPQPRNEYQIVMPPITEDEAEEAEEKIEEDMSDRLARERAEEQARQEALLRKRSKVLQRS
LPRPPAASVEIIRQSLIRSGESRSRSTFVPPTSLEQADELINEELLRLLEHDNAKYPLDE
KTQKEKKKGKRQQNGGALVPEIDDFDEDELKEASSMVEEEIQYLRVAMGHENESFEDFVK
AHDACQEDLMFFPTNNSYGLASVAGNADKISALQNEFETVKKRMDDEAKKASRLEQKIKL
LTQGYQVRAGKLWSQVQDTFKQMDTAATELECFQELQKQEHLAASYRILNLTEEVNKQKA
LERTLQSRYGELVSGFQRIQEQLEEHKKQLKVQEAIEAENRAQEEEVVAPNHAAVEEEDE
RKPLSSDEKSQQTNRATDEEAAGSKAITKDQMDVDSGNVDGGFVGPIPPAPDTEGDNDEV
SVQDNTSNTESSECASTNDGADKIDQAKLEGQDKADDSMAADAGPQEGKDELAPVGASIS
EENTTISLDQAVSKEDEGSAPERSIV*
>Sobic.008G112200.1.p|Sorghum_bicolor|MYB|Sobic.008G112200.1.p
MRKPECPAAANSGNAGGAAAATKLRKGLWSPEEDERLVAYMLRSGQGSWSDVARNAGLQR
CGKSCRLRWINYLRPDLKRGAFSPQEEELIVSLHAILGNRWSQIAARLPGRTDNEIKNFW
NSTIKKRLKNTSATSSPAATECASPEPNNKVAAGSCPDLAGLDHQDGGHHHHHHLMTTTT
TGLWMVDSSSSCTSSTSPMHQRQPPPTTAIMAAAAVAATRSYGGLVPFPDQLRGVMADAS
PPGRFFHGHAAPPFKHQVAALHHGGFYGSTPPHHHGMMATMEGGGCFMRGEDMFVGVVPP
LLDPMSAAAQEQEQGQQGLMASSGSNNAKNNNNSNNTTETTTTTTLSNNESNITENNTNT
KDNINTISQVNNGSNVAAVFWEGAHQQYMSRNVMHGEWDLEELMKDVSSLPFLDFQVE*
>Sobic.008G131400.1.p|Sorghum_bicolor|MYB|Sobic.008G131400.1.p
MAAAQQSRSRSSAAAAKAAACSPGAGGPVEVGEKLELRRGPWTVDEDLTLVNYIADNGEG
RWNNLARAAGLKRTGKSCRLRWLNYLRPDVKRGNFSADEQLLILDLHTRWGNRWSKIAQH
LPGRTDNEIKNYWRTRVQKHAKQLNCDANSKRFKDAMRYLWMPHLVDIAAAAATDDEHHH
HLSLLHHHQQQQQEVAGGAGNNGDLAAAGYAAAADVQLHALSSSGLTTTGMTTTTTSSSD
SFASGSYEDGGGLRQFANVLAGEMLLDCGGGDWAAGQEANNQGLWPSFDYDQSVPAQAAA
AAGGGGQFQDPELSGWVQGFSESITDNFWALEEILRI*
>Sobic.008G133700.1.p|Sorghum_bicolor|MYB|Sobic.008G133700.1.p
MVTVREETRKGPWTEQEDLQLVCTVRLFGERRWDFIAKVSGLNRTGKSCRLRWVNYLHPG
LKRGRMSPHEERLILELHARWGNRWSRIARRLPGRTDNEIKNYWRTHMRKKAQERKRNMS
PSSSSSSLTYQSGYPDTPSTIGVEGQELHGGSGCITSILKGTPPDMDGYPMDQIWMEIEA
PEVPSEVGFVGGNENVCSSLATPLPPPTVWEYYPEACWKIDDEIKMAPQFSYSEGAGPCF
*
>Sobic.008G137500.1.p|Sorghum_bicolor|MYB|Sobic.008G137500.1.p
MKERQRWRPEEDAVLRAYVRQYGPREWHLVSQRMNVALDRDAKSCLERWKNYLRPGIKKG
SLSEEEQRLVIRLQAKHGNKWKKIAAEVPGRTAKRLGKWWEVFKEKQQRELRDSRRPPPE
PSPDERGRYEWLLENFAEKLVGERPHQQVAAAAAPPTLLMASPVLPPWLSPNAGATVGVA
QPPRPPSPSVTLSLASATVAPPAPAPWMPERAAAEAAAAAYGFPSPPQQHGAPGGGVPPP
QPPPPHPGMAVVEGQALAELAECCRELEEGQRAWAAHRREAAWRLKRVEQQLEMEREMRR
REVWEEFEAKMRTMRLEQAAAAERVERDHREKVAELRRDAQLKEEKMAEQWAAKHARVAK
FLDQIGCSSRSSWSSATEMNC*
>Sobic.008G187001.1.p|Sorghum_bicolor|MYB|Sobic.008G187001.1.p
MGRSPCCDKATVKRGPWSSEEDAQLRCYIERHGGAAGGWMALPRKAGLRRCGKSCRLRWL
NYLRPGVRHGGFSPDEDRVICALYAAVGSRWSLIAAHLHGRTDNGVKNYWNTRLKKRFQL
LFAGMPPPPAVPVPLPWTTGLLPCGTGGGVDDTRIIGAGGGGNGTDDDMVTGRTNDVVVV
SQRPAETSSSSCGPAATTELDEMFRSMGTTGGDHSDMCQSSTEIETASWYHCQYLGSMPY
MYW*
>Sobic.009G016600.1.p|Sorghum_bicolor|MYB|Sobic.009G016600.1.p
MDDHLHHQLMATPAAAAASMCGSKSKKLQGGGGGEHRSSRGSGGGNSPPAAMRKGPWTEE
EDAQLVWFVRLFGERRWDFLAKVSGLRRTGKSCRLRWVNYLHPGLRRGRITADEERLILQ
LHEQWGSRWSRIARSLPGRTDNEIKNFWRTRARKQKAAAQQQQGSRSSKTASAFSGSSSS
SSVTATTSRSSCSGSPSPSPSPSSGGCGGTATTSSSAVTESALRQSSGGDNDDEDAELDE
ASTTTAARQHQYHHQQQQQECYASDHFFWNDIAAAEAASYMFIDGLAGAGPGGHPATAEV
GAEPPSSPTWEYCSDYSLWRIDDNEYYKKMLDSS*
>Sobic.009G016633.1.p|Sorghum_bicolor|MYB|Sobic.009G016633.1.p
MSSSLLCRRRNHKKDGDGEHQIIISTSTPAAMRKGPWTDEEDEQLVRFVRLFGERRWDFL
AKVSGLRRTGKSCRLRWVNYLHPGLRRGRITADEERRIVELHAQWGSRWSRIARSLPGRT
DNEIKNFWRTRTRKKALEERRAAGAAAAVTATAEPAASSSSSVTMISECRPGSPNSGAAT
TSSSSGGSSSSLREERPGDEDAELEEASTATTAAGTTKQQQQQQQPLPQEYYDGCSTMDQ
LWNEIAAADAAAMSYVVDACWNGAGHYYYGAAAAEPPPASPPWEYCGPDFSLWRIDDQEY
YKKMLDSS*
>Sobic.009G031900.1.p|Sorghum_bicolor|MYB|Sobic.009G031900.1.p
MDMPMAMVSFDEDLDQMLLATISPAGSSATSSSAPAAAAAPPPVVAGSSSDDDEAAAVAV
GADLRRGPWTVDEDILLVNYIAAHGEGRWNSLARSAGLKRTGKSCRLRWLNYLRPDVRRG
NITAEEQLLILDLHSRWGNRWSKIAQHLPGRTDNEIKNYWRTRVQKHARHLRCDVNSAGF
RHVVRHVWMPRLRERVQAAAGRDDQMVATAGSGCGGVQQQQQQQAAPAASLAAVVQAPAA
TSTASAPPAYCYDYYGRQHLVEQQQQGDHHGVPPAPSEAHRRRQYYSETAAGQTAAATAL
SPDDASSALRVPSTFTADDASTHYAAAYTSVAMATSTNDQGCGPTTIEDEVLAGTTWSEL
LATVTGGPHDDSSSMDMIGLPEFGFGDLEDRDGLWSLDDLCLQQLC*
>Sobic.009G032000.1.p|Sorghum_bicolor|MYB|Sobic.009G032000.1.p
MDTGARRRRRRRRQRSELATCFISLLRSNCLVRRVGDTRTRTRAHSDPSIVVLTSSSAGS
SSYINPSSSSRSPTIPSLSVCVDPPPQLPLHHRPPSFSSSSTIYYLKKLARAHTPQLIEL
THHHHLIRDSDPPLASMDDMDMAMAMVSFDDLDQVLAMSPSSSATSSAPVAAAQPAAAGS
SSDDEAAAICADLRRGPWTADEDILLVNYIAVHGEGRWNSLARSAGLKRTGKSCRLRWLN
YLRPDVRRGNITAEEQLLILDLHSRWGNRWSKIAQHLPGRTDNEIKNYWRTRVQKHARHL
RCDVNSASFRHVVRHVWMPRLRERVQAAAGRDAGEGCGGGVQSPAAAPLVPVVVEAPAAT
TTASAPSACYDYYDASSALRRPSSSTLTADDTSHDYAGVYAYTSAAAATPTNDNQGCRQM
TTDDDVFAGTALSELLATSGRDDDSSSASMIGLPEFGFGDLEDGLWSLDDLCLQQLC*
>Sobic.009G036500.3.p|Sorghum_bicolor|MYB|Sobic.009G036500.3.p
MGRHSCCYKQKLRKGLWSPEEDEKLMNHITKHGHGCWSSVPKLAGLQRCGKSCRLRWINY
LRPDLKRGAFSQDEEELIIELHAVLGNRWSQIAAQLPGRTDNEIKNLWNSCIKKKLRQKG
IDPNTHKPLTEADRSGAAPTVSTERTSGSSDVNPSSAGALGNLSHLLSETAQSSMLMPMY
DKNRTETPNLARPKVPPKELFLEQLTAGHESPSTCRSSGQTLYFPFQQPLGYNSESGSGD
GANMNSLWFNQSDFNCSTISTVMPPVSPSALSTSMGLNLPPDNPRHGGTGIGSTAVDSFY
WDGTNPSSSSSTGSRGSNSMGFEPQSTSSILENSVFPWTNIGQEKDTRAHLVEELKWPDL
LHGTFAETTTAMQNQSQTLYDDVIKAESQFSMEGICASWFQNQQTQQQLQAAPNMYDKDL
QRMQLSFENI*
>Sobic.009G036500.4.p|Sorghum_bicolor|MYB|Sobic.009G036500.4.p
MGRHSCCYKQKLRKGLWSPEEDEKLMNHITKHGHGCWSSVPKLAGLQRCGKSCRLRWINY
LRPDLKRGAFSQDEEELIIELHAVLGNRWSQIAAQLPGRTDNEIKNLWNSCIKKKLRQKG
IDPNTHKPLTEADRSGAAPTVSTERTSGSSDVNPSSAGALGNLSHLLSETAQSSMLMPMY
DKNRTETPNLARPKVPPKELFLEQLTAGHESPSTCRSSGQTLYFPFQQPLGYNSESGSGD
GANMNSLWFNQSDFNCSTISTVMPPVSPSALSTSMGLNLPPDNPRHGGTGIGSTAVDSFY
WDGTNPSSSSSTGSRGSNSMGFEPQSTSSILENSVFPWTNIGQEKDTRAHLVEELKWPDL
LHGTFAETTTAMQNQSQTLYDDVIKAESQFSMEGICASWFQNQQTQQQLQAAPNMYDKDL
QRMQLSFENI*
>Sobic.009G036500.5.p|Sorghum_bicolor|MYB|Sobic.009G036500.5.p
MGRHSCCYKQKLRKGLWSPEEDEKLMNHITKHGHGCWSSVPKLAGLQRCGKSCRLRWINY
LRPDLKRGAFSQDEEELIIELHAVLGNRWSQIAAQLPGRTDNEIKNLWNSCIKKKLRQKG
IDPNTHKPLTEADRSGAAPTVSTERTSGSSDVNPSSAGALGNLSHLLSETAQSSMLMPMY
DKNRTETPNLARPKVPPKELFLEQLTAGHESPSTCRSSGQTLYFPFQQPLGYNSESGSGD
GANMNSLWFNQSDFNCSTISTVMPPVSPSALSTSMGLNLPPDNPRHGGTGIGSTAVDSFY
WDGTNPSSSSSTGSRGSNSMGFEPQSTSSILENSVFPWTNIGQEKDTRAHLVEELKWPDL
LHGTFAETTTAMQNQSQTLYDDVIKAESQFSMEGICASWFQNQQTQQQLQAAPNMYDKDL
QRMQLSFENI*
>Sobic.009G036500.6.p|Sorghum_bicolor|MYB|Sobic.009G036500.6.p
MGRHSCCYKQKLRKGLWSPEEDEKLMNHITKHGHGCWSSVPKLAGLQRCGKSCRLRWINY
LRPDLKRGAFSQDEEELIIELHAVLGNRWSQIAAQLPGRTDNEIKNLWNSCIKKKLRQKG
IDPNTHKPLTEADRSGAAPTVSTERTSGSSDVNPSSAGALGNLSHLLSETAQSSMLMPMY
DKNRTETPNLARPKVPPKELFLEQLTAGHESPSTCRSSGQTLYFPFQQPLGYNSESGSGD
GANMNSLWFNQSDFNCSTISTVMPPVSPSALSTSMGLNLPPDNPRHGGTGIGSTAVDSFY
WDGTNPSSSSSTGSRGSNSMGFEPQSTSSILENSVFPWTNIGQEKDTRAHLVEELKWPDL
LHGTFAETTTAMQNQSQTLYDDVIKAESQFSMEGICASWFQNQQTQQQLQAAPNMYDKDL
QRMQLSFENI*
>Sobic.009G036500.7.p|Sorghum_bicolor|MYB|Sobic.009G036500.7.p
MGRHSCCYKQKLRKGLWSPEEDEKLMNHITKHGHGCWSSVPKLAGLQRCGKSCRLRWINY
LRPDLKRGAFSQDEEELIIELHAVLGNRWSQIAAQLPGRTDNEIKNLWNSCIKKKLRQKG
IDPNTHKPLTEADRSGAAPTVSTERTSGSSDVNPSSAGALGNLSHLLSETAQSSMLMPMY
DKNRTETPNLARPKVPPKELFLEQLTAGHESPSTCRSSGQTLYFPFQQPLGYNSESGSGD
GANMNSLWFNQSDFNCSTISTVMPPVSPSALSTSMGLNLPPDNPRHGGTGIGSTAVDSFY
WDGTNPSSSSSTGSRGSNSMGFEPQSTSSILENSVFPWTNIGQEKDTRAHLVEELKWPDL
LHGTFAETTTAMQNQSQTLYDDVIKAESQFSMEGICASWFQNQQTQQQLQAAPNMYDKDL
QRMQLSFENI*
>Sobic.009G083800.1.p|Sorghum_bicolor|MYB|Sobic.009G083800.1.p
MMTGEKQMTSKGTESSSSSVPPDGVVSREPQKGGRLPNGRTTGPARRSSKGNWTPEEDDI
LREAVETYKGKNWKKIAESFPGRTDVQCLHRWQKVLNPELVKGPWSKEEDEIIIQMVNKH
GPKKWSTIAQALPGRIGKQCRERWHNHLNPGINKDAWTQDEEIRLIHAHQTYGNKWAELT
KFLPGRTDNAIKNHWHSSVKKKVDSYRSSGLLAQFQGLTPVEYTPGGLNVDSSSAMTNQI
SEDSGFNVFREAEDSMELSQSSFAKGSCSQEEQTDVTLGSHLHVHESLCQDGFNNAENGA
SALPDMHHHLSTSDMDQDKHLQEGMDLDKHLQLEFSQGIDLHLDTDEVPNNFVIRDSQAS
NELAVQFQDRQTMNSSENDGVSLIPYAVTPCVPILPSVSGCEHNINVMSEVGIKNDNCFQ
SEKWQDISIQSGAYSSEAASNFSAPLYPLQTAEPVTMMGGPVYYQSSVTSLPPDFISSDG
ASNASGVKFETNHNPVSRQGLEIKTCHNPSGDPDQNSYMCSEDDRNRTSEPMDSIPESEK
EQQVDVEQSCLEPAAYSFKEPLSSHGDTILNEKEDAGALCYEPPCFPSFEVPFVSCELVN
SSDLPEYSPLGIRELMRTTLNFPTPVRLWGSPPRDGSPDAVLKNAAKRFVCTPSIMKKRP
RDLSSPGPDIRNEKKSNTEKDCRSSGMSSTRVGKSCMDSPDDSADLVSPKETTAFQKNVK
LSHENKENLNGITDQGENEGNAKHSTGILTKSSVDNHNTPKHGPNFQSQGLNTSAQVSNS
KDIIFSRSKPSELLVDKSAACVDADYEYVNILADTPGIKRGLESPSAWKSPLFTPFPDAY
FMSPASRAFDALGLVKQINEQSAAAVEEAHEVLASGGPWKRHNKENSDKENIENTTLKHE
HVTSKPPSILMAEARVLDFNECSTPVRKKEDKKSEIALGGSSSSPVTSSYLRMNLR*
>Sobic.009G103900.1.p|Sorghum_bicolor|MYB|Sobic.009G103900.1.p
MVVPSSGAGGGVEGGGGGVSAPAGSGSGGRVKGSWTPEEDDLLRRAVTRHGPRNWTVISA
EIPGRSGKSCRLRWCNQLSPGVERRAFTPEEDAVIVAAHAQYGNKWATIARMLHGRTDNS
VKNHWNSTLRRQRRAAAANANANANAATVGCALQLRPLAAAAVTSAPVPLCHLLDLKESA
AAAASVPFHRLDPKEVVEDDEDMDEEDDEDGSSEDSVLMPPPKKRPCAGDQHPSSLAVKP
EHAKPPPPLPAPAPAPAEPLTSLTLSLPGNGVGVHDETPAPHSPAAAASVEAAVSMRAKL
EQDPWFVPVMRQMICEEVQRQMQGMDVSCSSLVAVPAAGRSSAGGGADNGGGANDHD*
>Sobic.009G148100.1.p|Sorghum_bicolor|MYB|Sobic.009G148100.1.p
MGRSPCCEKAHTNKGAWTKEEDERLVAYIRAHGEGCWRSLPKAAGLPRCGKSCRLRWMNY
LRPDLKRGNFTDDEDELIIRLHSLLGNKWSLIAGQLPGRTDNEIKNYWNTHIKRKLLARG
IDPQTHRALGVRADAATAPGAVAAHHRAAALLHHHAGAVVVPVAPVKLLAVKPAPAESSS
DDGGSSSTGSSGGGSAGEPRCPDLNLNLDLSVGSPPPAAAADTPTSLCLCYRLGLRAGEA
CGCEADITGQQGFRFFRPLEQG*
>Sobic.009G157500.1.p|Sorghum_bicolor|MYB|Sobic.009G157500.1.p
MTELWMEVLPPPYFAGQAAGGGWFLPPPPDRRAGTGAWTVEENKMFERALARVDSDAPDR
WERVAQLLPGRTVADVVAHYDDLESDVGFIEAGFVPFPRYGGGGGGASQSAGFTFDWDAG
AGDAGFKRSCYVVGGGKRERGGPDQERKKGIPWTEEEHKLFLMGLKKYGRGDWRNISRNF
VTSRTPTQVASHAQKYFIRLNSGGKDKRRSSIHDITTVNLPDDDTAGGGNPSASPPSVSV
LTSTSTTPSSTTTGGGPVISEQFGVLVDSKPPPPHHHHHHHFLPHSSYGNVKLEPGVNSH
HGAGFLDDSVLMQMQMHCGQLQPLG*
>Sobic.009G216900.1.p|Sorghum_bicolor|MYB|Sobic.009G216900.1.p
MGRLSCGGGGVQPKLRKGLWSPEEDEKLYNHIIRHGVGCWSSVPKLAGLQRCGKSCRLRW
INYLRPDLKRGSFSQQEEDLIIALHEILGNRWSQIASHLPGRTDNEIKNFWNSCLKKKLR
QRGIDPATHKPIAAGAAAEAGTALPDGRDHDRKPGGAADGDGDADGLAQSKQLQPAAAVF
DPFPVTDFGFDLGVAALYCGPYDDGKASPDAGFVADYSSVLDVSENLGYGESSSNSSNWN
CGAEMSNAVLDSEVLHWASGAAAAKPEPYTELEQQQQHSGGYSGGGGQAVDDDDDALEHK
FLLPCGGQEQSLAHFDFNLEYF*
>Sobic.009G224500.1.p|Sorghum_bicolor|MYB|Sobic.009G224500.1.p
MGRAPCCDKASVKRGPWSPEEDEQLRSYVQRNGIGGNWIALPQKAGLNRCGKSCRLRWLN
YLRPDIKHGGYTEEEDRIIWSLYSSIGSRWSIIASKLPGRTDNDVKNYWNTKLKKKAMAM
AAAAGLSASSSGGGAFAAAAAPATPTPPALSPASSSVTSSSGDVRFGAAYTEPQPQPQHP
GGLIRFDAPRTELAPVPPAVGAQLDGAWSTPVAPALDGGDVFLPELIGGGEQLFPYGGDF
FGGLLQDSRALEQLSACYFPNMAEIWGATAAVAAPDGNCKPPGLCNTLT*
>Sobic.010G008000.1.p|Sorghum_bicolor|MYB|Sobic.010G008000.1.p
MGRSPCCDQDAGVKKGPWTPEEDKLLVDYINEHGHGSWRRLPKLAGLNRCGKSCRLRWTN
YLRPDIKRGRFTDDEEKLIIHLHSLLGNKWSSIATKLPGRTDNEIKNYWNTHLRKKLLSM
GIDPVTHQRRTDLNLLAAGGFTNLLAAANLAAAAGGGGPAGTGPLAAAAQASCWDINALR
LQADAAKYQLLEGLVRVLTAPAAPTVDLMTLLAAANGGGAVSGGHHHQLLSGVDQQSTTT
ASRVVQQYDGMLSLPALTSVPAAVTTTQGMSSSAYSLSGLLNSFGGAGTTTNALAGDGLS
STELGHSGATTGSNITAAAMPPPLAPAAEGCNAGNGVGTSSTPSPCEETPASSPFDGLDS
LTLDFDPNSDSWRELLEQMSWLNNPNDQL*
>Sobic.010G106601.1.p|Sorghum_bicolor|MYB|Sobic.010G106601.1.p
MGRQPCCDKVGMKKGPWTAEEDQKLVGFLLTHGHCCWRVVPKLAGLLRCGKSCRLRWTNY
LRPDLKRGLLSDDEERLVIDLHAQLGNRWSKIAAQLPGRTDNEIKNHWNTHIRKKLLRMG
IDPVTHLPLQEPPAPPPPPPPPPEQEPDDQEEEPQQQEQQAGKLMQEGGAGEDDVAPMVQ
PHETIMAPPPPPTTAASNCGSAAVSSASAGSASVVSPSCSSSSASAPAVTGVEATEWPEP
VYLFGMDGIMDAGWAGLFPSTGAGAGGCFGLGGVDPFDQYPGVGVGGAGFDQDDGHWM*
>Sobic.010G186100.1.p|Sorghum_bicolor|MYB|Sobic.010G186100.1.p
MTVVKVEEVAKADENPALVGGLDDEAETGYVSPDDDEDDETDSDGDYEIPSGGDGVPELR
KGPWTPDEDKRLKTYVEAHGEGNWNKVQRNAGLNRCGKSCRLRWANHLRPDLKKGPFDAE
EVDKIIRFHIMWGNKWAKMASHLPGRTDNEIKNYWNTRLKRNQRHGLPMYPEYMLSQVMH
PHQDMNCETPGESPGKKKLNEYAKEKVVDMHDLIDEVMTFQHLDYDKDPVVPTKPLKRYA
STGSLQKPDETEKTFCSIDLDYILTKSQSMPLGSAIASGYPPELSSFQSSSYTPLSNDWL
LQCPSASVEQQIIQSPESISSQTTGLLGASVHNSGILDDPTKSGRSFEIPIPMVYPMMHS
SSVFGNSEHEGCPITKIQASNLSSGSDAVFNLGQCYPGVSFSDPGIPDTPLGASFYTAPP
EASFLNDTTPLEPSFLNDNLKDQSHLYLQGPKSLTDGGQWFDPCHKLDFPGP*
>Sobic.010G201388.1.p|Sorghum_bicolor|MYB|Sobic.010G201388.1.p
MGAEAECDRIRGPWSPEEDDALRRLVERHGARNWTAIGREIPGRSGKSCRLRWCNQLSPQ
VERRPFTPEEDAAIVRAHARLGNRWAAIARLLPGRTDNAVKNHWNCSLKRKLAVATTAAA
VSGSGVVSADAAAEIEATRPIKRVSLSPDSPSGSGSGSGSRSDRSDLSHGSGSGSGQIYR
PVARSGGFEPADCAMSRPQEDDDPLTSLSLSLPGTDHQRFHHDRAHSQFQELPASPPSPS
PPSPAAAPPSAYPFSPDFMAAMQELIRTEVQRYMASVGVRAGCGATGGAADLCMPQLVEG
VMRAAAERVGRMQ*
>Sobic.010G230200.1.p|Sorghum_bicolor|MYB|Sobic.010G230200.1.p
MARSGGGGSVGVEGGGGGGTGGGGLRKGPWTQAEDKLLVDHVRRHGEGNWNTVRRETGLL
RCGKSCRLRWANHLRPNLRKGPFSPEEERHILILHGLNGNKWAKISSYLPGRTDNEIKNY
WNTRLKRRQRAGLPLYPPDVERDIAILRAQNADADANAHANANASLPPPPPLLYDASNPF
VALPPTMPSPSPTHSPLQINQNYPLLNQMQVFHHIGGSHHQQQQQPQPAFHQDNGSAAAA
FGSGIVSSGLPPLPTATARAQQLELPSNQQFDTSSSGSGSGSVGLLESMLIGDEHLMLRP
NPSMVKVPSMPALSYREPAGSRLLPAHGVGSDGDVTSHAHALCPPGEDIHHGATWDFTFE
AVKPAKRRTASEVGISDMFAIAPAGDWFGTCGGSTGPSSAVTDDEFNLEMQQFMSLLPLS
IDEHGCNA*
>Sobic.K043500.1.p|Sorghum_bicolor|MYB|Sobic.K043500.1.p
MKNPAPASSSSVAVEVKKGSWSPEEDALLTRLVEQHGAHRWSLISAAIPGRSGKSCRLRW
CNQLSPDVHHRPFTPHEDALILAAHSRYGNKWATIARLLPGRTDNSIKNHWNSNLRRCRR
RAAAAAAAAASRAAAAAGPCIAIGPQQVQDSDDVVPPPAAAAESEHHHSPQQLVAVVAAA
GLGGGNSSVLPAGTATAEAEPSLSLSLGLPLPAEEPGAAADEERRNSQQGHGQASPPVTL
QQGEGNAQLLAVVRQMVREEVQRQTGQLAYSLMAAAAAKAKGHHR*
