# Supplementary material for: Genome-Wide Identification and Expression Pattern of MYB Family Transcription Factors in Erianthus fulvus
Source: Genes (Basel). 2023 Nov 25;14(12):2128. doi: 10.3390/genes14122128 (PMC10743048; doi:10.3390/genes14122128)
Supplement: Supplementary file 1 [file genes-14-02128-s001.zip › Table S2.xls]

## Sheet: Sheet1
Table S2. List of the 133 EfMYB genes identified in this study.
Classification	GeneID	Gene name	Amino acid residues	MW(Da)	pI	Chromosome No.	subcellular localization
R2R3-MYB	Eru01G003678.t1	EfMYB5	455	48467.5	6.7	Chr1	nucl
R2R3-MYB	Eru01G008161.t1	EfMYB13	438	47944.6	7.53	Chr1	nucl
R2R3-MYB	Eru01G002093.t1	EfMYB3	635	70202.6	10.45	Chr1	nucl
1R-MYB	Eru01G006973.t1	EfMYB10	231	26187.2	9.96	Chr1	nucl
R2R3-MYB	Eru01G004429.t1	EfMYB7	286	31381.6	4.82	Chr1	nucl
R2R3-MYB	Eru01G007739.t1	EfMYB11	293	32017.7	6.11	Chr1	nucl
R2R3-MYB	Eru01G008926.t1	EfMYB16	829	88845.4	10.46	Chr1	nucl
R2R3-MYB	Eru01G008815.t1	EfMYB15	618	69017.2	5.09	Chr1	nucl
R2R3-MYB	Eru01G004099.t1	EfMYB6	262	28431.5	8.67	Chr1	nucl
1R-MYB	Eru01G002078.t2	EfMYB2	903	98260.2	4.62	Chr1	nucl
R2R3-MYB	Eru01G009056.t1	EfMYB18	383	40231.7	6.94	Chr1	nucl
1R-MYB	Eru01G006900.t1	EfMYB9	316	34098.8	6.72	Chr1	chlo
R2R3-MYB	Eru01G008814.t1	EfMYB14	940	103768	6.99	Chr1	nucl
R2R3-MYB	Eru01G010997.t1	EfMYB19	249	28875.5	7.75	Chr1	nucl
1R-MYB	Eru01G006847.t1	EfMYB8	275	30357	8.97	Chr1	nucl
1R-MYB	Eru01G003075.t1	EfMYB4	299	32935.7	8.44	Chr1	nucl
R2R3-MYB	Eru01G008934.t1	EfMYB17	1455	157580	7.22	Chr1	nucl
R2R3-MYB	Eru01G008099.t1	EfMYB12	1029	112378	8.87	Chr1	nucl
1R-MYB	Eru01G001492.t1	EfMYB1	339	35871.1	7.9	Chr1	nucl
1R-MYB	Eru10G001874.t1	EfMYB125	209	23471.3	8.21	Chr10	nucl
R2R3-MYB	Eru10G003954.t1	EfMYB128	201	21818.5	10.31	Chr10	nucl
R2R3-MYB	Eru10G002395.t1	EfMYB127	407	43753.5	6.98	Chr10	nucl
1R-MYB	Eru10G004471.t1	EfMYB130	398	42037	8.17	Chr10	nucl
1R-MYB	Eru10G001931.t1	EfMYB126	371	40958.8	7.05	Chr10	nucl
R2R3-MYB	Eru10G003957.t1	EfMYB129	402	43438	10.07	Chr10	nucl
R2R3-MYB	Eru02G005292.t1	EfMYB23	295	31914.8	7.05	Chr2	nucl
R2R3-MYB	Eru02G002348.t1	EfMYB21	400	43330.7	10.61	Chr2	nucl
R2R3-MYB	Eru02G000742.t1	EfMYB20	337	36465.7	7.04	Chr2	nucl
R2R3-MYB	Eru02G007780.t1	EfMYB24	353	38999.1	6.18	Chr2	nucl
R2R3-MYB	Eru02G003656.t1	EfMYB22	275	29741.8	10.3	Chr2	nucl
1R-MYB	Eru02G008139.t1	EfMYB25	157	17770	6.92	Chr2	nucl
R2R3-MYB	Eru293G000005.t1	EfMYB131	442	47012.1	8.62	HiC_scaffold_293	nucl
R2R3-MYB	Eru03G006968.t1	EfMYB30	505	55513.4	8.95	Chr3	nucl
R2R3-MYB	Eru03G009001.t1	EfMYB36	325	34524.2	7.91	Chr3	nucl
R2R3-MYB	Eru03G009722.t1	EfMYB38	337	36707.5	5.33	Chr3	nucl
R2R3-MYB	Eru03G007030.t1	EfMYB31	414	45526.4	10.23	Chr3	nucl
R2R3-MYB	Eru03G008117.t1	EfMYB35	413	45173.6	7.59	Chr3	nucl
3R-MYB	Eru03G001120.t2	EfMYB26	1046	116280	9.75	Chr3	nucl
R2R3-MYB	Eru03G009056.t1	EfMYB37	378	40008	7.54	Chr3	nucl
R2R3-MYB	Eru03G005393.t1	EfMYB27	270	30118.6	5.56	Chr3	nucl
1R-MYB	Eru03G007768.t1	EfMYB34	822	85670.4	10.11	Chr3	nucl
1R-MYB	Eru03G007207.t1	EfMYB32	366	42133.9	8.25	Chr3	nucl
R2R3-MYB	Eru03G007547.t1	EfMYB33	384	40732.8	6.87	Chr3	nucl
R2R3-MYB	Eru03G005504.t1	EfMYB29	324	33862.7	7.78	Chr3	nucl
R2R3-MYB	Eru03G005403.t1	EfMYB28	301	33258.1	5.23	Chr3	nucl
R2R3-MYB	Eru313G000002.t1	EfMYB132	354	38430.6	8.21	HiC_scaffold_313	nucl
1R-MYB	Eru04G001524.t1	EfMYB40	320	35990.6	10.93	Chr4	nucl
1R-MYB	Eru04G007667.t1	EfMYB62	139	15499.2	10.22	Chr4	nucl
1R-MYB	Eru04G007955.t1	EfMYB64	303	33105	8.84	Chr4	nucl
R2R3-MYB	Eru04G003664.t1	EfMYB48	326	35086.1	8.17	Chr4	nucl
1R-MYB	Eru04G000056.t1	EfMYB39	272	29072.4	7.44	Chr4	nucl
1R-MYB	Eru04G004625.t1	EfMYB52	365	39458.4	11.05	Chr4	nucl
R2R3-MYB	Eru04G006355.t1	EfMYB57	309	34000.1	6.04	Chr4	nucl
1R-MYB	Eru04G003464.t1	EfMYB46	588	63618.2	8.04	Chr4	nucl
1R-MYB	Eru04G004184.t1	EfMYB49	304	31523.5	8.05	Chr4	nucl
R2R3-MYB	Eru04G008041.t1	EfMYB65	364	39424.4	6.76	Chr4	nucl
R2R3-MYB	Eru04G002218.t1	EfMYB43	560	60434.5	4.84	Chr4	nucl
R2R3-MYB	Eru04G007672.t1	EfMYB63	293	32504.3	9.72	Chr4	nucl
1R-MYB	Eru04G004403.t1	EfMYB51	402	44832.8	5.08	Chr4	chlo
1R-MYB	Eru04G006604.t1	EfMYB58	296	30819.4	7.96	Chr4	chlo
1R-MYB	Eru04G004791.t1	EfMYB53	534	57430.8	9.8	Chr4	nucl
R2R3-MYB	Eru04G003525.t1	EfMYB47	287	30745.5	8.68	Chr4	nucl
1R-MYB	Eru04G008498.t1	EfMYB67	1005	107789	11.49	Chr4	nucl
1R-MYB	Eru04G001796.t1	EfMYB42	987	107416	9.91	Chr4	nucl
1R-MYB	Eru04G009082.t1	EfMYB68	925	101767	5.24	Chr4	nucl
R2R3-MYB	Eru04G006685.t1	EfMYB59	322	34669.6	9.35	Chr4	nucl
R2R3-MYB	Eru04G005836.t1	EfMYB55	525	57413.4	8.31	Chr4	nucl
R2R3-MYB	Eru04G006688.t1	EfMYB60	309	33170.4	7.84	Chr4	nucl
R2R3-MYB	Eru04G004205.t1	EfMYB50	276	30359.3	8.36	Chr4	nucl
R2R3-MYB	Eru04G003241.t1	EfMYB44	292	31549.7	4.77	Chr4	nucl
1R-MYB	Eru04G008433.t1	EfMYB66	378	40170.1	11.12	Chr4	nucl
R2R3-MYB	Eru04G007464.t1	EfMYB61	380	41296.6	6.6	Chr4	nucl
1R-MYB	Eru04G003387.t1	EfMYB45	110	12252	10.31	Chr4	nucl
R2R3-MYB	Eru04G001639.t1	EfMYB41	289	32366.2	8.11	Chr4	chlo
R2R3-MYB	Eru04G006292.t1	EfMYB56	401	43348	4.9	Chr4	nucl
R2R3-MYB	Eru04G005244.t1	EfMYB54	334	36663.2	6.18	Chr4	nucl
R2R3-MYB	Eru05G000259.t1	EfMYB69	361	39318.2	10.35	Chr5	nucl
R2R3-MYB	Eru05G005654.t1	EfMYB79	557	60615.9	8.7	Chr5	nucl
R2R3-MYB	Eru05G004814.t1	EfMYB76	341	36620.6	8.59	Chr5	nucl
R2R3-MYB	Eru05G005656.t1	EfMYB80	473	51496.5	10.78	Chr5	nucl
R2R3-MYB	Eru05G006715.t1	EfMYB83	380	41075.2	5.33	Chr5	nucl
R2R3-MYB	Eru05G005354.t1	EfMYB77	278	31254.4	5.22	Chr5	nucl
R2R3-MYB	Eru05G005418.t1	EfMYB78	255	28539.6	5.97	Chr5	nucl
R2R3-MYB	Eru05G006239.t1	EfMYB82	354	37631.5	4.38	Chr5	nucl
1R-MYB	Eru05G002782.t1	EfMYB74	422	47901	9.67	Chr5	nucl
1R-MYB	Eru05G006141.t1	EfMYB81	456	48501.6	8.47	Chr5	nucl
1R-MYB	Eru05G001351.t1	EfMYB70	365	39462.9	8.33	Chr5	chlo
R2R3-MYB	Eru05G002776.t1	EfMYB73	1091	120853	9.53	Chr5	nucl
R2R3-MYB	Eru05G001605.t1	EfMYB71	323	33853.6	8.42	Chr5	nucl
1R-MYB	Eru05G004475.t1	EfMYB75	979	102344	10.21	Chr5	nucl
1R-MYB	Eru05G001736.t1	EfMYB72	502	54626.7	6.09	Chr5	chlo
1R-MYB	Eru06G003481.t1	EfMYB91	351	36094.6	6.18	Chr6	nucl
R2R3-MYB	Eru06G002472.t1	EfMYB86	351	37923.2	8.42	Chr6	nucl
R2R3-MYB	Eru06G002825.t1	EfMYB89	271	29796.9	6.1	Chr6	nucl
R2R3-MYB	Eru06G005855.t1	EfMYB92	346	37915.4	8.13	Chr6	nucl
1R-MYB	Eru06G001787.t1	EfMYB84	807	88254.4	9.76	Chr6	nucl
R2R3-MYB	Eru06G002476.t1	EfMYB87	694	74533.2	10.19	Chr6	nucl
R2R3-MYB	Eru06G003348.t1	EfMYB90	670	71919.2	8.24	Chr6	nucl
R2R3-MYB	Eru06G002688.t1	EfMYB88	494	53628.7	8.68	Chr6	nucl
1R-MYB	Eru06G002273.t1	EfMYB85	365	39056.7	8.6	Chr6	nucl
R2R3-MYB	Eru63G000008.t1	EfMYB133	273	29434.2	9.22	HiC_scaffold_63	nucl
1R-MYB	Eru07G000268.t1	EfMYB93	471	51053.7	11.05	Chr7	chlo
1R-MYB	Eru07G005830.t1	EfMYB106	2143	231537	7.9	Chr7	nucl
R2R3-MYB	Eru07G006088.t1	EfMYB108	305	33028.8	8.07	Chr7	nucl
1R-MYB	Eru07G000406.t1	EfMYB94	122	13577	8.66	Chr7	nucl
R2R3-MYB	Eru07G002250.t1	EfMYB101	472	50307.8	10.22	Chr7	nucl
1R-MYB	Eru07G001910.t1	EfMYB97	561	62732.2	7.53	Chr7	nucl
1R-MYB	Eru07G002103.t1	EfMYB99	184	20410.4	8.88	Chr7	nucl
1R-MYB	Eru07G004233.t1	EfMYB103	957	105459	5.35	Chr7	nucl
1R-MYB	Eru07G004504.t1	EfMYB104	267	27940.2	9.6	Chr7	chlo
1R-MYB	Eru07G000922.t1	EfMYB96	564	60243.2	6.9	Chr7	nucl
R2R3-MYB	Eru07G003147.t1	EfMYB102	479	50651.2	10.1	Chr7	nucl
1R-MYB	Eru07G002110.t1	EfMYB100	185	20693.8	7.93	Chr7	chlo
R2R3-MYB	Eru07G006083.t1	EfMYB107	529	57996.9	9.72	Chr7	nucl
R2R3-MYB	Eru07G000785.t1	EfMYB95	406	43078.9	8.47	Chr7	nucl
R2R3-MYB	Eru07G002016.t1	EfMYB98	478	51814.6	8.9	Chr7	nucl
R2R3-MYB	Eru07G005572.t1	EfMYB105	430	47505.6	6.58	Chr7	nucl
R2R3-MYB	Eru08G005492.t1	EfMYB117	344	37366.6	6.15	Chr8	nucl
R2R3-MYB	Eru08G001326.t1	EfMYB111	260	29132.3	5.63	Chr8	nucl
1R-MYB	Eru08G000696.t1	EfMYB110	974	106193	10.45	Chr8	nucl
R2R3-MYB	Eru08G000092.t1	EfMYB109	346	36741.7	5.8	Chr8	nucl
R2R3-MYB	Eru08G002486.t1	EfMYB114	571	62610.2	8.88	Chr8	nucl
R2R3-MYB	Eru08G002166.t1	EfMYB112	214	23048.6	5.74	Chr8	nucl
1R-MYB	Eru08G005491.t1	EfMYB116	328	35348.7	10.12	Chr8	nucl
R2R3-MYB	Eru08G002322.t1	EfMYB113	293	31268.7	8.97	Chr8	nucl
1R-MYB	Eru08G005639.t1	EfMYB118	372	39249.1	9.39	Chr8	chlo
R2R3-MYB	Eru08G003882.t1	EfMYB115	316	34686.4	5.61	Chr8	nucl
R2R3-MYB	Eru09G002311.t1	EfMYB121	688	74874.6	10.57	Chr9	nucl
R2R3-MYB	Eru09G000254.t1	EfMYB119	388	40465	6.58	Chr9	nucl
R2R3-MYB	Eru09G002126.t1	EfMYB120	278	29364.5	7.7	Chr9	nucl
R2R3-MYB	Eru09G002775.t1	EfMYB122	330	35960.4	6	Chr9	nucl
1R-MYB	Eru09G005383.t1	EfMYB124	252	27881.9	9.21	Chr9	nucl
R2R3-MYB	Eru09G004494.t1	EfMYB123	451	50504.7	4.48	Chr9	nucl
