# Supplementary material for: Genome-Wide Identification and Expression Pattern of MYB Family Transcription Factors in Erianthus fulvus
Source: Genes (Basel). 2023 Nov 25;14(12):2128. doi: 10.3390/genes14122128 (PMC10743048; doi:10.3390/genes14122128)
Supplement: Supplementary file 1 [file genes-14-02128-s001.zip › Table S3.xls]

## Sheet: Sheet1
Table S3. Segmentally and tandemly duplicated EfAP2/ERF gene pairs.
Gene Name	Gene ID	Gene Name	Gene ID	Duplication Type	Ka	Ks	Ka/Ks	Selection pressure	Divergence-Time
Eru04G001796.t1	EfMYB42	Eru07G001910.t1	EfMYB97	Segmental duplication	0.95938	1.16063	0.826604	Purifying selection	95.1336
Eru04G001524.t1	EfMYB40	Eru07G002103.t1	EfMYB99	Segmental duplication	0.173589	0.845918	0.205208	Purifying selection	69.3375
Eru04G009082.t1	EfMYB68	Eru07G004233.t1	EfMYB103	Segmental duplication	1.00515	0.981455	1.02414	Positive selection	80.4471
Eru04G003464.t1	EfMYB46	Eru07G000922.t1	EfMYB96	Segmental duplication	1.07847	0.851173	1.26704	Positive selection	69.7683
Eru05G004814.t1	EfMYB76	Eru06G003481.t1	EfMYB91	Segmental duplication	0.302089	1.88316	0.160416	Purifying selection	154.357
Eru05G005654.t1	EfMYB79	Eru06G002476.t1	EfMYB87	Segmental duplication	1.04331	0.903359	1.15493	Positive selection	74.0458
Eru01G004429.t1	EfMYB7	Eru06G002688.t1	EfMYB88	Segmental duplication	1.02739	0.947499	1.08432	Positive selection	77.6639
Eru05G005418.t1	EfMYB78	Eru06G002688.t1	EfMYB88	Segmental duplication	1.01758	0.954057	1.06658	Positive selection	78.2014
Eru04G003664.t1	EfMYB48	Eru07G000785.t1	EfMYB95	Segmental duplication	0.213051	0.837255	0.254464	Purifying selection	68.6275
Eru03G006968.t1	EfMYB30	Eru08G001326.t1	EfMYB111	Segmental duplication	-	-	-	-	-
Eru03G005393.t1	EfMYB27	Eru08G002486.t1	EfMYB114	Segmental duplication	0.328807	2.49927	0.131561	Purifying selection	204.858
Eru03G005504.t1	EfMYB29	Eru08G002322.t1	EfMYB113	Segmental duplication	0.12562	1.92791	0.0651586	Purifying selection	158.025
Eru05G006715.t1	EfMYB83	Eru09G002775.t1	EfMYB122	Segmental duplication	0.991505	1.02114	0.970978	Purifying selection	83.7
Eru01G008161.t1	EfMYB13	Eru03G009056.t1	EfMYB37	Segmental duplication	0.99081	1.02026	0.971133	Purifying selection	83.6279
Eru01G004429.t1	EfMYB7	Eru05G005418.t1	EfMYB78	Segmental duplication	1.02186	0.94495	1.08139	Positive selection	77.4549
Eru01G008814.t1	EfMYB14	Eru03G009722.t1	EfMYB38	Segmental duplication	1.00684	0.982664	1.0246	Positive selection	80.5462
Eru01G008099.t1	EfMYB12	Eru03G009001.t1	EfMYB36	Segmental duplication	0.581522	2.42465	0.239838	Purifying selection	198.742
Eru02G002348.t1	EfMYB21	Eru10G003954.t1	EfMYB128	Segmental duplication	0.170332	2.02152	0.0842594	Purifying selection	165.698
Eru05G005656.t1	EfMYB80	Eru06G002472.t1	EfMYB86	Segmental duplication	0.967602	1.09803	0.881214	Purifying selection	90.0025
Eru05G005354.t1	EfMYB77	Eru06G002825.t1	EfMYB89	Segmental duplication	1.05009	0.885638	1.18569	Positive selection	72.5933
Eru05G006141.t1	EfMYB81	Eru06G001787.t1	EfMYB84	Segmental duplication	0.994379	1.01411	0.98054	Purifying selection	83.1238
Eru05G002782.t1	EfMYB74	Eru05G002776.t1	EfMYB73	Tandem duplication	0.969667	1.09747	0.883546	Purifying selection	89.9566
Eru04G007667.t1	EfMYB62	Eru04G007672.t1	EfMYB63	Tandem duplication	0.223814	0.217563	1.02873	Positive selection	17.833
Eru10G003954.t1	EfMYB128	Eru10G003957.t1	EfMYB129	Tandem duplication	0.942964	1.18329	0.796897	Purifying selection	96.991
Eru01G008815.t1	EfMYB15	Eru01G008814.t1	EfMYB14	Tandem duplication	1.00093	0.997142	1.0038	Positive selection	81.733
