# Supplementary material for: Genome-Wide Identification and Expression Pattern of MYB Family Transcription Factors in Erianthus fulvus
Source: Genes (Basel). 2023 Nov 25;14(12):2128. doi: 10.3390/genes14122128 (PMC10743048; doi:10.3390/genes14122128)
Supplement: Supplementary file 1 [file genes-14-02128-s001.zip › Table S4.xls]

## Sheet: EfR2R3-MYB
Table S4. 20 conserved Motifs obtained by meme software
					Motif1
					Motif2
					Motif3
					Motif4
					Motif5
					Motif6
					Motif7
					Motif8
					Motif9
					Motif10
					Motif11
					Motif12
					Motif13
					Motif14
					Motif15
					Motif16
					Motif17
					Motif18
					Motif19
					Motif20

## Sheet: Ef1R-MYB、Ef3R-MYB
					Motif1
					Motif2
					Motif3
					Motif4
					Motif5
					Motif6
					Motif7
					Motif8
					Motif9
					Motif10
					Motif11
					Motif12
					Motif13
					Motif14
					Motif15
					Motif16
					Motif17
					Motif18
					Motif19
					Motif20
