# Supplementary material for: Genome-Wide Identification and Expression Pattern of MYB Family Transcription Factors in Erianthus fulvus
Source: Genes (Basel). 2023 Nov 25;14(12):2128. doi: 10.3390/genes14122128 (PMC10743048; doi:10.3390/genes14122128)
Supplement: Supplementary file 1 [file genes-14-02128-s001.zip › Table S5.xls]

## Sheet: Sheet1
Table S5. One-to-one orthologous relationships between E. fulvus and the other four plant species.
E.fulvus Vs A.thaliana		E.fulvus Vs Rice		E.fulvus Vs Sorghum		E.fulvus Vs S. spontaneum		E.fulvus Vs maize
Eru04G001796	AT5G02320	Eru01G006847	Os10t0562100-01	Eru01G002093	EER93554	Eru01G010997	Sspon.01G0002470-1A-mRNA-1	Eru01G008161	Zm00001eb018070_T001
Eru06G002825	AT4G13480	Eru01G006900	Os10t0561400-01	Eru01G003678	KXG38121	Eru01G008926	Sspon.01G0008110-1A-mRNA-1	Eru01G008814	Zm00001eb015120_T001							1120	+
Eru07G001910	AT3G09370	Eru01G004429	Os10t0478300-01	Eru01G004429	EER91482	Eru01G002093	Sspon.01G0027410-1A-mRNA-1	Eru01G009056	Zm00001eb013670_T001							1090	+
Eru07G001910	AT5G02320	Eru01G008161	Os03t0371800-00	Eru01G007739	EER92144	Eru01G008161	Sspon.01G0039760-1B-mRNA-1	Eru01G010997	Zm00001eb003470_T001							958	+
		Eru01G002093	Os03t0720800-01	Eru01G008161	EER92216	Eru01G008814	Sspon.01G0038440-3P-mRNA-1	Eru01G004429	Zm00001eb045780_T001							942	+
		Eru01G003678	Os03t0578900-00	Eru01G008934	EER92385	Eru01G008926	Sspon.01G0008110-3D-mRNA-1	Eru01G004429	Zm00001eb221780_T001							919	+
		Eru01G010997	Os03t0142600-00	Eru01G009056	OQU92760	Eru01G009056	Sspon.01G0038770-3D-mRNA-1	Eru01G008934	Zm00001eb396390_T001							825	+
		Eru10G001874	Os12t0567300-00	Eru01G010997	EER92876	Eru01G010997	Sspon.01G0002470-2D-mRNA-1	Eru01G010997	Zm00001eb402890_T001							674	+
		Eru02G000742	Os11t0128500-01	Eru10G002395	EES17106	Eru10G001931	Sspon.02G0028760-1A-mRNA-1	Eru10G001874	Zm00001eb028820_T001							697	+
		Eru02G002348	Os11t0180900-00	Eru10G003954	EES16743	Eru10G001874	Sspon.02G0044620-1B-mRNA-1	Eru10G001931	Zm00001eb028610_T001							843	+
		Eru02G005292	Os11t0558200-01	Eru10G003957	OQU78829	Eru10G001874	Sspon.02G0044620-2C-mRNA-1	Eru10G002395	Zm00001eb410950_T001							718	+
		Eru02G007780	Os11t0684000-01	Eru10G001931	EES17207	Eru10G003954	Sspon.07G0019440-2P-mRNA-1	Eru10G001874	Zm00001eb136720_T001							1310	+
		Eru02G000742	Os12t0125000-01	Eru02G007780	EES10257	Eru10G003954	Sspon.07G0019440-1T-mRNA-1	Eru02G005292	Zm00001eb201930_T001							868	+
		Eru03G009056	Os03t0371800-00	Eru02G000742	OQU82780	Eru02G000742	Sspon.05G0020540-3C-mRNA-1	Eru02G000742	Zm00001eb195850_T001							1020	+
		Eru03G007547	Os07t0497500-00	Eru02G002348	OQU83016	Eru03G005504	Sspon.02G0014700-1A-mRNA-1	Eru02G007780	Zm00001eb165000_T001							930	+
		Eru03G008117	Os07t0558100-00	Eru02G005292	EES09957	Eru03G009001	Sspon.01G0010890-1P-mRNA-1	Eru02G008139	Zm00001eb164740_T001							789	+
		Eru03G009001	Os07t0629000-01	Eru02G003656	EES09660	Eru03G001120	Sspon.02G0042620-1B-mRNA-1	Eru02G003656	Zm00001eb168720_T001							617	+
		Eru03G009722	Os07t0688200-01	Eru03G005403	EER96710	Eru03G009722	Sspon.02G0000760-2B-mRNA-1	Eru03G007030	Zm00001eb103730_T001							1010	+
		Eru03G006968	Os09t0532900-01	Eru03G005504	KXG35628	Eru03G005403	Sspon.02G0056830-1D-mRNA-1	Eru03G005504	Zm00001eb099570_T001							848	+
		Eru03G007030	Os09t0538400-01	Eru03G006968	KXG36070	Eru03G005504	Sspon.02G0014700-4D-mRNA-1	Eru03G009722	Zm00001eb111710_T001							947	+
		Eru03G005403	Os09t0401000-01	Eru03G007030	EER99264	Eru03G009722	Sspon.02G0000760-4D-mRNA-1	Eru03G005403	Zm00001eb312160_T001							1110	+
		Eru04G003241	Os01t0722300-01	Eru03G007547	EER97244	Eru04G006292	Sspon.03G0015440-1P-mRNA-1	Eru03G005504	Zm00001eb312600_T001							729	+
		Eru04G003464	Os01t0702700-01	Eru03G008117	EER99536	Eru04G005244	Sspon.03G0013570-1A-mRNA-1	Eru03G006968	Zm00001eb319620_T001							686	+
		Eru04G003525	Os01t0695900-01	Eru03G009001	OQU90312	Eru04G008041	Sspon.03G0036190-1B-mRNA-1	Eru03G007547	Zm00001eb321920_T001							1120	+
		Eru04G004205	Os01t0637800-00	Eru03G009056	EER97608	Eru04G006688	Sspon.03G0018470-2B-mRNA-1	Eru03G009001	Zm00001eb328280_T001							1460	+
		Eru04G004625	Os01t0603300-01	Eru03G009722	KXG36991	Eru04G002218	Sspon.03G0030130-1B-mRNA-1	Eru03G009056	Zm00001eb328600_T001							1200	+
		Eru04G004791	Os01t0589300-01	Eru03G001120	KXG34372	Eru04G007464	Sspon.03G0019490-2B-mRNA-1	Eru03G001120	Zm00001eb299750_T001							944	+
		Eru04G000056	Os01t0971800-01	Eru04G001639	KXG33716	Eru04G006292	Sspon.03G0015440-3C-mRNA-1	Eru03G007030	Zm00001eb332030_T001							4040	+
		Eru04G001524	Os01t0863300-01	Eru04G001796	EES01738	Eru04G006688	Sspon.03G0018470-1T-mRNA-1	Eru04G002218	Zm00001eb150140_T001							621	+
		Eru04G001639	Os01t0853700-01	Eru04G002218	KXG33583	Eru04G008041	Sspon.03G0036190-2C-mRNA-1	Eru04G006292	Zm00001eb130260_T001							2350	+
		Eru04G001796	Os01t0841500-01	Eru04G005836	OQU86854	Eru04G002218	Sspon.03G0030130-2C-mRNA-1	Eru04G006355	Zm00001eb130020_T001							710	+
		Eru04G002218	Os01t0812000-01	Eru04G006292	OQU86782	Eru04G002218	Sspon.03G0030130-1P-mRNA-1	Eru04G005244	Zm00001eb162680_T001							1030	+
		Eru04G007464	Os01t0128000-01	Eru04G006355	EES00624	Eru04G008041	Sspon.03G0036190-3D-mRNA-1	Eru04G009082	Zm00001eb119340_T001							580	+
		Eru04G007672	Os01t0142500-01	Eru04G006685	EES02759	Eru05G005354	Sspon.04G0008290-1A-mRNA-1	Eru04G002218	Zm00001eb369190_T001							2470	+
		Eru04G006292	Os01t0305900-01	Eru04G006688	EES02758	Eru05G002782	Sspon.04G0012780-1A-mRNA-1	Eru04G007464	Zm00001eb335060_T001							1740	+
		Eru04G006355	Os01t0298400-01	Eru04G007464	EES00381	Eru05G005354	Sspon.04G0008290-2B-mRNA-1	Eru04G003464	Zm00001eb361040_T001							947	+
		Eru04G006688	Os01t0274800-01	Eru04G007672	KXG31918	Eru05G005354	Sspon.04G0008290-3C-mRNA-1	Eru05G005418	Zm00001eb185160_T001							870	+
		Eru04G003664	Os05t0553400-01	Eru04G008041	EES02393	Eru05G006239	Sspon.05G0004230-2C-mRNA-1	Eru05G005654	Zm00001eb185920_T001							836	+
		Eru05G001605	Os02t0187700-00	Eru04G009082	KXG31497	Eru06G003481	Sspon.04G0009700-1P-mRNA-1	Eru05G004814	Zm00001eb245040_T001							514	+
		Eru05G004475	Os02t0551400-01	Eru04G003241	EES01384	Eru06G003481	Sspon.04G0009700-2P-mRNA-1	Eru05G005354	Zm00001eb247370_T001							1060	+
		Eru05G005354	Os02t0618400-02	Eru04G003464	EES03490	Eru06G002688	Sspon.05G0013100-2B-mRNA-1	Eru05G005654	Zm00001eb248560_T001							984	+
		Eru05G005418	Os02t0624300-01	Eru04G003525	KXG33190	Eru06G002688	Sspon.05G0013100-3C-mRNA-1	Eru05G005656	Zm00001eb248590_T001							585	+
		Eru05G005656	Os02t0641900-01	Eru04G003664	OQU87345	Eru07G004233	Sspon.07G0031960-2D-mRNA-1	Eru05G001605	Zm00001eb234690_T001							867	+
		Eru05G006141	Os02t0685200-01	Eru04G004205	EES01143	Eru08G000092	Sspon.06G0019220-1P-mRNA-1	Eru05G000259	Zm00001eb229870_T001							1040	+
		Eru05G006239	Os02t0695200-01	Eru04G005244	EES03100	Eru08G005492	Sspon.06G0023990-1B-mRNA-1	Eru06G002688	Zm00001eb426670_T001							980	+
		Eru05G006715	Os02t0732600-01	Eru05G004814	OQU85201	Eru08G005492	Sspon.06G0023990-2C-mRNA-1	Eru06G003481	Zm00001eb080690_T001							854	+
		Eru05G001736	Os02t0194000-01	Eru05G005354	EES07157	Eru09G002126	Sspon.08G0012170-1A-mRNA-1	Eru07G005572	Zm00001eb417620_T001							1030	+
		Eru05G002782	Os02t0271900-01	Eru05G005418	EES07173	Eru09G002126	Sspon.08G0012170-2B-mRNA-1	Eru07G002250	Zm00001eb289320_T001							1940	+
		Eru06G002472	Os02t0641900-01	Eru05G000259	EES06150	Eru09G002126	Sspon.08G0012170-2P-mRNA-1	Eru07G006088	Zm00001eb266370_T001							857	+
		Eru06G002688	Os02t0624300-01	Eru05G001605	EES04668			Eru07G003147	Zm00001eb286230_T001							961	+
		Eru06G001787	Os04t0583900-01	Eru05G002776	EES06654			Eru07G000922	Zm00001eb294560_T001							583	+
		Eru06G002476	Os04t0532800-01	Eru05G002782	KXG30009			Eru08G002322	Zm00001eb041320_T001							719	+
		Eru06G002825	Os04t0508500-01	Eru05G005654	EES07547			Eru08G001326	Zm00001eb040160_T001							1020	+
		Eru06G003348	Os04t0470600-01	Eru05G005656	EES05835			Eru08G000092	Zm00001eb033610_T001							1020	+
		Eru06G003481	Os04t0461000-01	Eru05G006239	EES05685			Eru08G001326	Zm00001eb202670_T001							645	+
		Eru07G004504	Os01t0192300-01	Eru05G006715	KXG30816			Eru09G002775	Zm00001eb280660_T001							1010	+
		Eru07G000785	Os05t0553400-01	Eru06G002273	EES11224			Eru09G000254	Zm00001eb379110_T001							846	+
		Eru07G000922	Os05t0543600-01	Eru06G002472	EES11178			Eru09G004494	Zm00001eb386370_T001							1390	+
		Eru07G001910	Os05t0459000-01	Eru06G002476	EES11177			Eru09G002126	Zm00001eb373660_T001							859	+
		Eru07G002016	Os05t0449900-01	Eru06G002688	EES12516											895	+
		Eru07G002110	Os05t0442400-01	Eru06G002825	KXG26684
		Eru07G002250	Os05t0429900-01	Eru06G003348	EES12341
		Eru07G004504	Os05t0195700-01	Eru06G003481	KXG26475
		Eru07G005572	Os05t0140100-01	Eru06G005855	EES10507
		Eru08G003882	Os08t0248700-01	Eru07G004233	KXG21588
		Eru08G005491	Os08t0151000-00	Eru07G005572	OQU77372
		Eru08G005492	Os08t0151300-01	Eru07G006083	OQU77249
		Eru08G005639	Os08t0144000-01	Eru07G006088	EES17592
		Eru08G002166	Os08t0450900-00	Eru07G000785	EES18637
		Eru08G002322	Os08t0437300-00	Eru07G000922	EES18602
		Eru08G000092	Os08t0486300-00	Eru07G002016	EES19627
		Eru09G000254	Os06t0112700-00	Eru07G002250	KXG22070
		Eru09G004494	Os06t0605600-01	Eru07G003147	EES18041
		Eru09G002775	Os06t0258000-01	Eru08G005492	EES13346
				Eru08G000092	EES14333
				Eru08G000696	EES15365
				Eru08G001326	OQU80746
				Eru08G002166	EES13945
				Eru08G002322	EES13898
				Eru08G002486	KXG25181
				Eru08G003882	EES14801
				Eru09G004494	KXG20323
				Eru09G000254	KXG19123
				Eru09G002775	OQU76190
