# Supplementary material for: Genome-Wide Identification and Expression Pattern of MYB Family Transcription Factors in Erianthus fulvus
Source: Genes (Basel). 2023 Nov 25;14(12):2128. doi: 10.3390/genes14122128 (PMC10743048; doi:10.3390/genes14122128)
Supplement: Supplementary file 1 [file genes-14-02128-s001.zip › Table S6.xls]

## Sheet: EfR2R3-MYB
Table S6. Cis-acting elements of the promoter region of the EfMYB family genes.
GeneID	Gene name	cis_elements	sequence	start	length	position	species	descriptions
Eru01G002093.t1	EfMYB3	AACA_motif	TATAA		5	-	Arabidopsis thaliana	auxin-responsive element
Eru01G002093.t1	EfMYB3	AAGAA-motif	TATA	256	4	+	Arabidopsis thaliana	auxin-responsive element
Eru01G002093.t1	EfMYB3	AAGAA-motif	TATTTAAA	431	8	-	Arabidopsis thaliana	auxin-responsive element
Eru01G002093.t1	EfMYB3	AAGAA-motif	TATACA	448	6	-	Helianthus annuus	auxin-responsive element
Eru01G002093.t1	EfMYB3	AAGAA-motif	TATATA	450	6	+	Arabidopsis thaliana	auxin-responsive element
Eru01G002093.t1	EfMYB3	AAGAA-motif	ATATAA	451	6	+	Brassica oleracea	auxin-responsive element
Eru01G002093.t1	EfMYB3	AAGAA-motif	TATA	452	4	+	Arabidopsis thaliana	auxin-responsive element
Eru01G002093.t1	EfMYB3	AAGAA-motif	TATACA	474	6	-	Helianthus annuus	auxin-responsive element
Eru01G002093.t1	EfMYB3	AAGAA-motif	TATA	476	4	+	Arabidopsis thaliana	auxin-responsive element
Eru01G002093.t1	EfMYB3	AAGAA-motif	ATTATA	646	6	+	Brassica napus	auxin-responsive element
Eru01G002093.t1	EfMYB3	AAGAA-motif	TATATAA	647	7	-	Arabidopsis thaliana	auxin-responsive element
Eru01G002093.t1	EfMYB3	AAGAA-motif	TATATA	648	6	+	Arabidopsis thaliana	auxin-responsive element
Eru01G002093.t1	EfMYB3	AAGAA-motif	ATATAT	649	6	+	Brassica napus	auxin-responsive element
Eru01G002093.t1	EfMYB3	AAGAA-motif	TATA	650	4	+	Arabidopsis thaliana	auxin-responsive element
Eru01G002093.t1	EfMYB3	AAGAA-motif	ATATAT	676	6	+	Brassica napus	auxin-responsive element
Eru01G002093.t1	EfMYB3	AAGAA-motif	TATA	677	4	+	Arabidopsis thaliana	auxin-responsive element
Eru01G002093.t1	EfMYB3	AAGAA-motif	TATA	697	4	+	Arabidopsis thaliana	auxin-responsive element
Eru01G002093.t1	EfMYB3	AAGAA-motif	TACAAAA	1119	7	+	Oryza sativa	auxin-responsive element
Eru01G002093.t1	EfMYB3	AAGAA-motif	TATAA	1137	5	-	Arabidopsis thaliana	auxin-responsive element
Eru01G002093.t1	EfMYB3	AAGAA-motif	TATA	1138	4	-	Arabidopsis thaliana	auxin-responsive element
Eru01G002093.t1	EfMYB3	AAGAA-motif	ATATAT	1178	6	-	Brassica napus	auxin-responsive element
Eru01G002093.t1	EfMYB3	AAGAA-motif	TATA	1179	4	-	Arabidopsis thaliana	auxin-responsive element
Eru01G002093.t1	EfMYB3	AAGAA-motif	ATATAT	1239	6	-	Brassica napus	auxin-responsive element
Eru01G002093.t1	EfMYB3	AAGAA-motif	TATATA	1240	6	-	Arabidopsis thaliana	auxin-responsive element
Eru01G002093.t1	EfMYB3	AAGAA-motif	ATATAA	1241	6	+	Brassica oleracea	auxin-responsive element
Eru01G002093.t1	EfMYB3	AAGAA-motif	TATA	1242	4	-	Arabidopsis thaliana	auxin-responsive element
Eru01G002093.t1	EfMYB3	AAGAA-motif	ATATAA	1251	6	+	Brassica oleracea	auxin-responsive element
Eru01G002093.t1	EfMYB3	AAGAA-motif	TATA	1252	4	-	Arabidopsis thaliana	auxin-responsive element
Eru01G002093.t1	EfMYB3	AAGAA-motif	TATA	1257	4	-	Arabidopsis thaliana	auxin-responsive element
Eru01G002093.t1	EfMYB3	AAGAA-motif	TATA	1420	4	-	Arabidopsis thaliana	auxin-responsive element
Eru01G002093.t1	EfMYB3	AAGAA-motif	TACAAAA	1479	7	+	Oryza sativa	auxin-responsive element
Eru01G002093.t1	EfMYB3	AAGAA-motif	TATATAA	1627	7	-	Arabidopsis thaliana	auxin-responsive element
Eru01G002093.t1	EfMYB3	AAGAA-motif	TATATA	1628	6	-	Arabidopsis thaliana	auxin-responsive element
Eru01G002093.t1	EfMYB3	AAGAA-motif	TATA	1630	4	-	Arabidopsis thaliana	auxin-responsive element
Eru01G002093.t1	EfMYB3	AAGAA-motif	TATA	1685	4	-	Arabidopsis thaliana	auxin-responsive element
Eru01G002093.t1	EfMYB3	AAGAA-motif	GATGA(C/T)(A/G)TG(A/G)	379	8	+	Zea mays	auxin-responsive element
Eru01G002093.t1	EfMYB3	AAGAA-motif	TAACCA	1134	6	-	Arabidopsis thaliana	auxin-responsive element
Eru01G002093.t1	EfMYB3	AAGAA-motif	CCATCTTTTT	1064	9	+	Nicotiana tabacum	auxin-responsive element
Eru01G002093.t1	EfMYB3	AAGAA-motif	CCATCTTTTT	1081	10	+	Nicotiana tabacum	auxin-responsive element
Eru01G002093.t1	EfMYB3	AAGAA-motif	motif_sequence	45	4	+	organism	auxin-responsive element
Eru01G002093.t1	EfMYB3	AAGAA-motif	motif_sequence	272	4	-	organism	auxin-responsive element
Eru01G002093.t1	EfMYB3	AAGAA-motif	motif_sequence	297	4	-	organism	auxin-responsive element
Eru01G002093.t1	EfMYB3	AAGAA-motif	motif_sequence	559	4	+	organism	auxin-responsive element
Eru01G002093.t1	EfMYB3	AAGAA-motif	motif_sequence	613	4	+	organism	auxin-responsive element
Eru01G002093.t1	EfMYB3	AAGAA-motif	motif_sequence	669	4	-	organism	auxin-responsive element
Eru01G002093.t1	EfMYB3	AAGAA-motif	motif_sequence	739	4	-	organism	auxin-responsive element
Eru01G002093.t1	EfMYB3	AAGAA-motif	motif_sequence	986	4	-	organism	auxin-responsive element
Eru01G002093.t1	EfMYB3	AAGAA-motif	motif_sequence	1110	4	-	organism	auxin-responsive element
Eru01G002093.t1	EfMYB3	AAGAA-motif	motif_sequence	1215	4	+	organism	auxin-responsive element
Eru01G002093.t1	EfMYB3	AAGAA-motif	motif_sequence	1315	4	-	organism	auxin-responsive element
Eru01G002093.t1	EfMYB3	AAGAA-motif	motif_sequence	1532	4	+	organism	auxin-responsive element
Eru01G002093.t1	EfMYB3	AAGAA-motif	motif_sequence	1547	4	+	organism	auxin-responsive element
Eru01G002093.t1	EfMYB3	AAGAA-motif	motif_sequence	1656	4	+	organism	auxin-responsive element
Eru01G002093.t1	EfMYB3	AAGAA-motif	motif_sequence	1664	4	+	organism	auxin-responsive element
Eru01G002093.t1	EfMYB3	AAGAA-motif	motif_sequence	1669	4	+	organism	auxin-responsive element
Eru01G002093.t1	EfMYB3	AAGAA-motif	motif_sequence	1735	4	+	organism	auxin-responsive element
Eru01G002093.t1	EfMYB3	AAGAA-motif	motif_sequence	1831	4	+	organism	auxin-responsive element
Eru01G002093.t1	EfMYB3	AAGAA-motif	TTGACC	280	6	-	Arabidopsis thaliana	auxin-responsive element
Eru01G002093.t1	EfMYB3	AAGAA-motif	TATATA	450	6	+	Arabidopsis thaliana	auxin-responsive element
Eru01G002093.t1	EfMYB3	AAGAA-motif	TATATA	648	6	+	Arabidopsis thaliana	auxin-responsive element
Eru01G002093.t1	EfMYB3	AAGAA-motif	TATATA	1240	6	-	Arabidopsis thaliana	auxin-responsive element
Eru01G002093.t1	EfMYB3	AAGAA-motif	TATATA	1628	6	-	Arabidopsis thaliana	auxin-responsive element
Eru01G002093.t1	EfMYB3	AAGAA-motif	AAACCA	753	6	-	Zea mays	auxin-responsive element
Eru01G002093.t1	EfMYB3	AAGAA-motif	AAACCA	1061	6	+	Zea mays	auxin-responsive element
Eru01G002093.t1	EfMYB3	AAGAA-motif	AAACCA	1483	6	+	Zea mays	binding site of AT-rich DNA binding protein (ATBP-1)
Eru01G002093.t1	EfMYB3	AAGAA-motif	CAACTG	263	6	-	Arabidopsis thaliana	binding site of AT-rich DNA binding protein (ATBP-1)
Eru01G002093.t1	EfMYB3	AAGAA-motif	CAACTG	1147	6	-	Arabidopsis thaliana	binding site of AT-rich DNA binding protein (ATBP-1)
Eru01G002093.t1	EfMYB3	AAGAA-motif	TACGTG	1501	6	-	Arabidopsis thaliana	binding site of AT-rich DNA binding protein (ATBP-1)
Eru01G002093.t1	EfMYB3	AAGAA-motif	CAACTG	263	6	-	Arabidopsis thaliana	binding site of AT-rich DNA binding protein (ATBP-1)
Eru01G002093.t1	EfMYB3	AAGAA-motif	CAACTG	1147	6	-	Arabidopsis thaliana	binding site of AT-rich DNA binding protein (ATBP-1)
Eru01G002093.t1	EfMYB3	AAGAA-motif	TAACTG	1809	6	-	Arabidopsis thaliana	binding site of AT-rich DNA binding protein (ATBP-1)
Eru01G002093.t1	EfMYB3	AAGAA-motif	TCTGTTG	808	7	-	Brassica oleracea	binding site of AT-rich DNA binding protein (ATBP-1)
Eru01G002093.t1	EfMYB3	AAGAA-motif	CTCC	487	4	-	Petroselinum hortense	cis-acting element involved in cell cycle regulation
Eru01G002093.t1	EfMYB3	AAGAA-motif	CTCC	564	4	+	Petroselinum hortense	cis-acting element involved in cell cycle regulation
Eru01G002093.t1	EfMYB3	AAGAA-motif	CTCC	575	4	-	Petroselinum hortense	cis-acting element involved in defense and stress responsiveness
Eru01G002093.t1	EfMYB3	AAGAA-motif	CTCC	730	4	-	Petroselinum hortense	cis-acting element involved in defense and stress responsiveness
Eru01G002093.t1	EfMYB3	AAGAA-motif	CTCC	739	4	-	Petroselinum hortense	cis-acting element involved in defense and stress responsiveness
Eru01G002093.t1	EfMYB3	AAGAA-motif	CTCC	876	4	+	Petroselinum hortense	cis-acting element involved in defense and stress responsiveness
Eru01G002093.t1	EfMYB3	A-box	CTCC	884	4	+	Petroselinum hortense	cis-acting element involved in defense and stress responsiveness
Eru01G002093.t1	EfMYB3	A-box	CTCC	927	4	+	Petroselinum hortense	cis-acting element involved in defense and stress responsiveness
Eru01G002093.t1	EfMYB3	A-box	CTCC	1217	4	+	Petroselinum hortense	cis-acting element involved in defense and stress responsiveness
Eru01G002093.t1	EfMYB3	A-box	CTCC	1454	4	+	Petroselinum hortense	cis-acting element involved in defense and stress responsiveness
Eru01G002093.t1	EfMYB3	A-box	CTCC	1534	4	+	Petroselinum hortense	cis-acting element involved in defense and stress responsiveness
Eru01G002093.t1	EfMYB3	A-box	CTCC	1619	4	+	Petroselinum hortense	cis-acting element involved in defense and stress responsiveness
Eru01G002093.t1	EfMYB3	A-box	CTCC	1623	4	+	Petroselinum hortense	cis-acting element involved in defense and stress responsiveness
Eru01G002093.t1	EfMYB3	A-box	CTCC	1658	4	+	Petroselinum hortense	cis-acting element involved in defense and stress responsiveness
Eru01G002093.t1	EfMYB3	A-box	CTCC	1666	4	+	Petroselinum hortense	cis-acting element involved in defense and stress responsiveness
Eru01G002093.t1	EfMYB3	A-box	CTCC	1691	4	+	Petroselinum hortense	cis-acting element involved in defense and stress responsiveness
Eru01G002093.t1	EfMYB3	A-box	CTCC	1705	4	+	Petroselinum hortense	cis-acting element involved in defense and stress responsiveness
Eru01G002093.t1	EfMYB3	A-box	CTCC	1737	4	+	Petroselinum hortense	cis-acting element involved in defense and stress responsiveness
Eru01G002093.t1	EfMYB3	A-box	CTCC	1741	4	+	Petroselinum hortense	cis-acting element involved in defense and stress responsiveness
Eru01G002093.t1	EfMYB3	A-box	AGATAAGG	1652	8	-	Triticum aestivum	cis-acting element involved in defense and stress responsiveness
Eru01G002093.t1	EfMYB3	A-box	TTCGACCATCTT	1076	11	+	Nicotiana tabacum	cis-acting element involved in defense and stress responsiveness
Eru01G002093.t1	EfMYB3	A-box	CAAT	11	4	-	Nicotiana glutinosa	cis-acting element involved in defense and stress responsiveness
Eru01G002093.t1	EfMYB3	A-box	CAAT	34	4	+	Nicotiana glutinosa	cis-acting element involved in defense and stress responsiveness
Eru01G002093.t1	EfMYB3	A-box	CAAAT	42	5	+	Pisum sativum	cis-acting element involved in defense and stress responsiveness
Eru01G002093.t1	EfMYB3	A-box	CAAT	138	4	+	Nicotiana glutinosa	cis-acting element involved in defense and stress responsiveness
Eru01G002093.t1	EfMYB3	A-box	CAAT	283	4	+	Nicotiana glutinosa	cis-acting element involved in defense and stress responsiveness
Eru01G002093.t1	EfMYB3	A-box	CCAAT	301	5	-	Arabidopsis thaliana	cis-acting element involved in defense and stress responsiveness
Eru01G002093.t1	EfMYB3	A-box	CAAT	463	4	-	Nicotiana glutinosa	cis-acting element involved in defense and stress responsiveness
Eru01G002093.t1	EfMYB3	A-box	CAAT	519	4	-	Nicotiana glutinosa	cis-acting element involved in defense and stress responsiveness
Eru01G002093.t1	EfMYB3	A-box	CAAT	1014	4	+	Nicotiana glutinosa	cis-acting element involved in gibberellin-responsiveness
Eru01G002093.t1	EfMYB3	A-box	CAAAT	1027	5	+	Pisum sativum	cis-acting element involved in gibberellin-responsiveness
Eru01G002093.t1	EfMYB3	A-box	CAAT	1107	4	-	Nicotiana glutinosa	cis-acting element involved in gibberellin-responsiveness
Eru01G002093.t1	EfMYB3	A-box	CAAAT	1126	5	+	Pisum sativum	cis-acting element involved in gibberellin-responsiveness
Eru01G002093.t1	EfMYB3	A-box	CAAAT	1158	5	-	Pisum sativum	cis-acting element involved in gibberellin-responsiveness
Eru01G002093.t1	EfMYB3	A-box	CAAAT	1167	5	+	Pisum sativum	cis-acting element involved in gibberellin-responsiveness
Eru01G002093.t1	EfMYB3	A-box	CAAT	1380	4	+	Nicotiana glutinosa	cis-acting element involved in gibberellin-responsiveness
Eru01G002093.t1	EfMYB3	A-box	CAAT	1382	4	-	Nicotiana glutinosa	cis-acting element involved in gibberellin-responsiveness
Eru01G002093.t1	EfMYB3	A-box	CAAT	1447	4	+	Nicotiana glutinosa	cis-acting element involved in gibberellin-responsiveness
Eru01G002093.t1	EfMYB3	A-box	CAAT	1768	4	+	Nicotiana glutinosa	cis-acting element involved in gibberellin-responsiveness
Eru01G002093.t1	EfMYB3	A-box	CAAT	1815	4	-	Nicotiana glutinosa	cis-acting element involved in gibberellin-responsiveness
Eru01G002093.t1	EfMYB3	A-box	CCAAT	1845	5	+	Arabidopsis thaliana	cis-acting element involved in gibberellin-responsiveness
Eru01G002093.t1	EfMYB3	A-box	CAAT	1846	4	+	Nicotiana glutinosa	cis-acting element involved in gibberellin-responsiveness
Eru01G002093.t1	EfMYB3	A-box	CAAT	1868	4	-	Nicotiana glutinosa	cis-acting element involved in gibberellin-responsiveness
Eru01G002093.t1	EfMYB3	A-box	CAAT	1921	4	-	Nicotiana glutinosa	cis-acting element involved in gibberellin-responsiveness
Eru01G002093.t1	EfMYB3	A-box	CCAAT	1978	5	-	Arabidopsis thaliana	cis-acting element involved in gibberellin-responsiveness
Eru01G002093.t1	EfMYB3	A-box	TGACG	1284	5	-	Hordeum vulgare	cis-acting element involved in gibberellin-responsiveness
Eru01G002093.t1	EfMYB3	A-box	CCTTTTG	1693	7	+	Oryza sativa	cis-acting element involved in gibberellin-responsiveness
Eru01G002093.t1	EfMYB3	A-box	CGTGG	1859	5	-	Zea mays	cis-acting element involved in gibberellin-responsiveness
Eru01G002093.t1	EfMYB3	A-box	CATTTG	42	6	-	Arabidopsis thaliana	cis-acting element involved in gibberellin-responsiveness
Eru01G002093.t1	EfMYB3	A-box	CATTTG	1157	6	+	Arabidopsis thaliana	cis-acting element involved in light responsiveness
Eru01G002093.t1	EfMYB3	A-box	CATGTG	1287	6	+	Arabidopsis thaliana	cis-acting element involved in light responsiveness
Eru01G002093.t1	EfMYB3	A-box	CAATTG	1380	6	-	Arabidopsis thaliana	cis-acting element involved in light responsiveness
Eru01G002093.t1	EfMYB3	A-box	CGTCA	1284	5	+	Hordeum vulgare	cis-acting element involved in light responsiveness
Eru01G002093.t1	EfMYB3	A-box	GCCGAC	659	6	-	Arabidopsis thaliana	cis-acting element involved in light responsiveness
Eru01G002093.t1	EfMYB3	A-box	CACGTA	1501	6	+	Zea mays	cis-acting element involved in light responsiveness
Eru01G002093.t1	EfMYB3	A-box	ACACGTTGT	354	9	-	Sinapis alba	cis-acting element involved in light responsiveness
Eru01G002093.t1	EfMYB3	A-box	TACGTG	1501	6	-	Zea mays	cis-acting element involved in light responsiveness
Eru01G002093.t1	EfMYB3	A-box	ACGTG	357	5	+	Arabidopsis thaliana	cis-acting element involved in light responsiveness
Eru01G002093.t1	EfMYB3	A-box	ACGTG	1501	5	-	Arabidopsis thaliana	cis-acting element involved in light responsiveness
Eru01G002093.t1	EfMYB3	A-box	GCCACT	112	6	-	Arabidopsis thaliana	cis-acting element involved in light responsiveness
Eru01G002093.t1	EfMYB3	A-box	GCCACT	1876	6	-	Arabidopsis thaliana	cis-acting element involved in light responsiveness
Eru01G002093.t1	EfMYB3	A-box	TGACG	1284	5	-	Arabidopsis thaliana	cis-acting element involved in light responsiveness
Eru01G002093.t1	EfMYB3	A-box	CAACAG	326	6	+	Nicotiana tabacum	cis-acting element involved in low-temperature responsiveness
Eru01G002093.t1	EfMYB3	A-box	CAACAG	808	6	+	Nicotiana tabacum	cis-acting element involved in low-temperature responsiveness
Eru01G002093.t1	EfMYB3	A-box	CAACAG	1969	6	-	Nicotiana tabacum	cis-acting element involved in low-temperature responsiveness
Eru01G002093.t1	EfMYB3	A-box	CCGAAA	571	6	-	Hordeum vulgare	cis-acting element involved in low-temperature responsiveness
Eru01G002093.t1	EfMYB3	A-box	CAACAG	326	6	+	Arabidopsis thaliana	cis-acting element involved in low-temperature responsiveness
Eru01G002093.t1	EfMYB3	A-box	CAACAG	808	6	+	Arabidopsis thaliana	cis-acting element involved in low-temperature responsiveness
Eru01G002093.t1	EfMYB3	A-box	TAACCA	1134	6	-	Arabidopsis thaliana	cis-acting element involved in low-temperature responsiveness
Eru01G002093.t1	EfMYB3	A-box	CAACAG	1969	6	-	Arabidopsis thaliana	cis-acting element involved in low-temperature responsiveness
Eru01G002093.t1	EfMYB3	A-box	TCTCCCT	1618	7	+	Spinacia oleracea	cis-acting element involved in low-temperature responsiveness
Eru01G002093.t1	EfMYB3	A-box	TCTCCCT	1657	7	+	Spinacia oleracea	cis-acting element involved in low-temperature responsiveness
Eru01G002093.t1	EfMYB3	A-box	TCTCCCT	1736	7	+	Spinacia oleracea	cis-acting element involved in low-temperature responsiveness
Eru01G002093.t1	EfMYB3	A-box	CCACCT	1019	6	-	Pisum sativum	cis-acting element involved in low-temperature responsiveness
Eru01G002093.t1	EfMYB3	A-box	CGCCGCGCA	1639	9	-	Oryza sativa	cis-acting element involved in low-temperature responsiveness
Eru01G002093.t1	EfMYB3	ABRE	CACGGATC	1777	8	-	Zea mays	cis-acting element involved in low-temperature responsiveness
Eru01G002093.t1	EfMYB3	ABRE	ATTAAT	549	6	+	Petroselinum crispum	cis-acting element involved in low-temperature responsiveness
Eru01G002093.t1	EfMYB3	ABRE	ATTAAT	1071	6	-	Petroselinum crispum	cis-acting element involved in low-temperature responsiveness
Eru01G002093.t1	EfMYB3	ABRE	ATTAAT	1848	6	-	Petroselinum crispum	cis-acting element involved in low-temperature responsiveness
Eru01G002093.t1	EfMYB3	ABRE	AGGGG	889	5	-	Arabidopsis thaliana	cis-acting element involved in low-temperature responsiveness
Eru01G002093.t1	EfMYB3	ABRE	AGGGG	1335	5	-	Arabidopsis thaliana	cis-acting element involved in low-temperature responsiveness
Eru01G002093.t1	EfMYB3	ABRE	AGGGG	1451	5	-	Arabidopsis thaliana	cis-acting element involved in low-temperature responsiveness
Eru01G002093.t1	EfMYB3	ABRE	AGGGG	1456	5	-	Arabidopsis thaliana	cis-acting element involved in low-temperature responsiveness
Eru01G002093.t1	EfMYB3	ABRE	AGGGG	1635	5	-	Arabidopsis thaliana	cis-acting element involved in low-temperature responsiveness
Eru01G002093.t1	EfMYB3	ABRE	AGGGG	1650	5	-	Arabidopsis thaliana	cis-acting element involved in low-temperature responsiveness
Eru01G002093.t1	EfMYB3	ABRE	AGGGG	1707	5	-	Arabidopsis thaliana	cis-acting element involved in low-temperature responsiveness
Eru01G002093.t1	EfMYB3	ABRE	GGGCGG	304	6	+	Oryza sativa	cis-acting element involved in low-temperature responsiveness
Eru01G002093.t1	EfMYB3	ABRE	GGGCGG	1747	6	-	Oryza sativa	cis-acting element involved in low-temperature responsiveness
Eru01G003678.t1	EfMYB5	ABRE	CCGTTG	1272	6	-	Arabidopsis thaliana	cis-acting element involved in low-temperature responsiveness
Eru01G003678.t1	EfMYB5	ABRE	CCGTTG	1985	6	+	Arabidopsis thaliana	cis-acting element involved in low-temperature responsiveness
Eru01G003678.t1	EfMYB5	ABRE	CCCCGG	9	6	-	Zea mays	cis-acting element involved in low-temperature responsiveness
Eru01G003678.t1	EfMYB5	ABRE	AACCTAACCT	1328	9	-	Petroselinum hortense	cis-acting element involved in low-temperature responsiveness
Eru01G003678.t1	EfMYB5	ABRE	TAACACGTAG	452	9	-	Brassica oleracea	cis-acting element involved in low-temperature responsiveness
Eru01G003678.t1	EfMYB5	ABRE	CACGAC	1309	6	+	Zea mays	cis-acting element involved in low-temperature responsiveness
Eru01G003678.t1	EfMYB5	ABRE	CACGTC	1425	6	+	Zea mays	cis-acting element involved in low-temperature responsiveness
Eru01G003678.t1	EfMYB5	ABRE	AAGATAAGGCT	531	10	-	Gossypium hirsutum	cis-acting element involved in low-temperature responsiveness
Eru01G003678.t1	EfMYB5	ABRE	gGATAAGGTG	1121	9	-	Zea mays	cis-acting element involved in low-temperature responsiveness
Eru01G003678.t1	EfMYB5	ABRE	ccttatcct	1123	9	+	Arabidopsis thaliana	cis-acting element involved in low-temperature responsiveness
Eru01G003678.t1	EfMYB5	ABRE	CTCC	20	4	-	Petroselinum hortense	cis-acting element involved in low-temperature responsiveness
Eru01G003678.t1	EfMYB5	ABRE	CTCC	26	4	+	Petroselinum hortense	cis-acting element involved in low-temperature responsiveness
Eru01G003678.t1	EfMYB5	ABRE	CTCC	55	4	-	Petroselinum hortense	cis-acting element involved in low-temperature responsiveness
Eru01G003678.t1	EfMYB5	ABRE	CTCC	234	4	+	Petroselinum hortense	cis-acting element involved in low-temperature responsiveness
Eru01G003678.t1	EfMYB5	ABRE	CTCC	241	4	-	Petroselinum hortense	cis-acting element involved in low-temperature responsiveness
Eru01G003678.t1	EfMYB5	ABRE	CTCC	252	4	+	Petroselinum hortense	cis-acting element involved in low-temperature responsiveness
Eru01G003678.t1	EfMYB5	ABRE	CTCC	657	4	-	Petroselinum hortense	cis-acting element involved in low-temperature responsiveness
Eru01G003678.t1	EfMYB5	ABRE	CTCC	699	4	+	Petroselinum hortense	cis-acting element involved in low-temperature responsiveness
Eru01G003678.t1	EfMYB5	ABRE	CTCC	978	4	+	Petroselinum hortense	cis-acting element involved in low-temperature responsiveness
Eru01G003678.t1	EfMYB5	ABRE	CTCC	1161	4	+	Petroselinum hortense	cis-acting element involved in low-temperature responsiveness
Eru01G003678.t1	EfMYB5	ABRE	CTCC	1169	4	+	Petroselinum hortense	cis-acting element involved in low-temperature responsiveness
Eru01G003678.t1	EfMYB5	ABRE	CTCC	1172	4	+	Petroselinum hortense	cis-acting element involved in salicylic acid responsiveness
Eru01G003678.t1	EfMYB5	ABRE	CTCC	1180	4	+	Petroselinum hortense	cis-acting element involved in salicylic acid responsiveness
Eru01G003678.t1	EfMYB5	ABRE	CTCC	1183	4	+	Petroselinum hortense	cis-acting element involved in salicylic acid responsiveness
Eru01G003678.t1	EfMYB5	ABRE	CTCC	1186	4	+	Petroselinum hortense	cis-acting element involved in salicylic acid responsiveness
Eru01G003678.t1	EfMYB5	ABRE	CTCC	1192	4	+	Petroselinum hortense	cis-acting element involved in salicylic acid responsiveness
Eru01G003678.t1	EfMYB5	ABRE	CTCC	1261	4	+	Petroselinum hortense	cis-acting element involved in salicylic acid responsiveness
Eru01G003678.t1	EfMYB5	ABRE	CTCC	1294	4	-	Petroselinum hortense	cis-acting element involved in salicylic acid responsiveness
Eru01G003678.t1	EfMYB5	ABRE	CTCC	1297	4	-	Petroselinum hortense	cis-acting element involved in salicylic acid responsiveness
Eru01G003678.t1	EfMYB5	ABRE	CTCC	1477	4	-	Petroselinum hortense	cis-acting element involved in salicylic acid responsiveness
Eru01G003678.t1	EfMYB5	ABRE	CTCC	1522	4	-	Petroselinum hortense	cis-acting element involved in salicylic acid responsiveness
Eru01G003678.t1	EfMYB5	ABRE	CTCC	1555	4	-	Petroselinum hortense	cis-acting element involved in salicylic acid responsiveness
Eru01G003678.t1	EfMYB5	ABRE	CTCC	1692	4	+	Petroselinum hortense	cis-acting element involved in salicylic acid responsiveness
Eru01G003678.t1	EfMYB5	ABRE	CTCC	1804	4	+	Petroselinum hortense	cis-acting element involved in salicylic acid responsiveness
Eru01G003678.t1	EfMYB5	ABRE	CTCC	1862	4	+	Petroselinum hortense	cis-acting element involved in salicylic acid responsiveness
Eru01G003678.t1	EfMYB5	ABRE	CTCC	1871	4	+	Petroselinum hortense	cis-acting element involved in salicylic acid responsiveness
Eru01G003678.t1	EfMYB5	ABRE	CTCC	1900	4	+	Petroselinum hortense	cis-acting element involved in salicylic acid responsiveness
Eru01G003678.t1	EfMYB5	ABRE	CTCC	1916	4	+	Petroselinum hortense	cis-acting element involved in salicylic acid responsiveness
Eru01G003678.t1	EfMYB5	ABRE	CTCC	1955	4	+	Petroselinum hortense	cis-acting element involved in salicylic acid responsiveness
Eru01G003678.t1	EfMYB5	ABRE	CTCC	1961	4	+	Petroselinum hortense	cis-acting element involved in salicylic acid responsiveness
Eru01G003678.t1	EfMYB5	ABRE	TGAGTCA	1812	7	-	Oryza sativa	cis-acting element involved in salicylic acid responsiveness
Eru01G003678.t1	EfMYB5	ABRE	CAAT	139	4	+	Nicotiana glutinosa	cis-acting element involved in salicylic acid responsiveness
Eru01G003678.t1	EfMYB5	ABRE	CAAT	345	4	+	Nicotiana glutinosa	cis-acting element involved in salicylic acid responsiveness
Eru01G003678.t1	EfMYB5	ABRE	CAAT	347	4	-	Nicotiana glutinosa	cis-acting element involved in salicylic acid responsiveness
Eru01G003678.t1	EfMYB5	ABRE	CAAT	424	4	+	Nicotiana glutinosa	cis-acting element involved in salicylic acid responsiveness
Eru01G003678.t1	EfMYB5	ABRE	CAAT	426	4	-	Nicotiana glutinosa	cis-acting element involved in salicylic acid responsiveness
Eru01G003678.t1	EfMYB5	ABRE	CAAT	448	4	-	Nicotiana glutinosa	cis-acting element involved in salicylic acid responsiveness
Eru01G003678.t1	EfMYB5	ABRE	CAAT	492	4	-	Nicotiana glutinosa	cis-acting element involved in salicylic acid responsiveness
Eru01G003678.t1	EfMYB5	ABRE	CAAT	521	4	-	Nicotiana glutinosa	cis-acting element involved in salicylic acid responsiveness
Eru01G003678.t1	EfMYB5	ABRE	CCAAT	540	5	-	Arabidopsis thaliana	cis-acting element involved in salicylic acid responsiveness
Eru01G003678.t1	EfMYB5	ABRE	CAAT	569	4	+	Nicotiana glutinosa	cis-acting element involved in salicylic acid responsiveness
Eru01G003678.t1	EfMYB5	ABRE	CAAT	712	4	-	Nicotiana glutinosa	cis-acting element involved in salicylic acid responsiveness
Eru01G003678.t1	EfMYB5	ABRE	CAAT	775	4	+	Nicotiana glutinosa	cis-acting element involved in salicylic acid responsiveness
Eru01G003678.t1	EfMYB5	ABRE	CCAAT	807	5	-	Arabidopsis thaliana	cis-acting element involved in salicylic acid responsiveness
Eru01G003678.t1	EfMYB5	ABRE	CAAT	906	4	+	Nicotiana glutinosa	cis-acting element involved in salicylic acid responsiveness
Eru01G003678.t1	EfMYB5	ABRE	CCAAT	1047	5	-	Arabidopsis thaliana	cis-acting element involved in salicylic acid responsiveness
Eru01G003678.t1	EfMYB5	ABRE	CAAT	1080	4	+	Nicotiana glutinosa	cis-acting element involved in salicylic acid responsiveness
Eru01G003678.t1	EfMYB5	ABRE	CAAT	1149	4	+	Nicotiana glutinosa	cis-acting element involved in salicylic acid responsiveness
Eru01G003678.t1	EfMYB5	ABRE	CAAT	1516	4	+	Nicotiana glutinosa	cis-acting element involved in salicylic acid responsiveness
Eru01G003678.t1	EfMYB5	ABRE	CAAT	1567	4	+	Nicotiana glutinosa	cis-acting element involved in salicylic acid responsiveness
Eru01G003678.t1	EfMYB5	ABRE	CAAT	1578	4	+	Nicotiana glutinosa	cis-acting element involved in salicylic acid responsiveness
Eru01G003678.t1	EfMYB5	ABRE	CAAT	1580	4	-	Nicotiana glutinosa	cis-acting element involved in salicylic acid responsiveness
Eru01G003678.t1	EfMYB5	ABRE	CCAAT	1694	5	+	Arabidopsis thaliana	cis-acting element involved in the abscisic acid responsiveness
Eru01G003678.t1	EfMYB5	ABRE	CAAT	1695	4	+	Nicotiana glutinosa	cis-acting element involved in the abscisic acid responsiveness
Eru01G003678.t1	EfMYB5	ABRE	CAAAT	1774	5	+	Pisum sativum	cis-acting element involved in the abscisic acid responsiveness
Eru01G003678.t1	EfMYB5	ABRE	CAAT	1896	4	+	Nicotiana glutinosa	cis-acting element involved in the abscisic acid responsiveness
Eru01G003678.t1	EfMYB5	ABRE	AAACCA	1342	6	-	Zea mays	cis-acting element involved in the abscisic acid responsiveness
Eru01G003678.t1	EfMYB5	ABRE	AAACCA	1826	6	+	Zea mays	cis-acting element involved in the abscisic acid responsiveness
Eru01G003678.t1	EfMYB5	ABRE	AAACCA	1837	6	+	Zea mays	cis-acting element involved in the abscisic acid responsiveness
Eru01G003678.t1	EfMYB5	ABRE	GGTCCAT	1006	7	+	Nicotiana tabacum	cis-acting element involved in the abscisic acid responsiveness
Eru01G003678.t1	EfMYB5	ABRE	TAACCA	673	6	+	Arabidopsis thaliana	cis-acting element involved in the abscisic acid responsiveness
Eru01G003678.t1	EfMYB5	ABRE	TAACCA	1349	6	-	Arabidopsis thaliana	cis-acting element involved in the abscisic acid responsiveness
Eru01G003678.t1	EfMYB5	ABRE	TAACCA	1535	6	-	Arabidopsis thaliana	cis-acting element involved in the abscisic acid responsiveness
Eru01G003678.t1	EfMYB5	ABRE	GGTTAA	672	6	-	Arabidopsis thaliana	cis-acting element involved in the abscisic acid responsiveness
Eru01G003678.t1	EfMYB5	ABRE	GGTTAA	1536	6	+	Arabidopsis thaliana	cis-acting element involved in the abscisic acid responsiveness
Eru01G003678.t1	EfMYB5	ABRE	TTGACC	512	6	-	Arabidopsis thaliana	cis-acting element involved in the abscisic acid responsiveness
Eru01G003678.t1	EfMYB5	ABRE	motif_sequence	38	4	+	organism	cis-acting element involved in the abscisic acid responsiveness
Eru01G003678.t1	EfMYB5	ABRE	motif_sequence	44	4	+	organism	cis-acting element involved in the abscisic acid responsiveness
Eru01G003678.t1	EfMYB5	ABRE	motif_sequence	754	4	+	organism	cis-acting element involved in the abscisic acid responsiveness
Eru01G003678.t1	EfMYB5	ABRE	motif_sequence	810	4	-	organism	cis-acting element involved in the abscisic acid responsiveness
Eru01G003678.t1	EfMYB5	ABRE	motif_sequence	836	4	+	organism	cis-acting element involved in the abscisic acid responsiveness
Eru01G003678.t1	EfMYB5	ABRE	motif_sequence	864	4	+	organism	cis-acting element involved in the abscisic acid responsiveness
Eru01G003678.t1	EfMYB5	ABRE	motif_sequence	976	4	+	organism	cis-acting element involved in the abscisic acid responsiveness
Eru01G003678.t1	EfMYB5	ABRE	motif_sequence	1115	4	+	organism	cis-acting element involved in the abscisic acid responsiveness
Eru01G003678.t1	EfMYB5	ABRE	motif_sequence	1156	4	+	organism	cis-acting element involved in the abscisic acid responsiveness
Eru01G003678.t1	EfMYB5	ABRE	motif_sequence	1259	4	+	organism	cis-acting element involved in the abscisic acid responsiveness
Eru01G003678.t1	EfMYB5	ABRE	motif_sequence	1699	4	+	organism	cis-acting element involved in the abscisic acid responsiveness
Eru01G003678.t1	EfMYB5	ABRE	motif_sequence	1790	4	-	organism	cis-acting element involved in the abscisic acid responsiveness
Eru01G003678.t1	EfMYB5	ABRE	motif_sequence	1898	4	+	organism	cis-acting element involved in the abscisic acid responsiveness
Eru01G003678.t1	EfMYB5	ABRE	TATATA	1588	6	-	Arabidopsis thaliana	cis-acting element involved in the abscisic acid responsiveness
Eru01G003678.t1	EfMYB5	ABRE	TATATA	1590	6	-	Arabidopsis thaliana	cis-acting element involved in the abscisic acid responsiveness
Eru01G003678.t1	EfMYB5	ABRE	TATATA	1592	6	-	Arabidopsis thaliana	cis-acting element involved in the abscisic acid responsiveness
Eru01G003678.t1	EfMYB5	ABRE	TATATA	1594	6	-	Arabidopsis thaliana	cis-acting element involved in the abscisic acid responsiveness
Eru01G003678.t1	EfMYB5	ABRE	TATATA	1596	6	-	Arabidopsis thaliana	cis-acting element involved in the abscisic acid responsiveness
Eru01G003678.t1	EfMYB5	ABRE	TATATA	1598	6	-	Arabidopsis thaliana	cis-acting element involved in the abscisic acid responsiveness
Eru01G003678.t1	EfMYB5	ABRE	TATATA	1600	6	-	Arabidopsis thaliana	cis-acting element involved in the abscisic acid responsiveness
Eru01G003678.t1	EfMYB5	ABRE	TATATA	1602	6	-	Arabidopsis thaliana	cis-acting element involved in the abscisic acid responsiveness
Eru01G003678.t1	EfMYB5	ABRE	TATATA	1604	6	-	Arabidopsis thaliana	cis-acting element involved in the abscisic acid responsiveness
Eru01G003678.t1	EfMYB5	ABRE	TATATA	1606	6	-	Arabidopsis thaliana	cis-acting element involved in the abscisic acid responsiveness
Eru01G003678.t1	EfMYB5	ABRE	TATATA	1608	6	-	Arabidopsis thaliana	cis-acting element involved in the abscisic acid responsiveness
Eru01G003678.t1	EfMYB5	ABRE	TATATA	1610	6	-	Arabidopsis thaliana	cis-acting element involved in the abscisic acid responsiveness
Eru01G003678.t1	EfMYB5	ABRE	TATATA	1612	6	-	Arabidopsis thaliana	cis-acting element involved in the abscisic acid responsiveness
Eru01G003678.t1	EfMYB5	ABRE	TATATA	1614	6	-	Arabidopsis thaliana	cis-acting element involved in the abscisic acid responsiveness
Eru01G003678.t1	EfMYB5	ABRE	TATATA	1616	6	-	Arabidopsis thaliana	cis-acting element involved in the abscisic acid responsiveness
Eru01G003678.t1	EfMYB5	ABRE	TATATA	1618	6	-	Arabidopsis thaliana	cis-acting element involved in the abscisic acid responsiveness
Eru01G003678.t1	EfMYB5	ABRE	TATATA	1620	6	-	Arabidopsis thaliana	cis-acting element involved in the abscisic acid responsiveness
Eru01G003678.t1	EfMYB5	ABRE	TATATA	1622	6	-	Arabidopsis thaliana	cis-acting element involved in the abscisic acid responsiveness
Eru01G003678.t1	EfMYB5	ABRE	TATATA	1624	6	-	Arabidopsis thaliana	cis-acting element involved in the abscisic acid responsiveness
Eru01G003678.t1	EfMYB5	ABRE	TATATA	1626	6	-	Arabidopsis thaliana	cis-acting element involved in the abscisic acid responsiveness
Eru01G003678.t1	EfMYB5	ABRE	TATATA	1628	6	-	Arabidopsis thaliana	cis-acting element involved in the abscisic acid responsiveness
Eru01G003678.t1	EfMYB5	ABRE	TATATA	1630	6	-	Arabidopsis thaliana	cis-acting element involved in the abscisic acid responsiveness
Eru01G003678.t1	EfMYB5	ABRE	TATATA	1632	6	-	Arabidopsis thaliana	cis-acting element involved in the abscisic acid responsiveness
Eru01G003678.t1	EfMYB5	ABRE	TATATA	1634	6	-	Arabidopsis thaliana	cis-acting element involved in the abscisic acid responsiveness
Eru01G003678.t1	EfMYB5	ABRE	TATATA	1636	6	-	Arabidopsis thaliana	cis-acting element involved in the abscisic acid responsiveness
Eru01G003678.t1	EfMYB5	ABRE	TATATA	1711	6	-	Arabidopsis thaliana	cis-acting element involved in the abscisic acid responsiveness
Eru01G003678.t1	EfMYB5	ABRE	TATA	90	4	+	Arabidopsis thaliana	cis-acting element involved in the abscisic acid responsiveness
Eru01G003678.t1	EfMYB5	ABRE	TATA	366	4	+	Arabidopsis thaliana	cis-acting element involved in the abscisic acid responsiveness
Eru01G003678.t1	EfMYB5	ABRE	ATTATA	374	6	+	Brassica napus	cis-acting element involved in the abscisic acid responsiveness
Eru01G003678.t1	EfMYB5	ABRE	TATAA	375	5	-	Arabidopsis thaliana	cis-acting element involved in the abscisic acid responsiveness
Eru01G003678.t1	EfMYB5	ABRE	TATA	376	4	+	Arabidopsis thaliana	cis-acting element involved in the abscisic acid responsiveness
Eru01G003678.t1	EfMYB5	ABRE	TATACA	738	6	-	Helianthus annuus	cis-acting element involved in the abscisic acid responsiveness
Eru01G003678.t1	EfMYB5	ABRE	TATA	740	4	+	Arabidopsis thaliana	cis-acting element involved in the abscisic acid responsiveness
Eru01G003678.t1	EfMYB5	ABRE	TATAA	748	5	-	Arabidopsis thaliana	cis-acting element involved in the abscisic acid responsiveness
Eru01G003678.t1	EfMYB5	ABRE	TATA	749	4	+	Arabidopsis thaliana	cis-acting element involved in the abscisic acid responsiveness
Eru01G003678.t1	EfMYB5	ABRE	TAAAGATT	907	8	-	Arabidopsis thaliana	cis-acting element involved in the abscisic acid responsiveness
Eru01G003678.t1	EfMYB5	ABRE	TAAAGATT	1040	8	-	Arabidopsis thaliana	cis-acting element involved in the abscisic acid responsiveness
Eru01G003678.t1	EfMYB5	ABRE	TATA	1131	4	-	Arabidopsis thaliana	cis-acting element involved in the abscisic acid responsiveness
Eru01G003678.t1	EfMYB5	ABRE	ATATAT	1587	6	-	Brassica napus	cis-acting element involved in the abscisic acid responsiveness
Eru01G003678.t1	EfMYB5	ABRE	TATATA	1588	6	-	Arabidopsis thaliana	cis-acting element involved in the abscisic acid responsiveness
Eru01G003678.t1	EfMYB5	ABRE	ATATAT	1589	6	-	Brassica napus	cis-acting element involved in the abscisic acid responsiveness
Eru01G003678.t1	EfMYB5	ABRE	TATATA	1590	6	-	Arabidopsis thaliana	cis-acting element involved in the abscisic acid responsiveness
Eru01G003678.t1	EfMYB5	ABRE	ATATAT	1591	6	-	Brassica napus	cis-acting element involved in the abscisic acid responsiveness
Eru01G003678.t1	EfMYB5	ABRE	TATATA	1592	6	-	Arabidopsis thaliana	cis-acting element involved in the abscisic acid responsiveness
Eru01G003678.t1	EfMYB5	ABRE	ATATAT	1593	6	-	Brassica napus	cis-acting element involved in the abscisic acid responsiveness
Eru01G003678.t1	EfMYB5	ABRE	TATATA	1594	6	-	Arabidopsis thaliana	cis-acting element involved in the abscisic acid responsiveness
Eru01G003678.t1	EfMYB5	ABRE	ATATAT	1595	6	-	Brassica napus	cis-acting element involved in the abscisic acid responsiveness
Eru01G003678.t1	EfMYB5	ABRE	TATATA	1596	6	-	Arabidopsis thaliana	cis-acting element involved in the abscisic acid responsiveness
Eru01G003678.t1	EfMYB5	ABRE	ATATAT	1597	6	-	Brassica napus	cis-acting element involved in the abscisic acid responsiveness
Eru01G003678.t1	EfMYB5	ABRE	TATATA	1598	6	-	Arabidopsis thaliana	cis-acting element involved in the abscisic acid responsiveness
Eru01G003678.t1	EfMYB5	ABRE	ATATAT	1599	6	-	Brassica napus	cis-acting element involved in the abscisic acid responsiveness
Eru01G003678.t1	EfMYB5	ABRE	TATATA	1600	6	-	Arabidopsis thaliana	cis-acting element involved in the abscisic acid responsiveness
Eru01G003678.t1	EfMYB5	ABRE	ATATAT	1601	6	-	Brassica napus	cis-acting element involved in the abscisic acid responsiveness
Eru01G003678.t1	EfMYB5	ABRE	TATATA	1602	6	-	Arabidopsis thaliana	cis-acting element involved in the abscisic acid responsiveness
Eru01G003678.t1	EfMYB5	ABRE	ATATAT	1603	6	-	Brassica napus	cis-acting element involved in the abscisic acid responsiveness
Eru01G003678.t1	EfMYB5	ABRE	TATATA	1604	6	-	Arabidopsis thaliana	cis-acting element involved in the abscisic acid responsiveness
Eru01G003678.t1	EfMYB5	ABRE	ATATAT	1605	6	-	Brassica napus	cis-acting element involved in the abscisic acid responsiveness
Eru01G003678.t1	EfMYB5	ABRE	TATATA	1606	6	-	Arabidopsis thaliana	cis-acting element involved in the abscisic acid responsiveness
Eru01G003678.t1	EfMYB5	ABRE	ATATAT	1607	6	-	Brassica napus	cis-acting element involved in the abscisic acid responsiveness
Eru01G003678.t1	EfMYB5	ABRE	TATATA	1608	6	-	Arabidopsis thaliana	cis-acting element involved in the abscisic acid responsiveness
Eru01G003678.t1	EfMYB5	ABRE	ATATAT	1609	6	-	Brassica napus	cis-acting element involved in the abscisic acid responsiveness
Eru01G003678.t1	EfMYB5	ABRE	TATATA	1610	6	-	Arabidopsis thaliana	cis-acting element involved in the abscisic acid responsiveness
Eru01G003678.t1	EfMYB5	ABRE	ATATAT	1611	6	-	Brassica napus	cis-acting element involved in the abscisic acid responsiveness
Eru01G003678.t1	EfMYB5	ABRE	TATATA	1612	6	-	Arabidopsis thaliana	cis-acting element involved in the abscisic acid responsiveness
Eru01G003678.t1	EfMYB5	ABRE	ATATAT	1613	6	-	Brassica napus	cis-acting element involved in the abscisic acid responsiveness
Eru01G003678.t1	EfMYB5	ABRE	TATATA	1614	6	-	Arabidopsis thaliana	cis-acting element involved in the abscisic acid responsiveness
Eru01G003678.t1	EfMYB5	ABRE	ATATAT	1615	6	-	Brassica napus	cis-acting element involved in the abscisic acid responsiveness
Eru01G003678.t1	EfMYB5	ABRE	TATATA	1616	6	-	Arabidopsis thaliana	cis-acting element involved in the abscisic acid responsiveness
Eru01G003678.t1	EfMYB5	ABRE	ATATAT	1617	6	-	Brassica napus	cis-acting element involved in the abscisic acid responsiveness
Eru01G003678.t1	EfMYB5	ABRE	TATATA	1618	6	-	Arabidopsis thaliana	cis-acting element involved in the abscisic acid responsiveness
Eru01G003678.t1	EfMYB5	ABRE	ATATAT	1619	6	-	Brassica napus	cis-acting element involved in the abscisic acid responsiveness
Eru01G003678.t1	EfMYB5	ABRE	TATATA	1620	6	-	Arabidopsis thaliana	cis-acting element involved in the abscisic acid responsiveness
Eru01G003678.t1	EfMYB5	ABRE	ATATAT	1621	6	-	Brassica napus	cis-acting element involved in the abscisic acid responsiveness
Eru01G003678.t1	EfMYB5	ABRE	TATATA	1622	6	-	Arabidopsis thaliana	cis-acting element involved in the abscisic acid responsiveness
Eru01G003678.t1	EfMYB5	ABRE	ATATAT	1623	6	-	Brassica napus	cis-acting element involved in the abscisic acid responsiveness
Eru01G003678.t1	EfMYB5	ABRE	TATATA	1624	6	-	Arabidopsis thaliana	cis-acting element involved in the abscisic acid responsiveness
Eru01G003678.t1	EfMYB5	ABRE	ATATAT	1625	6	-	Brassica napus	cis-acting element involved in the abscisic acid responsiveness
Eru01G003678.t1	EfMYB5	ABRE	TATATA	1626	6	-	Arabidopsis thaliana	cis-acting element involved in the abscisic acid responsiveness
Eru01G003678.t1	EfMYB5	ABRE	ATATAT	1627	6	-	Brassica napus	cis-acting element involved in the abscisic acid responsiveness
Eru01G003678.t1	EfMYB5	ABRE	TATATA	1628	6	-	Arabidopsis thaliana	cis-acting element involved in the abscisic acid responsiveness
Eru01G003678.t1	EfMYB5	ABRE	ATATAT	1629	6	-	Brassica napus	cis-acting element involved in the abscisic acid responsiveness
Eru01G003678.t1	EfMYB5	ABRE	TATATA	1630	6	-	Arabidopsis thaliana	cis-acting element involved in the abscisic acid responsiveness
Eru01G003678.t1	EfMYB5	ABRE	ATATAT	1631	6	-	Brassica napus	cis-acting element involved in the abscisic acid responsiveness
Eru01G003678.t1	EfMYB5	ABRE	TATATA	1632	6	-	Arabidopsis thaliana	cis-acting element involved in the abscisic acid responsiveness
Eru01G003678.t1	EfMYB5	ABRE	ATATAT	1633	6	-	Brassica napus	cis-acting element involved in the abscisic acid responsiveness
Eru01G003678.t1	EfMYB5	ABRE	TATATA	1634	6	-	Arabidopsis thaliana	cis-acting element involved in the abscisic acid responsiveness
Eru01G003678.t1	EfMYB5	ABRE	ATATAT	1635	6	-	Brassica napus	cis-acting element involved in the abscisic acid responsiveness
Eru01G003678.t1	EfMYB5	ABRE	TATATA	1636	6	-	Arabidopsis thaliana	cis-acting element involved in the abscisic acid responsiveness
Eru01G003678.t1	EfMYB5	ABRE	TATA	1638	4	-	Arabidopsis thaliana	cis-acting element involved in the abscisic acid responsiveness
Eru01G003678.t1	EfMYB5	ABRE	ATATAT	1710	6	-	Brassica napus	cis-acting element involved in the abscisic acid responsiveness
Eru01G003678.t1	EfMYB5	ABRE	TATATA	1711	6	-	Arabidopsis thaliana	cis-acting element involved in the abscisic acid responsiveness
Eru01G003678.t1	EfMYB5	ABRE	TATA	1713	4	-	Arabidopsis thaliana	cis-acting element involved in the abscisic acid responsiveness
Eru01G003678.t1	EfMYB5	ABRE	ACTAGCAGAA	297	9	-	Avena sativa	cis-acting element involved in the abscisic acid responsiveness
Eru01G003678.t1	EfMYB5	ABRE	AAGGATAAGG	533	9	-	Solanum tuberosum	cis-acting element involved in the abscisic acid responsiveness
Eru01G003678.t1	EfMYB5	ABRE	AAGGATAAGG	1123	9	-	Solanum tuberosum	cis-acting element involved in the abscisic acid responsiveness
Eru01G003678.t1	EfMYB5	ABRE	AGCGCGCCG	1275	9	-	Oryza sativa	cis-acting element involved in the abscisic acid responsiveness
Eru01G003678.t1	EfMYB5	ABRE	CCACCT	177	6	+	Pisum sativum	cis-acting element involved in the abscisic acid responsiveness
Eru01G003678.t1	EfMYB5	ABRE	CCACCT	653	6	-	Pisum sativum	cis-acting element involved in the abscisic acid responsiveness
Eru01G003678.t1	EfMYB5	ABRE	CCACCT	1221	6	-	Pisum sativum	cis-acting element involved in the abscisic acid responsiveness
Eru01G003678.t1	EfMYB5	ABRE	gGTAAAGAAA	668	9	-	Avena sativa	cis-acting element involved in the abscisic acid responsiveness
Eru01G003678.t1	EfMYB5	ABRE	TCTCTTA	875	7	+	Arabidopsis thaliana	cis-acting element involved in the abscisic acid responsiveness
Eru01G003678.t1	EfMYB5	ABRE	AGGGG	841	5	-	Arabidopsis thaliana	cis-acting element involved in the abscisic acid responsiveness
Eru01G003678.t1	EfMYB5	ABRE	AGGGG	1189	5	-	Arabidopsis thaliana	cis-acting element involved in the abscisic acid responsiveness
Eru01G003678.t1	EfMYB5	ABRE	AGGGG	1194	5	-	Arabidopsis thaliana	cis-acting element involved in the abscisic acid responsiveness
Eru01G003678.t1	EfMYB5	ABRE	AGGGG	1761	5	+	Arabidopsis thaliana	cis-acting element involved in the abscisic acid responsiveness
Eru01G003678.t1	EfMYB5	ABRE	AGGGG	1801	5	-	Arabidopsis thaliana	cis-acting element involved in the abscisic acid responsiveness
Eru01G003678.t1	EfMYB5	ABRE	AGGGG	1958	5	-	Arabidopsis thaliana	cis-acting element involved in the abscisic acid responsiveness
Eru01G003678.t1	EfMYB5	ABRE	GGGCGG	212	6	-	Oryza sativa	cis-acting element involved in the abscisic acid responsiveness
Eru01G003678.t1	EfMYB5	ABRE	GGGCGG	548	6	+	Oryza sativa	cis-acting element involved in the abscisic acid responsiveness
Eru01G003678.t1	EfMYB5	ABRE	GGGCGG	1950	6	-	Oryza sativa	cis-acting element involved in the abscisic acid responsiveness
Eru01G003678.t1	EfMYB5	ABRE	CCGAAA	1849	6	+	Hordeum vulgare	cis-acting element involved in the abscisic acid responsiveness
Eru01G003678.t1	EfMYB5	ABRE	CAACCA	174	6	+	Arabidopsis thaliana	cis-acting element involved in the abscisic acid responsiveness
Eru01G003678.t1	EfMYB5	ABRE	CAACCA	256	6	+	Arabidopsis thaliana	cis-acting element involved in the abscisic acid responsiveness
Eru01G003678.t1	EfMYB5	ABRE	TAACCA	673	6	+	Arabidopsis thaliana	cis-acting element involved in the abscisic acid responsiveness
Eru01G003678.t1	EfMYB5	ABRE	TAACCA	1349	6	-	Arabidopsis thaliana	cis-acting element involved in the abscisic acid responsiveness
Eru01G003678.t1	EfMYB5	ABRE	TAACCA	1535	6	-	Arabidopsis thaliana	cis-acting element involved in the abscisic acid responsiveness
Eru01G003678.t1	EfMYB5	ABRE	AGCCACC	599	7	-	Arabidopsis thaliana	cis-acting element involved in the abscisic acid responsiveness
Eru01G003678.t1	EfMYB5	ABRE	(T/C)C(T/C)(C/T)ACC(T/C)ACC	1325	8.5	-	Phaseolus vulgaris	cis-acting element involved in the abscisic acid responsiveness
Eru01G003678.t1	EfMYB5	ABRE	TCTCCCT	1160	7	+	Spinacia oleracea	cis-acting element involved in the abscisic acid responsiveness
Eru01G003678.t1	EfMYB5	ABRE	CAACGG	1272	6	+	Hordeum vulgare	cis-acting element involved in the abscisic acid responsiveness
Eru01G003678.t1	EfMYB5	ABRE	CAACGG	1985	6	-	Hordeum vulgare	cis-acting element involved in the abscisic acid responsiveness
Eru01G003678.t1	EfMYB5	ABRE	CTTTATCA	916	8	-	Pisum sativum	cis-acting element involved in the abscisic acid responsiveness
Eru01G003678.t1	EfMYB5	ABRE	ACGTG	1425	5	-	Arabidopsis thaliana	cis-acting element involved in the abscisic acid responsiveness
Eru01G003678.t1	EfMYB5	ABRE	CATGTG	149	6	-	Arabidopsis thaliana	cis-acting element involved in the abscisic acid responsiveness
Eru01G003678.t1	EfMYB5	ABRE	CAATTG	345	6	+	Arabidopsis thaliana	cis-acting element involved in the abscisic acid responsiveness
Eru01G003678.t1	EfMYB5	ABRE	CAATTG	424	6	+	Arabidopsis thaliana	cis-acting element involved in the abscisic acid responsiveness
Eru01G003678.t1	EfMYB5	ABRE	CATGTG	1114	6	+	Arabidopsis thaliana	cis-acting element involved in the abscisic acid responsiveness
Eru01G003678.t1	EfMYB5	ABRE	CAATTG	1578	6	-	Arabidopsis thaliana	cis-acting element involved in the abscisic acid responsiveness
Eru01G003678.t1	EfMYB5	ABRE	CATTTG	1774	6	-	Arabidopsis thaliana	cis-acting element involved in the abscisic acid responsiveness
Eru01G003678.t1	EfMYB5	ABRE	CGTGG	52	5	+	Zea mays	cis-acting element involved in the abscisic acid responsiveness
Eru01G003678.t1	EfMYB5	ABRE	CGTGG	1287	5	-	Zea mays	cis-acting element involved in the abscisic acid responsiveness
Eru01G003678.t1	EfMYB5	ABRE	CGTGG	1308	5	-	Zea mays	cis-acting element involved in the abscisic acid responsiveness
Eru01G003678.t1	EfMYB5	ABRE	CGTGG	1931	5	-	Zea mays	cis-acting element involved in the abscisic acid responsiveness
Eru01G003678.t1	EfMYB5	ABRE	GCCGAC	1482	6	-	Arabidopsis thaliana	cis-acting element involved in the abscisic acid responsiveness
Eru01G004099.t1	EfMYB6	ABRE	CAACCA	1254	6	-	Arabidopsis thaliana	cis-acting element involved in the abscisic acid responsiveness
Eru01G004099.t1	EfMYB6	ABRE	TGACG	598	5	-	Arabidopsis thaliana	cis-acting element involved in the abscisic acid responsiveness
Eru01G004099.t1	EfMYB6	ABRE	TGACG	617	5	+	Arabidopsis thaliana	cis-acting element involved in the abscisic acid responsiveness
Eru01G004099.t1	EfMYB6	ABRE	TGACG	1485	5	+	Arabidopsis thaliana	cis-acting element involved in the abscisic acid responsiveness
Eru01G004099.t1	EfMYB6	ABRE	TGACG	1579	5	-	Arabidopsis thaliana	cis-acting element involved in the abscisic acid responsiveness
Eru01G004099.t1	EfMYB6	ABRE	TGACG	1910	5	-	Arabidopsis thaliana	cis-acting element involved in the abscisic acid responsiveness
Eru01G004099.t1	EfMYB6	ABRE	CCGAAA	103	6	+	Hordeum vulgare	cis-acting element involved in the abscisic acid responsiveness
Eru01G004099.t1	EfMYB6	ABRE	CCGAAA	652	6	+	Hordeum vulgare	cis-acting element involved in the abscisic acid responsiveness
Eru01G004099.t1	EfMYB6	ABRE	CCGAAA	758	6	-	Hordeum vulgare	cis-acting element involved in the abscisic acid responsiveness
Eru01G004099.t1	EfMYB6	ABRE	CCGAAA	775	6	-	Hordeum vulgare	cis-acting element involved in the abscisic acid responsiveness
Eru01G004099.t1	EfMYB6	ABRE	CCGAAA	787	6	+	Hordeum vulgare	cis-acting element involved in the abscisic acid responsiveness
Eru01G004099.t1	EfMYB6	ABRE	CCGAAA	976	6	-	Hordeum vulgare	cis-acting element involved in the abscisic acid responsiveness
Eru01G004099.t1	EfMYB6	ABRE	CCGAAA	988	6	+	Hordeum vulgare	cis-acting element involved in the abscisic acid responsiveness
Eru01G004099.t1	EfMYB6	ABRE	CAACGG	19	6	+	Hordeum vulgare	cis-acting element involved in the abscisic acid responsiveness
Eru01G004099.t1	EfMYB6	ABRE	CAACGG	48	6	+	Hordeum vulgare	cis-acting element involved in the abscisic acid responsiveness
Eru01G004099.t1	EfMYB6	ABRE	AGGGG	1950	5	-	Arabidopsis thaliana	cis-acting element involved in the abscisic acid responsiveness
Eru01G004099.t1	EfMYB6	ABRE	AGGGG	1991	5	+	Arabidopsis thaliana	cis-acting element involved in the abscisic acid responsiveness
Eru01G004099.t1	EfMYB6	ABRE	GAAAGAA	973	7	-	Avena sativa	cis-acting element involved in the abscisic acid responsiveness
Eru01G004099.t1	EfMYB6	ABRE	ATTAAT	247	6	+	Petroselinum crispum	cis-acting element involved in the abscisic acid responsiveness
Eru01G004099.t1	EfMYB6	ABRE	CGTGG	1840	5	-	Zea mays	cis-acting element involved in the abscisic acid responsiveness
Eru01G004099.t1	EfMYB6	ABRE	CATTTG	268	6	-	Arabidopsis thaliana	cis-acting element involved in the abscisic acid responsiveness
Eru01G004099.t1	EfMYB6	ABRE	CATTTG	522	6	-	Arabidopsis thaliana	cis-acting element involved in the abscisic acid responsiveness
Eru01G004099.t1	EfMYB6	ABRE	CATGTG	939	6	-	Arabidopsis thaliana	cis-acting element involved in the abscisic acid responsiveness
Eru01G004099.t1	EfMYB6	ABRE	CATTTG	1314	6	+	Arabidopsis thaliana	cis-acting element involved in the abscisic acid responsiveness
Eru01G004099.t1	EfMYB6	ABRE	CATTTG	1460	6	+	Arabidopsis thaliana	cis-acting element involved in the abscisic acid responsiveness
Eru01G004099.t1	EfMYB6	ABRE	CATGTG	1595	6	-	Arabidopsis thaliana	cis-acting element involved in the abscisic acid responsiveness
Eru01G004099.t1	EfMYB6	ABRE	CATGTG	1696	6	+	Arabidopsis thaliana	cis-acting element involved in the abscisic acid responsiveness
Eru01G004099.t1	EfMYB6	ABRE	CATGTG	1942	6	+	Arabidopsis thaliana	cis-acting element involved in the abscisic acid responsiveness
Eru01G004099.t1	EfMYB6	ABRE	TGACG	598	5	-	Hordeum vulgare	cis-acting element involved in the abscisic acid responsiveness
Eru01G004099.t1	EfMYB6	ABRE	TGACG	617	5	+	Hordeum vulgare	cis-acting element involved in the abscisic acid responsiveness
Eru01G004099.t1	EfMYB6	ABRE	TGACG	1485	5	+	Hordeum vulgare	cis-acting element involved in the abscisic acid responsiveness
Eru01G004099.t1	EfMYB6	ABRE	TGACG	1579	5	-	Hordeum vulgare	cis-acting element involved in the abscisic acid responsiveness
Eru01G004099.t1	EfMYB6	ABRE	TGACG	1910	5	-	Hordeum vulgare	cis-acting element involved in the abscisic acid responsiveness
Eru01G004099.t1	EfMYB6	ABRE	CAACTCCC	1891	8	+	Oryza sativa	cis-acting element involved in the abscisic acid responsiveness
Eru01G004099.t1	EfMYB6	ABRE	ATTTCATA	1143	8	-	Nicotiana glutinos	cis-acting element involved in the abscisic acid responsiveness
Eru01G004099.t1	EfMYB6	ABRE	CGTCA	598	5	+	Hordeum vulgare	cis-acting element involved in the abscisic acid responsiveness
Eru01G004099.t1	EfMYB6	ABRE	CGTCA	617	5	-	Hordeum vulgare	cis-acting element involved in the abscisic acid responsiveness
Eru01G004099.t1	EfMYB6	ABRE	CGTCA	1485	5	-	Hordeum vulgare	cis-acting element involved in the abscisic acid responsiveness
Eru01G004099.t1	EfMYB6	ABRE	CGTCA	1579	5	+	Hordeum vulgare	cis-acting element involved in the abscisic acid responsiveness
Eru01G004099.t1	EfMYB6	ABRE	CGTCA	1910	5	+	Hordeum vulgare	cis-acting element involved in the abscisic acid responsiveness
Eru01G004099.t1	EfMYB6	ABRE	ACGTG	619	5	+	Arabidopsis thaliana	cis-acting element involved in the abscisic acid responsiveness
Eru01G004099.t1	EfMYB6	ABRE	CACGTG	1178	6	-	Arabidopsis thaliana	cis-acting element involved in the abscisic acid responsiveness
Eru01G004099.t1	EfMYB6	ABRE	ACGTG	1179	5	+	Arabidopsis thaliana	cis-acting element involved in the abscisic acid responsiveness
Eru01G004099.t1	EfMYB6	ABRE	GCCACT	552	6	+	Arabidopsis thaliana	cis-acting element involved in the abscisic acid responsiveness
Eru01G004099.t1	EfMYB6	ABRE	GCCACT	1220	6	+	Arabidopsis thaliana	cis-acting element involved in the abscisic acid responsiveness
Eru01G004099.t1	EfMYB6	ABRE	AAACCA	747	6	-	Zea mays	cis-acting element involved in the abscisic acid responsiveness
Eru01G004099.t1	EfMYB6	ABRE	AAACCA	1847	6	+	Zea mays	cis-acting element involved in the abscisic acid responsiveness
Eru01G004099.t1	EfMYB6	ABRE	AAACCA	1972	6	-	Zea mays	cis-acting element involved in the abscisic acid responsiveness
Eru01G004099.t1	EfMYB6	ABRE	TAACTG	215	6	-	Arabidopsis thaliana	cis-acting element involved in the abscisic acid responsiveness
Eru01G004099.t1	EfMYB6	ABRE	CACGTC	618	6	-	Zea mays	cis-acting element involved in the abscisic acid responsiveness
Eru01G004099.t1	EfMYB6	ABRE	CACGTG	1178	6	-	Arabidopsis thaliana	cis-acting element involved in the abscisic acid responsiveness
Eru01G004099.t1	EfMYB6	ABRE	CCGTTG	19	6	-	Arabidopsis thaliana	cis-acting element involved in the abscisic acid responsiveness
Eru01G004099.t1	EfMYB6	ABRE	CCGTTG	48	6	-	Arabidopsis thaliana	cis-acting element involved in the abscisic acid responsiveness
Eru01G004099.t1	EfMYB6	ABRE	CAAT	142	4	-	Nicotiana glutinosa	cis-acting element involved in the abscisic acid responsiveness
Eru01G004099.t1	EfMYB6	ABRE	CAAT	175	4	+	Nicotiana glutinosa	cis-acting element involved in the abscisic acid responsiveness
Eru01G004099.t1	EfMYB6	ABRE	CAAAT	268	5	+	Pisum sativum	cis-acting element involved in the abscisic acid responsiveness
Eru01G004099.t1	EfMYB6	ABRE	CAAAT	278	5	+	Pisum sativum	cis-acting element involved in the abscisic acid responsiveness
Eru01G004099.t1	EfMYB6	ABRE2	CAAT	291	4	-	Nicotiana glutinosa	cis-acting element involved in the abscisic acid responsiveness
Eru01G004099.t1	EfMYB6	ABRE2	TGCCAAC	417	7	-	Petunia hybrida	cis-acting element involved in the abscisic acid responsiveness
Eru01G004099.t1	EfMYB6	ABRE2	CAAAT	435	5	+	Pisum sativum	cis-acting element involved in the abscisic acid responsiveness
Eru01G004099.t1	EfMYB6	ABRE3a	CAAT	473	4	+	Nicotiana glutinosa	cis-acting element involved in the abscisic acid responsiveness
Eru01G004099.t1	EfMYB6	ABRE3a	CAAT	494	4	+	Nicotiana glutinosa	cis-acting element involved in the abscisic acid responsiveness
Eru01G004099.t1	EfMYB6	ABRE3a	CAAAT	522	5	+	Pisum sativum	cis-acting element involved in the abscisic acid responsiveness
Eru01G004099.t1	EfMYB6	ABRE3a	CAAT	562	4	-	Nicotiana glutinosa	cis-acting element involved in the abscisic acid responsiveness
Eru01G004099.t1	EfMYB6	ABRE3a	CAAT	587	4	-	Nicotiana glutinosa	cis-acting element involved in the abscisic acid responsiveness
Eru01G004099.t1	EfMYB6	ABRE3a	CAAT	669	4	+	Nicotiana glutinosa	cis-acting element involved in the abscisic acid responsiveness
Eru01G004099.t1	EfMYB6	ABRE3a	CAAT	696	4	-	Nicotiana glutinosa	cis-acting element involved in the abscisic acid responsiveness
Eru01G004099.t1	EfMYB6	ABRE3a	CAAAT	719	5	+	Pisum sativum	cis-acting element involved in the abscisic acid responsiveness
Eru01G004099.t1	EfMYB6	ABRE3a	CAAT	733	4	+	Nicotiana glutinosa	cis-acting element involved in the abscisic acid responsiveness
Eru01G004099.t1	EfMYB6	ABRE3a	CCAAT	741	5	+	Arabidopsis thaliana	cis-acting element involved in the abscisic acid responsiveness
Eru01G004099.t1	EfMYB6	ABRE3a	CAAT	742	4	+	Nicotiana glutinosa	cis-acting element involved in the abscisic acid responsiveness
Eru01G004099.t1	EfMYB6	ABRE3a	CAAT	765	4	-	Nicotiana glutinosa	cis-acting element involved in the abscisic acid responsiveness
Eru01G004099.t1	EfMYB6	ABRE3a	CAAAT	849	5	+	Pisum sativum	cis-acting element involved in the abscisic acid responsiveness
Eru01G004099.t1	EfMYB6	ABRE3a	CAAT	881	4	-	Nicotiana glutinosa	cis-acting element involved in the abscisic acid responsiveness
Eru01G004099.t1	EfMYB6	ABRE3a	CAAT	899	4	+	Nicotiana glutinosa	cis-acting element involved in the abscisic acid responsiveness
Eru01G004099.t1	EfMYB6	ABRE3a	CAAT	908	4	+	Nicotiana glutinosa	cis-acting element involved in the abscisic acid responsiveness
Eru01G004099.t1	EfMYB6	ABRE3a	CCAAT	1040	5	+	Arabidopsis thaliana	cis-acting element involved in the abscisic acid responsiveness
Eru01G004099.t1	EfMYB6	ABRE3a	CAAT	1041	4	+	Nicotiana glutinosa	cis-acting element involved in the abscisic acid responsiveness
Eru01G004099.t1	EfMYB6	ABRE3a	CAAAT	1129	5	-	Pisum sativum	cis-acting element involved in the abscisic acid responsiveness
Eru01G004099.t1	EfMYB6	ABRE3a	CAAT	1149	4	-	Nicotiana glutinosa	cis-acting element involved in the abscisic acid responsiveness
Eru01G004099.t1	EfMYB6	ABRE3a	CCAAT	1196	5	+	Arabidopsis thaliana	cis-acting element involved in the abscisic acid responsiveness
Eru01G004099.t1	EfMYB6	ABRE3a	CAAT	1197	4	+	Nicotiana glutinosa	cis-acting element involved in the abscisic acid responsiveness
Eru01G004099.t1	EfMYB6	ABRE3a	CAAAT	1315	5	-	Pisum sativum	cis-acting element involved in the abscisic acid responsiveness
Eru01G004099.t1	EfMYB6	ABRE3a	CAAT	1337	4	+	Nicotiana glutinosa	cis-acting element involved in the abscisic acid responsiveness
Eru01G004099.t1	EfMYB6	ABRE3a	CCAAT	1404	5	+	Arabidopsis thaliana	cis-acting element involved in the abscisic acid responsiveness
Eru01G004099.t1	EfMYB6	ABRE3a	CAAT	1405	4	+	Nicotiana glutinosa	cis-acting element involved in the abscisic acid responsiveness
Eru01G004099.t1	EfMYB6	ABRE3a	CAAT	1409	4	-	Nicotiana glutinosa	cis-acting element involved in the abscisic acid responsiveness
Eru01G004099.t1	EfMYB6	ABRE3a	CAAAT	1461	5	-	Pisum sativum	cis-acting element involved in the abscisic acid responsiveness
Eru01G004099.t1	EfMYB6	ABRE3a	CAAT	1483	4	-	Nicotiana glutinosa	cis-acting element involved in the abscisic acid responsiveness
Eru01G004099.t1	EfMYB6	ABRE3a	CAAT	1852	4	-	Nicotiana glutinosa	cis-acting element involved in the abscisic acid responsiveness
Eru01G004099.t1	EfMYB6	ABRE3a	CCCAATTT	1902	8	-	Arabidopsis thaliana	cis-acting element involved in the abscisic acid responsiveness
Eru01G004099.t1	EfMYB6	ABRE3a	CCAAT	1904	5	-	Arabidopsis thaliana	cis-acting element involved in the abscisic acid responsiveness
Eru01G004099.t1	EfMYB6	ABRE3a	CTCC	1038	4	+	Petroselinum hortense	cis-acting element involved in the abscisic acid responsiveness
Eru01G004099.t1	EfMYB6	ABRE3a	CTCC	1293	4	-	Petroselinum hortense	cis-acting element involved in the abscisic acid responsiveness
Eru01G004099.t1	EfMYB6	ABRE3a	CTCC	1303	4	-	Petroselinum hortense	cis-acting element involved in the abscisic acid responsiveness
Eru01G004099.t1	EfMYB6	ABRE3a	CTCC	1445	4	+	Petroselinum hortense	cis-acting element involved in the abscisic acid responsiveness
Eru01G004099.t1	EfMYB6	ABRE3a	CTCC	1565	4	-	Petroselinum hortense	cis-acting element involved in the abscisic acid responsiveness
Eru01G004099.t1	EfMYB6	ABRE3a	CTCC	1729	4	+	Petroselinum hortense	cis-acting element involved in the abscisic acid responsiveness
Eru01G004099.t1	EfMYB6	ABRE3a	CTCC	1757	4	+	Petroselinum hortense	cis-acting element involved in the abscisic acid responsiveness
Eru01G004099.t1	EfMYB6	ABRE3a	CTCC	1894	4	+	Petroselinum hortense	cis-acting element involved in the abscisic acid responsiveness
Eru01G004099.t1	EfMYB6	ABRE3a	CTCC	1933	4	+	Petroselinum hortense	cis-acting element involved in the abscisic acid responsiveness
Eru01G004099.t1	EfMYB6	ABRE3a	CTCC	1958	4	-	Petroselinum hortense	cis-acting element involved in the abscisic acid responsiveness
Eru01G004099.t1	EfMYB6	ABRE3a	TCTTAC	29	6	+	Arabidopsis thaliana	cis-acting element involved in the abscisic acid responsiveness
Eru01G004099.t1	EfMYB6	ABRE3a	TCTTAC	1678	6	-	Arabidopsis thaliana	cis-acting element involved in the abscisic acid responsiveness
Eru01G004099.t1	EfMYB6	ABRE3a	CACGTG	1178	6	-	Pisum sativum	cis-acting element involved in the abscisic acid responsiveness
Eru01G004099.t1	EfMYB6	ABRE3a	TATACA	7	6	-	Helianthus annuus	cis-acting element involved in the abscisic acid responsiveness
Eru01G004099.t1	EfMYB6	ABRE3a	TATATA	9	6	+	Arabidopsis thaliana	cis-acting element involved in the abscisic acid responsiveness
Eru01G004099.t1	EfMYB6	ABRE3a	TATA	11	4	+	Arabidopsis thaliana	cis-acting element involved in the abscisic acid responsiveness
Eru01G004099.t1	EfMYB6	ABRE3a	TATAA	69	5	-	Arabidopsis thaliana	cis-acting element involved in the abscisic acid responsiveness
Eru01G004099.t1	EfMYB6	ABRE3a	TATA	70	4	+	Arabidopsis thaliana	cis-acting element involved in the abscisic acid responsiveness
Eru01G004099.t1	EfMYB6	ABRE3a	TATA	288	4	+	Arabidopsis thaliana	cis-acting element involved in the abscisic acid responsiveness
Eru01G004099.t1	EfMYB6	ABRE3a	ATTATA	438	6	+	Brassica napus	cis-acting element involved in the abscisic acid responsiveness
Eru01G004099.t1	EfMYB6	ABRE3a	TATATAA	439	7	-	Arabidopsis thaliana	cis-acting element involved in the abscisic acid responsiveness
Eru01G004099.t1	EfMYB6	ABRE3a	TATATA	440	6	+	Arabidopsis thaliana	cis-acting element involved in the abscisic acid responsiveness
Eru01G004099.t1	EfMYB6	ABRE3a	ATATAA	441	6	+	Brassica oleracea	cis-acting element involved in the abscisic acid responsiveness
Eru01G004099.t1	EfMYB6	ABRE3a	TATA	442	4	+	Arabidopsis thaliana	cis-acting element involved in the abscisic acid responsiveness
Eru01G004099.t1	EfMYB6	ABRE3a	TATATTTATATTT	447	12	-	Avena sativa	cis-acting element involved in the abscisic acid responsiveness
Eru01G004099.t1	EfMYB6	ABRE3a	ATATAT	449	6	+	Brassica napus	cis-acting element involved in the abscisic acid responsiveness
Eru01G004099.t1	EfMYB6	ABRE3a	TATATA	450	6	+	Arabidopsis thaliana	cis-acting element involved in the abscisic acid responsiveness
Eru01G004099.t1	EfMYB6	ABRE3a	ATATAT	451	6	+	Brassica napus	cis-acting element involved in the abscisic acid responsiveness
Eru01G004099.t1	EfMYB6	ABRE3a	TATATA	452	6	+	Arabidopsis thaliana	cis-acting element involved in the abscisic acid responsiveness
Eru01G004099.t1	EfMYB6	ABRE3a	ATATAT	453	6	+	Brassica napus	cis-acting element involved in the abscisic acid responsiveness
Eru01G004099.t1	EfMYB6	ABRE4	TATATA	454	6	+	Arabidopsis thaliana	cis-acting element involved in the abscisic acid responsiveness
Eru01G004099.t1	EfMYB6	ABRE4	ATATAA	455	6	+	Brassica oleracea	cis-acting element involved in the abscisic acid responsiveness
Eru01G004099.t1	EfMYB6	ABRE4	TATA	456	4	+	Arabidopsis thaliana	cis-acting element involved in the abscisic acid responsiveness
Eru01G004099.t1	EfMYB6	ABRE4	ATATAA	901	6	+	Brassica oleracea	cis-acting element involved in the abscisic acid responsiveness
Eru01G004099.t1	EfMYB6	ABRE4	TATA	902	4	+	Arabidopsis thaliana	cis-acting element involved in the abscisic acid responsiveness
Eru01G004099.t1	EfMYB6	ABRE4	taTATAAAtc	928	9	-	Arabidopsis thaliana	cis-acting element involved in the abscisic acid responsiveness
Eru01G004099.t1	EfMYB6	ABRE4	TATATAA	931	7	-	Arabidopsis thaliana	cis-acting element involved in the abscisic acid responsiveness
Eru01G004099.t1	EfMYB6	ABRE4	TATATA	932	6	+	Arabidopsis thaliana	cis-acting element involved in the abscisic acid responsiveness
Eru01G004099.t1	EfMYB6	ABRE4	TATA	934	4	+	Arabidopsis thaliana	cis-acting element involved in the abscisic acid responsiveness
Eru01G004099.t1	EfMYB6	ABRE4	TACAAAA	956	7	+	Oryza sativa	cis-acting element involved in the abscisic acid responsiveness
Eru01G004099.t1	EfMYB6	ABRE4	TATA	1141	4	-	Arabidopsis thaliana	cis-acting regulatory element
Eru01G004099.t1	EfMYB6	ABRE4	ATTATA	1171	6	+	Brassica napus	cis-acting regulatory element
Eru01G004099.t1	EfMYB6	ABRE4	TATAA	1172	5	-	Arabidopsis thaliana	cis-acting regulatory element
Eru01G004099.t1	EfMYB6	ABRE4	TATA	1173	4	-	Arabidopsis thaliana	cis-acting regulatory element
Eru01G004099.t1	EfMYB6	ABRE4	TATATA	1328	6	-	Arabidopsis thaliana	cis-acting regulatory element
Eru01G004099.t1	EfMYB6	ABRE4	ATATAT	1329	6	-	Brassica napus	cis-acting regulatory element
Eru01G004099.t1	EfMYB6	ABRE4	TATA	1330	4	-	Arabidopsis thaliana	cis-acting regulatory element
Eru01G004099.t1	EfMYB6	ABRE4	ATATAA	1785	6	+	Brassica oleracea	cis-acting regulatory element
Eru01G004099.t1	EfMYB6	ABRE4	TATA	1786	4	-	Arabidopsis thaliana	cis-acting regulatory element
Eru01G004099.t1	EfMYB6	ABRE4	TATA	1822	4	-	Arabidopsis thaliana	cis-acting regulatory element
Eru01G004099.t1	EfMYB6	ABRE4	TATA	1899	4	-	Arabidopsis thaliana	cis-acting regulatory element
Eru01G004099.t1	EfMYB6	ABRE4	TATATA	9	6	+	Arabidopsis thaliana	cis-acting regulatory element
Eru01G004099.t1	EfMYB6	ABRE4	TATATA	440	6	+	Arabidopsis thaliana	cis-acting regulatory element
Eru01G004099.t1	EfMYB6	ABRE4	TATATA	450	6	+	Arabidopsis thaliana	cis-acting regulatory element
Eru01G004099.t1	EfMYB6	ABRE4	TATATA	452	6	+	Arabidopsis thaliana	cis-acting regulatory element
Eru01G004099.t1	EfMYB6	ABRE4	TATATA	454	6	+	Arabidopsis thaliana	cis-acting regulatory element
Eru01G004099.t1	EfMYB6	ABRE4	TATATA	932	6	+	Arabidopsis thaliana	cis-acting regulatory element
Eru01G004099.t1	EfMYB6	ABRE4	TATATA	1328	6	-	Arabidopsis thaliana	cis-acting regulatory element
Eru01G004099.t1	EfMYB6	ABRE4	CCATCTTTTT	1520	9	+	Nicotiana tabacum	cis-acting regulatory element
Eru01G004099.t1	EfMYB6	ABRE4	motif_sequence	1	4	+	organism	cis-acting regulatory element
Eru01G004099.t1	EfMYB6	ABRE4	motif_sequence	138	4	-	organism	cis-acting regulatory element
Eru01G004099.t1	EfMYB6	ABRE4	motif_sequence	316	4	+	organism	cis-acting regulatory element
Eru01G004099.t1	EfMYB6	ABRE4	motif_sequence	332	4	-	organism	cis-acting regulatory element
Eru01G004099.t1	EfMYB6	ABRE4	motif_sequence	341	4	+	organism	cis-acting regulatory element
Eru01G004099.t1	EfMYB6	ABRE4	motif_sequence	374	4	-	organism	cis-acting regulatory element
Eru01G004099.t1	EfMYB6	ABRE4	motif_sequence	379	4	-	organism	cis-acting regulatory element
Eru01G004099.t1	EfMYB6	ABRE4	motif_sequence	396	4	-	organism	cis-acting regulatory element
Eru01G004099.t1	EfMYB6	ABRE4	motif_sequence	426	4	-	organism	cis-acting regulatory element
Eru01G004099.t1	EfMYB6	ABRE4	motif_sequence	545	4	-	organism	cis-acting regulatory element
Eru01G004099.t1	EfMYB6	ABRE4	motif_sequence	938	4	-	organism	cis-acting regulatory element
Eru01G004099.t1	EfMYB6	ABRE4	motif_sequence	1032	4	+	organism	cis-acting regulatory element
Eru01G004099.t1	EfMYB6	ABRE4	motif_sequence	1073	4	+	organism	cis-acting regulatory element
Eru01G004099.t1	EfMYB6	ABRE4	motif_sequence	1227	4	+	organism	cis-acting regulatory element
Eru01G004099.t1	EfMYB6	ABRE4	motif_sequence	1320	4	-	organism	cis-acting regulatory element
Eru01G004099.t1	EfMYB6	ABRE4	motif_sequence	1515	4	+	organism	cis-acting regulatory element
Eru01G004099.t1	EfMYB6	ABRE4	motif_sequence	1547	4	-	organism	cis-acting regulatory element
Eru01G004099.t1	EfMYB6	ABRE4	motif_sequence	1598	4	+	organism	cis-acting regulatory element
Eru01G004099.t1	EfMYB6	ABRE4	motif_sequence	1697	4	+	organism	cis-acting regulatory element
Eru01G004099.t1	EfMYB6	ABRE4	motif_sequence	1917	4	+	organism	cis-acting regulatory element
Eru01G004099.t1	EfMYB6	ABRE4	motif_sequence	1922	4	+	organism	cis-acting regulatory element
Eru01G004099.t1	EfMYB6	ABRE4	motif_sequence	1943	4	+	organism	cis-acting regulatory element
Eru01G004429.t1	EfMYB7	ABRE4	CAAAT	115	5	+	Pisum sativum	cis-acting regulatory element
Eru01G004429.t1	EfMYB7	ABRE4	CAAAT	214	5	+	Pisum sativum	cis-acting regulatory element
Eru01G004429.t1	EfMYB7	ABRE4	CAAT	247	4	-	Nicotiana glutinosa	cis-acting regulatory element
Eru01G004429.t1	EfMYB7	ABRE4	CAAT	520	4	-	Nicotiana glutinosa	cis-acting regulatory element
Eru01G004429.t1	EfMYB7	ABRE4	CAAAT	549	5	+	Pisum sativum	cis-acting regulatory element
Eru01G004429.t1	EfMYB7	ABRE4	CAAAT	1010	5	-	Pisum sativum	cis-acting regulatory element
Eru01G004429.t1	EfMYB7	ABRE4	CAAT	1017	4	-	Nicotiana glutinosa	cis-acting regulatory element
Eru01G004429.t1	EfMYB7	ABRE4	CAAAT	1036	5	-	Pisum sativum	cis-acting regulatory element
Eru01G004429.t1	EfMYB7	ABRE4	CAAAT	1106	5	-	Pisum sativum	cis-acting regulatory element
Eru01G004429.t1	EfMYB7	ABRE4	CAACCAACTCC	1131	10	-	Arabidopsis thaliana	cis-acting regulatory element
Eru01G004429.t1	EfMYB7	ABRE4	CAAT	1223	4	-	Nicotiana glutinosa	cis-acting regulatory element
Eru01G004429.t1	EfMYB7	ACA-motif	CAAT	1238	4	+	Nicotiana glutinosa	cis-acting regulatory element
Eru01G004429.t1	EfMYB7	ACE	CAAT	1240	4	-	Nicotiana glutinosa	cis-acting regulatory element
Eru01G004429.t1	EfMYB7	ACE	CAAAT	1289	5	-	Pisum sativum	cis-acting regulatory element
Eru01G004429.t1	EfMYB7	ACE	CAAAT	1422	5	-	Pisum sativum	cis-acting regulatory element
Eru01G004429.t1	EfMYB7	ACE	CAAT	1483	4	+	Nicotiana glutinosa	cis-acting regulatory element
Eru01G004429.t1	EfMYB7	ACE	CAAAT	1945	5	+	Pisum sativum	cis-acting regulatory element
Eru01G004429.t1	EfMYB7	ACE	CTCC	38	4	+	Petroselinum hortense	cis-acting regulatory element
Eru01G004429.t1	EfMYB7	ACE	CTCC	81	4	+	Petroselinum hortense	cis-acting regulatory element
Eru01G004429.t1	EfMYB7	ACE	CTCC	305	4	+	Petroselinum hortense	cis-acting regulatory element
Eru01G004429.t1	EfMYB7	ACE	CTCC	352	4	+	Petroselinum hortense	cis-acting regulatory element
Eru01G004429.t1	EfMYB7	ACE	CTCC	394	4	-	Petroselinum hortense	cis-acting regulatory element
Eru01G004429.t1	EfMYB7	ACE	CTCC	407	4	+	Petroselinum hortense	cis-acting regulatory element
Eru01G004429.t1	EfMYB7	ACE	CTCC	797	4	+	Petroselinum hortense	cis-acting regulatory element
Eru01G004429.t1	EfMYB7	ACE	CTCC	1131	4	-	Petroselinum hortense	cis-acting regulatory element
Eru01G004429.t1	EfMYB7	AC-I	CTCC	1334	4	-	Petroselinum hortense	cis-acting regulatory element
Eru01G004429.t1	EfMYB7	AC-I	CTCC	1372	4	+	Petroselinum hortense	cis-acting regulatory element
Eru01G004429.t1	EfMYB7	AC-I	CTCC	1375	4	+	Petroselinum hortense	cis-acting regulatory element
Eru01G004429.t1	EfMYB7	AC-I	CTCC	1510	4	+	Petroselinum hortense	cis-acting regulatory element
Eru01G004429.t1	EfMYB7	AC-I	CTCC	1970	4	+	Petroselinum hortense	cis-acting regulatory element essential for the anaerobic induction
Eru01G004429.t1	EfMYB7	AC-I	CTCC	1994	4	+	Petroselinum hortense	cis-acting regulatory element essential for the anaerobic induction
Eru01G004429.t1	EfMYB7	AC-I	TAACTG	585	6	+	Arabidopsis thaliana	cis-acting regulatory element essential for the anaerobic induction
Eru01G004429.t1	EfMYB7	AC-I	TAACTG	1065	6	+	Arabidopsis thaliana	cis-acting regulatory element essential for the anaerobic induction
Eru01G004429.t1	EfMYB7	AC-I	TACGTG	200	6	+	Arabidopsis thaliana	cis-acting regulatory element essential for the anaerobic induction
Eru01G004429.t1	EfMYB7	AC-I	CACGTC	458	6	+	Zea mays	cis-acting regulatory element essential for the anaerobic induction
Eru01G004429.t1	EfMYB7	AC-I	CCCCGG	1953	6	+	Zea mays	cis-acting regulatory element essential for the anaerobic induction
Eru01G004429.t1	EfMYB7	AC-I	AACGAC	27	6	+	Brassica oleracea	cis-acting regulatory element essential for the anaerobic induction
Eru01G004429.t1	EfMYB7	AC-I	AACGAC	70	6	+	Brassica oleracea	cis-acting regulatory element essential for the anaerobic induction
Eru01G004429.t1	EfMYB7	ACTCATCCT sequence	TATATA	836	6	+	Arabidopsis thaliana	cis-acting regulatory element essential for the anaerobic induction
Eru01G004429.t1	EfMYB7	AE-box	CCATCTTTTT	1498	9	+	Nicotiana tabacum	cis-acting regulatory element essential for the anaerobic induction
Eru01G004429.t1	EfMYB7	AE-box	motif_sequence	180	4	-	organism	cis-acting regulatory element essential for the anaerobic induction
Eru01G004429.t1	EfMYB7	AE-box	motif_sequence	299	4	-	organism	cis-acting regulatory element essential for the anaerobic induction
Eru01G004429.t1	EfMYB7	AE-box	motif_sequence	434	4	+	organism	cis-acting regulatory element essential for the anaerobic induction
Eru01G004429.t1	EfMYB7	AE-box	motif_sequence	523	4	-	organism	cis-acting regulatory element essential for the anaerobic induction
Eru01G004429.t1	EfMYB7	AE-box	motif_sequence	604	4	+	organism	cis-acting regulatory element essential for the anaerobic induction
Eru01G004429.t1	EfMYB7	AE-box	motif_sequence	829	4	+	organism	cis-acting regulatory element essential for the anaerobic induction
Eru01G004429.t1	EfMYB7	AE-box	motif_sequence	1002	4	-	organism	cis-acting regulatory element essential for the anaerobic induction
Eru01G004429.t1	EfMYB7	AE-box	motif_sequence	1091	4	+	organism	cis-acting regulatory element essential for the anaerobic induction
Eru01G004429.t1	EfMYB7	AE-box	motif_sequence	1157	4	-	organism	cis-acting regulatory element essential for the anaerobic induction
Eru01G004429.t1	EfMYB7	AE-box	motif_sequence	1441	4	+	organism	cis-acting regulatory element essential for the anaerobic induction
Eru01G004429.t1	EfMYB7	AE-box	motif_sequence	1549	4	-	organism	cis-acting regulatory element essential for the anaerobic induction
Eru01G004429.t1	EfMYB7	AE-box	motif_sequence	1633	4	+	organism	cis-acting regulatory element essential for the anaerobic induction
Eru01G004429.t1	EfMYB7	AE-box	motif_sequence	1948	4	+	organism	cis-acting regulatory element essential for the anaerobic induction
Eru01G004429.t1	EfMYB7	AE-box	GGTTAAT	100	7	+	Avena sativa	cis-acting regulatory element essential for the anaerobic induction
Eru01G004429.t1	EfMYB7	AE-box	GATGACATGG	383	9	-	Zea mays	cis-acting regulatory element essential for the anaerobic induction
Eru01G004429.t1	EfMYB7	AE-box	CACGTT	1936	6	+	Pisum sativum	cis-acting regulatory element essential for the anaerobic induction
Eru01G004429.t1	EfMYB7	AP-1	GATAGGA	462	7	-	Arabidopsis thaliana	cis-acting regulatory element essential for the anaerobic induction
Eru01G004429.t1	EfMYB7	AP-1	AAGATAAGATT	1531	10	+	Arabidopsis thaliana	cis-acting regulatory element essential for the anaerobic induction
Eru01G004429.t1	EfMYB7	AP-1	TATA	12	4	+	Arabidopsis thaliana	cis-acting regulatory element essential for the anaerobic induction
Eru01G004429.t1	EfMYB7	AP-1	TATA	55	4	+	Arabidopsis thaliana	cis-acting regulatory element essential for the anaerobic induction
Eru01G004429.t1	EfMYB7	AP-1	TATA	106	4	+	Arabidopsis thaliana	cis-acting regulatory element essential for the anaerobic induction
Eru01G004429.t1	EfMYB7	AP-1	TATA	280	4	+	Arabidopsis thaliana	cis-acting regulatory element essential for the anaerobic induction
Eru01G004429.t1	EfMYB7	AP-1	TATA	309	4	+	Arabidopsis thaliana	cis-acting regulatory element essential for the anaerobic induction
Eru01G004429.t1	EfMYB7	ARE	TATA	500	4	+	Arabidopsis thaliana	cis-acting regulatory element essential for the anaerobic induction
Eru01G004429.t1	EfMYB7	ARE	TATATAA	835	7	-	Arabidopsis thaliana	cis-acting regulatory element essential for the anaerobic induction
Eru01G004429.t1	EfMYB7	ARE	TATATA	836	6	+	Arabidopsis thaliana	cis-acting regulatory element essential for the anaerobic induction
Eru01G004429.t1	EfMYB7	ARE	TATA	838	4	+	Arabidopsis thaliana	cis-acting regulatory element essential for the anaerobic induction
Eru01G004429.t1	EfMYB7	ARE	TACAAAA	840	7	+	Oryza sativa	cis-acting regulatory element essential for the anaerobic induction
Eru01G004429.t1	EfMYB7	ARE	TACAAAA	855	7	+	Oryza sativa	cis-acting regulatory element essential for the anaerobic induction
Eru01G004429.t1	EfMYB7	ARE	ATATAT	891	6	+	Brassica napus	cis-acting regulatory element essential for the anaerobic induction
Eru01G004429.t1	EfMYB7	ARE	TATA	892	4	+	Arabidopsis thaliana	cis-acting regulatory element essential for the anaerobic induction
Eru01G004429.t1	EfMYB7	ARE	TATA	1030	4	-	Arabidopsis thaliana	cis-acting regulatory element essential for the anaerobic induction
Eru01G004429.t1	EfMYB7	ARE	ccTATAAAaa	1051	9	-	Arabidopsis thaliana	cis-acting regulatory element essential for the anaerobic induction
Eru01G004429.t1	EfMYB7	ARE	TATAAAA	1052	7	-	Pisum sativum	cis-acting regulatory element essential for the anaerobic induction
Eru01G004429.t1	EfMYB7	ARE	TATAAA	1053	6	-	Helianthus annuus	cis-acting regulatory element essential for the anaerobic induction
Eru01G004429.t1	EfMYB7	ARE	TATAA	1054	5	-	Arabidopsis thaliana	cis-acting regulatory element essential for the anaerobic induction
Eru01G004429.t1	EfMYB7	ARE	TATA	1055	4	-	Arabidopsis thaliana	cis-acting regulatory element essential for the anaerobic induction
Eru01G004429.t1	EfMYB7	ARE	ATATAT	1148	6	-	Brassica napus	cis-acting regulatory element essential for the anaerobic induction
Eru01G004429.t1	EfMYB7	ARE	TATA	1149	4	-	Arabidopsis thaliana	cis-acting regulatory element essential for the anaerobic induction
Eru01G004429.t1	EfMYB7	ARE	TATA	1250	4	-	Arabidopsis thaliana	cis-acting regulatory element essential for the anaerobic induction
Eru01G004429.t1	EfMYB7	ARE	TATACA	1385	6	-	Helianthus annuus	cis-acting regulatory element essential for the anaerobic induction
Eru01G004429.t1	EfMYB7	ARE	TATA	1387	4	-	Arabidopsis thaliana	cis-acting regulatory element essential for the anaerobic induction
Eru01G004429.t1	EfMYB7	ARE	TATAA	1456	5	-	Arabidopsis thaliana	cis-acting regulatory element essential for the anaerobic induction
Eru01G004429.t1	EfMYB7	ARE	TATA	1457	4	-	Arabidopsis thaliana	cis-acting regulatory element essential for the anaerobic induction
Eru01G004429.t1	EfMYB7	ARE	ATTATA	1701	6	+	Brassica napus	cis-acting regulatory element essential for the anaerobic induction
Eru01G004429.t1	EfMYB7	ARE	TATAA	1702	5	-	Arabidopsis thaliana	cis-acting regulatory element essential for the anaerobic induction
Eru01G004429.t1	EfMYB7	ARE	TATA	1703	4	-	Arabidopsis thaliana	cis-acting regulatory element essential for the anaerobic induction
Eru01G004429.t1	EfMYB7	ARE	AGGGG	697	5	-	Arabidopsis thaliana	cis-acting regulatory element essential for the anaerobic induction
Eru01G004429.t1	EfMYB7	ARE	AGGGG	1522	5	+	Arabidopsis thaliana	cis-acting regulatory element essential for the anaerobic induction
Eru01G004429.t1	EfMYB7	ARE	ATTAAT	619	6	+	Petroselinum crispum	cis-acting regulatory element essential for the anaerobic induction
Eru01G004429.t1	EfMYB7	ARE	ATTAAT	1590	6	-	Petroselinum crispum	cis-acting regulatory element essential for the anaerobic induction
Eru01G004429.t1	EfMYB7	ARE	TCACTTGA	802	8	+	Petroselinum crispum	cis-acting regulatory element essential for the anaerobic induction
Eru01G004429.t1	EfMYB7	ARE	CATGCATG	482	8	+	Helianthus annuus	cis-acting regulatory element essential for the anaerobic induction
Eru01G004429.t1	EfMYB7	ARE	CAACAG	231	6	+	Arabidopsis thaliana	cis-acting regulatory element essential for the anaerobic induction
Eru01G004429.t1	EfMYB7	ARE	CAACAG	231	6	+	Nicotiana tabacum	cis-acting regulatory element essential for the anaerobic induction
Eru01G004429.t1	EfMYB7	ARE	CCGAAA	1669	6	-	Hordeum vulgare	cis-acting regulatory element essential for the anaerobic induction
Eru01G004429.t1	EfMYB7	ARE	CCGTCC	337	6	+	Petroselinum hortense	cis-acting regulatory element essential for the anaerobic induction
Eru01G004429.t1	EfMYB7	ARE	ATAGATAA	501	8	+	Arabidopsis thaliana	cis-acting regulatory element essential for the anaerobic induction
Eru01G004429.t1	EfMYB7	ARE	ACGTG	201	5	+	Arabidopsis thaliana	cis-acting regulatory element essential for the anaerobic induction
Eru01G004429.t1	EfMYB7	ARE	ACGTG	458	5	-	Arabidopsis thaliana	cis-acting regulatory element essential for the anaerobic induction
Eru01G004429.t1	EfMYB7	ARE	CGTACGTGCA	1910	9	+	Hordeum vulgare	cis-acting regulatory element essential for the anaerobic induction
Eru01G004429.t1	EfMYB7	ARE	ACGTG	1936	5	-	Arabidopsis thaliana	cis-acting regulatory element essential for the anaerobic induction
Eru01G004429.t1	EfMYB7	ARE	GTTTTCTTAC	148	9	-	Nicotiana tabacum	cis-acting regulatory element essential for the anaerobic induction
Eru01G004429.t1	EfMYB7	ARE	TACGTG	200	6	+	Zea mays	cis-acting regulatory element essential for the anaerobic induction
Eru01G004429.t1	EfMYB7	ARE	CACGTA	200	6	-	Zea mays	cis-acting regulatory element essential for the anaerobic induction
Eru01G004429.t1	EfMYB7	ARE	CCGTCC	337	6	+	Nicotiana tabacum	cis-acting regulatory element essential for the anaerobic induction
Eru01G004429.t1	EfMYB7	ARE	AAATTTCCT	1465	9	+	Brassica oleracea	cis-acting regulatory element essential for the anaerobic induction
Eru01G004429.t1	EfMYB7	ARE	CCATTTCAA	1512	9	+	Nicotiana glutinosa	cis-acting regulatory element essential for the anaerobic induction
Eru01G004429.t1	EfMYB7	ARE	CGTGG	457	5	-	Zea mays	cis-acting regulatory element essential for the anaerobic induction
Eru01G004429.t1	EfMYB7	ARE	CGTGG	750	5	-	Zea mays	cis-acting regulatory element essential for the anaerobic induction
Eru01G004429.t1	EfMYB7	ARE	CGTGG	1883	5	+	Zea mays	cis-acting regulatory element essential for the anaerobic induction
Eru01G004429.t1	EfMYB7	ARE	CATTTG	115	6	-	Arabidopsis thaliana	cis-acting regulatory element essential for the anaerobic induction
Eru01G004429.t1	EfMYB7	ARE	CATGTG	480	6	-	Arabidopsis thaliana	cis-acting regulatory element essential for the anaerobic induction
Eru01G004429.t1	EfMYB7	ARE	CATGTG	601	6	-	Arabidopsis thaliana	cis-acting regulatory element essential for the anaerobic induction
Eru01G004429.t1	EfMYB7	ARE	CATGTG	603	6	+	Arabidopsis thaliana	cis-acting regulatory element essential for the anaerobic induction
Eru01G004429.t1	EfMYB7	ARE	CATGTG	1003	6	-	Arabidopsis thaliana	cis-acting regulatory element essential for the anaerobic induction
Eru01G004429.t1	EfMYB7	ARE	CATTTG	1009	6	+	Arabidopsis thaliana	cis-acting regulatory element essential for the anaerobic induction
Eru01G004429.t1	EfMYB7	ARE	CAATTG	1238	6	-	Arabidopsis thaliana	cis-acting regulatory element essential for the anaerobic induction
Eru01G004429.t1	EfMYB7	ARE	CATTTG	1288	6	+	Arabidopsis thaliana	cis-acting regulatory element essential for the anaerobic induction
Eru01G004429.t1	EfMYB7	ARE	CCGTCC	337	6	+	Petroselinum crispum	cis-acting regulatory element essential for the anaerobic induction
Eru01G004429.t1	EfMYB7	ARE	CCTTTTG	1518	7	-	Oryza sativa	cis-acting regulatory element essential for the anaerobic induction
Eru01G007739.t1	EfMYB11	ARE	TAACCA	90	6	-	Arabidopsis thaliana	cis-acting regulatory element essential for the anaerobic induction
Eru01G007739.t1	EfMYB11	ARE	TAACCA	1782	6	+	Arabidopsis thaliana	cis-acting regulatory element essential for the anaerobic induction
Eru01G007739.t1	EfMYB11	ARE	GGTTAA	1160	6	+	Arabidopsis thaliana	cis-acting regulatory element essential for the anaerobic induction
Eru01G007739.t1	EfMYB11	ARE	GGTTAA	1781	6	-	Arabidopsis thaliana	cis-acting regulatory element essential for the anaerobic induction
Eru01G007739.t1	EfMYB11	ARE	TCAGAAGAGG	189	9	-	Brassica oleracea	cis-acting regulatory element essential for the anaerobic induction
Eru01G007739.t1	EfMYB11	ARE	TTGACC	598	6	-	Arabidopsis thaliana	cis-acting regulatory element essential for the anaerobic induction
Eru01G007739.t1	EfMYB11	ARE	motif_sequence	49	4	-	organism	cis-acting regulatory element essential for the anaerobic induction
Eru01G007739.t1	EfMYB11	ARE	motif_sequence	85	4	-	organism	cis-acting regulatory element essential for the anaerobic induction
Eru01G007739.t1	EfMYB11	ARE	motif_sequence	190	4	+	organism	cis-acting regulatory element essential for the anaerobic induction
Eru01G007739.t1	EfMYB11	ARE	motif_sequence	195	4	+	organism	cis-acting regulatory element essential for the anaerobic induction
Eru01G007739.t1	EfMYB11	ARE	motif_sequence	271	4	-	organism	cis-acting regulatory element essential for the anaerobic induction
Eru01G007739.t1	EfMYB11	ARE	motif_sequence	340	4	-	organism	cis-acting regulatory element essential for the anaerobic induction
Eru01G007739.t1	EfMYB11	ARE	motif_sequence	439	4	+	organism	cis-acting regulatory element essential for the anaerobic induction
Eru01G007739.t1	EfMYB11	ARE	motif_sequence	449	4	+	organism	cis-acting regulatory element essential for the anaerobic induction
Eru01G007739.t1	EfMYB11	ARE	motif_sequence	593	4	-	organism	cis-acting regulatory element essential for the anaerobic induction
Eru01G007739.t1	EfMYB11	ARE	motif_sequence	686	4	-	organism	cis-acting regulatory element essential for the anaerobic induction
Eru01G007739.t1	EfMYB11	ARE	motif_sequence	691	4	-	organism	cis-acting regulatory element essential for the anaerobic induction
Eru01G007739.t1	EfMYB11	ARE	motif_sequence	832	4	-	organism	cis-acting regulatory element essential for the anaerobic induction
Eru01G007739.t1	EfMYB11	ARE	motif_sequence	851	4	-	organism	cis-acting regulatory element essential for the anaerobic induction
Eru01G007739.t1	EfMYB11	ARE	motif_sequence	942	4	+	organism	cis-acting regulatory element essential for the anaerobic induction
Eru01G007739.t1	EfMYB11	ARE	motif_sequence	991	4	-	organism	cis-acting regulatory element essential for the anaerobic induction
Eru01G007739.t1	EfMYB11	ARE	motif_sequence	1025	4	+	organism	cis-acting regulatory element essential for the anaerobic induction
Eru01G007739.t1	EfMYB11	ARE	motif_sequence	1099	4	-	organism	cis-acting regulatory element essential for the anaerobic induction
Eru01G007739.t1	EfMYB11	ARE	motif_sequence	1132	4	-	organism	cis-acting regulatory element essential for the anaerobic induction
Eru01G007739.t1	EfMYB11	ARE	motif_sequence	1210	4	+	organism	cis-acting regulatory element essential for the anaerobic induction
Eru01G007739.t1	EfMYB11	ARE	motif_sequence	1383	4	+	organism	cis-acting regulatory element essential for the anaerobic induction
Eru01G007739.t1	EfMYB11	ARE	motif_sequence	1538	4	-	organism	cis-acting regulatory element essential for the anaerobic induction
Eru01G007739.t1	EfMYB11	ARE	motif_sequence	1579	4	+	organism	cis-acting regulatory element essential for the anaerobic induction
Eru01G007739.t1	EfMYB11	ARE	motif_sequence	1688	4	+	organism	cis-acting regulatory element essential for the anaerobic induction
Eru01G007739.t1	EfMYB11	ARE	motif_sequence	1717	4	+	organism	cis-acting regulatory element essential for the anaerobic induction
Eru01G007739.t1	EfMYB11	ARE	motif_sequence	1816	4	+	organism	cis-acting regulatory element essential for the anaerobic induction
Eru01G007739.t1	EfMYB11	ARE	motif_sequence	1981	4	-	organism	cis-acting regulatory element essential for the anaerobic induction
Eru01G007739.t1	EfMYB11	ARE	motif_sequence	1991	4	-	organism	cis-acting regulatory element essential for the anaerobic induction
Eru01G007739.t1	EfMYB11	ARE	TATATA	1202	6	-	Arabidopsis thaliana	cis-acting regulatory element essential for the anaerobic induction
Eru01G007739.t1	EfMYB11	ARE	TATATAAA	1403	8	-	Arabidopsis thaliana	cis-acting regulatory element essential for the anaerobic induction
Eru01G007739.t1	EfMYB11	ARE	TATATA	1405	6	-	Arabidopsis thaliana	cis-acting regulatory element essential for the anaerobic induction
Eru01G007739.t1	EfMYB11	ARE	TATAA	93	5	-	Arabidopsis thaliana	cis-acting regulatory element essential for the anaerobic induction
Eru01G007739.t1	EfMYB11	ARE	TATA	94	4	+	Arabidopsis thaliana	cis-acting regulatory element essential for the anaerobic induction
Eru01G007739.t1	EfMYB11	ARE	TATA	113	4	+	Arabidopsis thaliana	cis-acting regulatory element essential for the anaerobic induction
Eru01G007739.t1	EfMYB11	ARE	ATATAT	347	6	+	Brassica napus	cis-acting regulatory element involved in auxin responsiveness
Eru01G007739.t1	EfMYB11	ARE	TATA	348	4	+	Arabidopsis thaliana	cis-acting regulatory element involved in auxin responsiveness
Eru01G007739.t1	EfMYB11	ARE	ATATAT	396	6	+	Brassica napus	cis-acting regulatory element involved in auxin responsiveness
Eru01G007739.t1	EfMYB11	ARE	TATA	397	4	+	Arabidopsis thaliana	cis-acting regulatory element involved in auxin responsiveness
Eru01G007739.t1	EfMYB11	ARE	TATACA	534	6	-	Helianthus annuus	cis-acting regulatory element involved in auxin responsiveness
Eru01G007739.t1	EfMYB11	ARE	TATA	536	4	+	Arabidopsis thaliana	cis-acting regulatory element involved in auxin responsiveness
Eru01G007739.t1	EfMYB11	ARE	TATA	714	4	+	Arabidopsis thaliana	cis-acting regulatory element involved in auxin responsiveness
Eru01G007739.t1	EfMYB11	ARE	TATA	757	4	+	Arabidopsis thaliana	cis-acting regulatory element involved in auxin responsiveness
Eru01G007739.t1	EfMYB11	ARE	TACAAAA	1178	7	+	Oryza sativa	cis-acting regulatory element involved in auxin responsiveness
Eru01G007739.t1	EfMYB11	ARE	TATATA	1202	6	-	Arabidopsis thaliana	cis-acting regulatory element involved in auxin responsiveness
Eru01G007739.t1	EfMYB11	ARE	TATA	1204	4	-	Arabidopsis thaliana	cis-acting regulatory element involved in auxin responsiveness
Eru01G007739.t1	EfMYB11	ARE	TATA	1366	4	-	Arabidopsis thaliana	cis-acting regulatory element involved in auxin responsiveness
Eru01G007739.t1	EfMYB11	ARE	TATAAA	1403	6	-	Helianthus annuus	cis-acting regulatory element involved in auxin responsiveness
Eru01G007739.t1	EfMYB11	ARE	TATATAA	1404	7	-	Arabidopsis thaliana	cis-acting regulatory element involved in auxin responsiveness
Eru01G007739.t1	EfMYB11	ARE	TATATA	1405	6	-	Arabidopsis thaliana	cis-acting regulatory element involved in auxin responsiveness
Eru01G007739.t1	EfMYB11	ARE	TATA	1407	4	-	Arabidopsis thaliana	cis-acting regulatory element involved in auxin responsiveness
Eru01G007739.t1	EfMYB11	ARE	ATATAA	1612	6	+	Brassica oleracea	cis-acting regulatory element involved in auxin responsiveness
Eru01G007739.t1	EfMYB11	ARE	TATA	1613	4	-	Arabidopsis thaliana	cis-acting regulatory element involved in circadian control
Eru01G007739.t1	EfMYB11	ARE	TATA	1649	4	-	Arabidopsis thaliana	cis-acting regulatory element involved in circadian control
Eru01G007739.t1	EfMYB11	ARE	TATA	1724	4	-	Arabidopsis thaliana	cis-acting regulatory element involved in circadian control
Eru01G007739.t1	EfMYB11	ARE	TATAA	1886	5	-	Arabidopsis thaliana	cis-acting regulatory element involved in circadian control
Eru01G007739.t1	EfMYB11	ARE	TATA	1887	4	-	Arabidopsis thaliana	cis-acting regulatory element involved in circadian control
Eru01G007739.t1	EfMYB11	ARE	TATA	1904	4	-	Arabidopsis thaliana	cis-acting regulatory element involved in circadian control
Eru01G007739.t1	EfMYB11	ARE	TATA	1918	4	-	Arabidopsis thaliana	cis-acting regulatory element involved in circadian control
Eru01G007739.t1	EfMYB11	ARE	TATA	1946	4	-	Arabidopsis thaliana	cis-acting regulatory element involved in circadian control
Eru01G007739.t1	EfMYB11	ARE	GATGATGTGG	278	9	+	Zea mays	cis-acting regulatory element involved in circadian control
Eru01G007739.t1	EfMYB11	ARE	TACGTG	641	6	+	Arabidopsis thaliana	cis-acting regulatory element involved in light responsiveness
Eru01G007739.t1	EfMYB11	ARE	CAACTG	23	6	-	Arabidopsis thaliana	cis-acting regulatory element involved in light responsiveness
Eru01G007739.t1	EfMYB11	ARE	CAACTG	446	6	+	Arabidopsis thaliana	cis-acting regulatory element involved in light responsiveness
Eru01G007739.t1	EfMYB11	ARE	CAACTG	601	6	+	Arabidopsis thaliana	cis-acting regulatory element involved in light responsiveness
Eru01G007739.t1	EfMYB11	ARE	TAACTG	1322	6	-	Arabidopsis thaliana	cis-acting regulatory element involved in light responsiveness
Eru01G007739.t1	EfMYB11	ARE	CAACTG	1422	6	+	Arabidopsis thaliana	cis-acting regulatory element involved in light responsiveness
Eru01G007739.t1	EfMYB11	ARE	TCTGTTG	430	7	+	Brassica oleracea	cis-acting regulatory element involved in light responsiveness
Eru01G007739.t1	EfMYB11	ARE	TCTTAC	1110	6	-	Arabidopsis thaliana	cis-acting regulatory element involved in light responsiveness
Eru01G007739.t1	EfMYB11	as-1	CTCC	187	4	+	Petroselinum hortense	cis-acting regulatory element involved in light responsiveness
Eru01G007739.t1	EfMYB11	as-1	CTCC	587	4	+	Petroselinum hortense	cis-acting regulatory element involved in light responsiveness
Eru01G007739.t1	EfMYB11	as-1	CTCC	691	4	-	Petroselinum hortense	cis-acting regulatory element involved in light responsiveness
Eru01G007739.t1	EfMYB11	as-1	CTCC	944	4	+	Petroselinum hortense	cis-acting regulatory element involved in light responsiveness
Eru01G007739.t1	EfMYB11	as-1	CTCC	1344	4	+	Petroselinum hortense	cis-acting regulatory element involved in light responsiveness
Eru01G007739.t1	EfMYB11	as-1	CTCC	1453	4	-	Petroselinum hortense	cis-acting regulatory element involved in light responsiveness
Eru01G007739.t1	EfMYB11	as-1	CTCC	1897	4	-	Petroselinum hortense	cis-acting regulatory element involved in light responsiveness
Eru01G007739.t1	EfMYB11	as-1	CTCC	1927	4	-	Petroselinum hortense	cis-acting regulatory element involved in light responsiveness
Eru01G007739.t1	EfMYB11	as-1	CTCC	1969	4	-	Petroselinum hortense	cis-acting regulatory element involved in light responsiveness
Eru01G007739.t1	EfMYB11	as-1	CTCC	1973	4	-	Petroselinum hortense	cis-acting regulatory element involved in light responsiveness
Eru01G007739.t1	EfMYB11	as-1	CTCC	1977	4	-	Petroselinum hortense	cis-acting regulatory element involved in light responsiveness
Eru01G007739.t1	EfMYB11	as-1	CTCC	1981	4	-	Petroselinum hortense	cis-acting regulatory element involved in light responsiveness
Eru01G007739.t1	EfMYB11	as-1	CTCC	1991	4	-	Petroselinum hortense	cis-acting regulatory element involved in light responsiveness
Eru01G007739.t1	EfMYB11	as-1	CTCC	1997	4	-	Petroselinum hortense	cis-acting regulatory element involved in light responsiveness
Eru01G007739.t1	EfMYB11	as-1	AAGATAAGGCT	1133	10	+	Gossypium hirsutum	cis-acting regulatory element involved in light responsiveness
Eru01G007739.t1	EfMYB11	as-1	CAAAT	13	5	+	Pisum sativum	cis-acting regulatory element involved in light responsiveness
Eru01G007739.t1	EfMYB11	as-1	CAAT	148	4	+	Nicotiana glutinosa	cis-acting regulatory element involved in light responsiveness
Eru01G007739.t1	EfMYB11	as-1	CAAT	156	4	+	Nicotiana glutinosa	cis-acting regulatory element involved in light responsiveness
Eru01G007739.t1	EfMYB11	as-1	CAAT	314	4	-	Nicotiana glutinosa	cis-acting regulatory element involved in light responsiveness
Eru01G007739.t1	EfMYB11	as-1	CCAAT	558	5	+	Arabidopsis thaliana	cis-acting regulatory element involved in light responsiveness
Eru01G007739.t1	EfMYB11	as-1	CAAT	559	4	+	Nicotiana glutinosa	cis-acting regulatory element involved in light responsiveness
Eru01G007739.t1	EfMYB11	as-1	CAAT	628	4	+	Nicotiana glutinosa	cis-acting regulatory element involved in light responsiveness
Eru01G007739.t1	EfMYB11	as-1	CAAAT	633	5	+	Pisum sativum	cis-acting regulatory element involved in light responsiveness
Eru01G007739.t1	EfMYB11	as-1	CAAT	735	4	+	Nicotiana glutinosa	cis-acting regulatory element involved in light responsiveness
Eru01G007739.t1	EfMYB11	as-1	CAAT	802	4	+	Nicotiana glutinosa	cis-acting regulatory element involved in light responsiveness
Eru01G007739.t1	EfMYB11	as-1	CAAT	818	4	-	Nicotiana glutinosa	cis-acting regulatory element involved in light responsiveness
Eru01G007739.t1	EfMYB11	as-1	CAAT	824	4	-	Nicotiana glutinosa	cis-acting regulatory element involved in light responsiveness
Eru01G007739.t1	EfMYB11	as-1	CAAAT	847	5	-	Pisum sativum	cis-acting regulatory element involved in light responsiveness
Eru01G007739.t1	EfMYB11	as-1	CAAAT	862	5	-	Pisum sativum	cis-acting regulatory element involved in light responsiveness
Eru01G007739.t1	EfMYB11	as-1	CAAAT	885	5	-	Pisum sativum	cis-acting regulatory element involved in light responsiveness
Eru01G007739.t1	EfMYB11	as-1	CAAT	912	4	-	Nicotiana glutinosa	cis-acting regulatory element involved in light responsiveness
Eru01G007739.t1	EfMYB11	as-1	CAAAT	1034	5	-	Pisum sativum	cis-acting regulatory element involved in light responsiveness
Eru01G007739.t1	EfMYB11	as-1	CAAAT	1166	5	-	Pisum sativum	cis-acting regulatory element involved in light responsiveness
Eru01G007739.t1	EfMYB11	as-1	CAAT	1188	4	-	Nicotiana glutinosa	cis-acting regulatory element involved in light responsiveness
Eru01G007739.t1	EfMYB11	as-1	CAAT	1272	4	+	Nicotiana glutinosa	cis-acting regulatory element involved in light responsiveness
Eru01G007739.t1	EfMYB11	as-1	CAAT	1277	4	+	Nicotiana glutinosa	cis-acting regulatory element involved in light responsiveness
Eru01G007739.t1	EfMYB11	as-1	CAAT	1282	4	+	Nicotiana glutinosa	cis-acting regulatory element involved in light responsiveness
Eru01G007739.t1	EfMYB11	as-1	CAAAT	1296	5	-	Pisum sativum	cis-acting regulatory element involved in light responsiveness
Eru01G007739.t1	EfMYB11	as-1	CAAT	1332	4	-	Nicotiana glutinosa	cis-acting regulatory element involved in light responsiveness
Eru01G007739.t1	EfMYB11	as-1	CAAT	1428	4	-	Nicotiana glutinosa	cis-acting regulatory element involved in light responsiveness
Eru01G007739.t1	EfMYB11	as-1	CAAAT	1466	5	-	Pisum sativum	cis-acting regulatory element involved in light responsiveness
Eru01G007739.t1	EfMYB11	as-1	CAAT	1483	4	+	Nicotiana glutinosa	cis-acting regulatory element involved in light responsiveness
Eru01G007739.t1	EfMYB11	as-1	CAAT	1510	4	-	Nicotiana glutinosa	cis-acting regulatory element involved in light responsiveness
Eru01G007739.t1	EfMYB11	as-1	CAAAT	1521	5	-	Pisum sativum	cis-acting regulatory element involved in light responsiveness
Eru01G007739.t1	EfMYB11	as-1	CAAAT	1527	5	-	Pisum sativum	cis-acting regulatory element involved in light responsiveness
Eru01G007739.t1	EfMYB11	as-1	CAAAT	1585	5	+	Pisum sativum	cis-acting regulatory element involved in light responsiveness
Eru01G007739.t1	EfMYB11	as-1	CAAAT	1628	5	-	Pisum sativum	cis-acting regulatory element involved in light responsiveness
Eru01G007739.t1	EfMYB11	as-1	CAAT	1654	4	-	Nicotiana glutinosa	cis-acting regulatory element involved in light responsiveness
Eru01G007739.t1	EfMYB11	as-1	CAAAT	1658	5	+	Pisum sativum	cis-acting regulatory element involved in light responsiveness
Eru01G007739.t1	EfMYB11	as-1	CAAT	1680	4	+	Nicotiana glutinosa	cis-acting regulatory element involved in light responsiveness
Eru01G007739.t1	EfMYB11	as-1	CAAT	1848	4	+	Nicotiana glutinosa	cis-acting regulatory element involved in light responsiveness
Eru01G007739.t1	EfMYB11	as-1	CAAT	1850	4	-	Nicotiana glutinosa	cis-acting regulatory element involved in light responsiveness
Eru01G007739.t1	EfMYB11	as-1	GACACGTATG	74	9	+	Petroselinum crispum	cis-acting regulatory element involved in light responsiveness
Eru01G007739.t1	EfMYB11	as-1	AAACCA	490	6	-	Zea mays	cis-acting regulatory element involved in light responsiveness
Eru01G007739.t1	EfMYB11	as-1	AAACCA	723	6	-	Zea mays	cis-acting regulatory element involved in light responsiveness
Eru01G007739.t1	EfMYB11	as-1	AACGAC	1573	6	+	Brassica oleracea	cis-acting regulatory element involved in light responsiveness
Eru01G007739.t1	EfMYB11	as-1	CAACTG	23	6	-	Arabidopsis thaliana	cis-acting regulatory element involved in light responsiveness
Eru01G007739.t1	EfMYB11	as-1	CAACTG	446	6	+	Arabidopsis thaliana	cis-acting regulatory element involved in light responsiveness
Eru01G007739.t1	EfMYB11	as-1	CAACTG	601	6	+	Arabidopsis thaliana	cis-acting regulatory element involved in light responsiveness
Eru01G007739.t1	EfMYB11	as-1	CAACTG	1422	6	+	Arabidopsis thaliana	cis-acting regulatory element involved in light responsiveness
Eru01G007739.t1	EfMYB11	as-1	GTTTTCTTAC	1110	9	-	Nicotiana tabacum	cis-acting regulatory element involved in light responsiveness
Eru01G007739.t1	EfMYB11	as-1	ATTCTCTAAC	1324	9	-	Nicotiana tabacum	cis-acting regulatory element involved in light responsiveness
Eru01G007739.t1	EfMYB11	as-1	TACGTG	641	6	+	Zea mays	cis-acting regulatory element involved in light responsiveness
Eru01G007739.t1	EfMYB11	as-1	GCAACGTGTC	302	9	-	Hordeum vulgare	cis-acting regulatory element involved in light responsiveness
Eru01G007739.t1	EfMYB11	as-1	ACGTG	642	5	+	Arabidopsis thaliana	cis-acting regulatory element involved in light responsiveness
Eru01G007739.t1	EfMYB11	as-1	GCCACT	1843	6	-	Arabidopsis thaliana	cis-acting regulatory element involved in light responsiveness
Eru01G007739.t1	EfMYB11	as-1	TGCTATCCA	605	9	-	Pisum sativum	cis-acting regulatory element involved in light responsiveness
Eru01G007739.t1	EfMYB11	as-1	CATGTG	417	6	+	Arabidopsis thaliana	cis-acting regulatory element involved in light responsiveness
Eru01G007739.t1	EfMYB11	as-1	CATTTG	633	6	-	Arabidopsis thaliana	cis-acting regulatory element involved in light responsiveness
Eru01G007739.t1	EfMYB11	as-1	CATTTG	846	6	+	Arabidopsis thaliana	cis-acting regulatory element involved in light responsiveness
Eru01G007739.t1	EfMYB11	as-1	CATTTG	1033	6	+	Arabidopsis thaliana	cis-acting regulatory element involved in light responsiveness
Eru01G007739.t1	EfMYB11	as-1	CATTTG	1526	6	+	Arabidopsis thaliana	cis-acting regulatory element involved in light responsiveness
Eru01G007739.t1	EfMYB11	as-1	CATTTG	1627	6	+	Arabidopsis thaliana	cis-acting regulatory element involved in light responsiveness
Eru01G007739.t1	EfMYB11	as-1	CAATTG	1848	6	-	Arabidopsis thaliana	cis-acting regulatory element involved in light responsiveness
Eru01G007739.t1	EfMYB11	as-1	CACGTA	641	6	-	Zea mays	cis-acting regulatory element involved in light responsiveness
Eru01G007739.t1	EfMYB11	as-1	CCACCT	720	6	-	Pisum sativum	cis-acting regulatory element involved in light responsiveness
Eru01G007739.t1	EfMYB11	as-1	AGGGG	621	5	-	Arabidopsis thaliana	cis-acting regulatory element involved in light responsiveness
Eru01G007739.t1	EfMYB11	as-1	AGGGG	1354	5	+	Arabidopsis thaliana	cis-acting regulatory element involved in light responsiveness
Eru01G007739.t1	EfMYB11	as-1	AGGGG	1645	5	-	Arabidopsis thaliana	cis-acting regulatory element involved in light responsiveness
Eru01G007739.t1	EfMYB11	as-1	AGGGG	1760	5	+	Arabidopsis thaliana	cis-acting regulatory element involved in light responsiveness
Eru01G007739.t1	EfMYB11	as-1	CAACAG	431	6	-	Nicotiana tabacum	cis-acting regulatory element involved in light responsiveness
Eru01G007739.t1	EfMYB11	as-1	TAACCA	90	6	-	Arabidopsis thaliana	cis-acting regulatory element involved in light responsiveness
Eru01G007739.t1	EfMYB11	as-1	CAACAG	431	6	-	Arabidopsis thaliana	cis-acting regulatory element involved in light responsiveness
Eru01G007739.t1	EfMYB11	as-1	TAACCA	1782	6	+	Arabidopsis thaliana	cis-acting regulatory element involved in light responsiveness
Eru01G007739.t1	EfMYB11	as-1	TCTCCCT	1979	7	-	Spinacia oleracea	cis-acting regulatory element involved in light responsiveness
Eru01G007739.t1	EfMYB11	as-1	TCTCCCT	1989	7	-	Spinacia oleracea	cis-acting regulatory element involved in light responsiveness
Eru01G008099.t1	EfMYB12	as-1	CCACCT	425	6	+	Pisum sativum	cis-acting regulatory element involved in light responsiveness
Eru01G008099.t1	EfMYB12	as-1	GAAAGAA	792	7	+	Avena sativa	cis-acting regulatory element involved in light responsiveness
Eru01G008099.t1	EfMYB12	as-1	TCACTTGA	350	8	+	Petroselinum crispum	cis-acting regulatory element involved in light responsiveness
Eru01G008099.t1	EfMYB12	as-1	TCACTTGA	554	8	-	Petroselinum crispum	cis-acting regulatory element involved in light responsiveness
Eru01G008099.t1	EfMYB12	as-1	ATTAAT	384	6	+	Petroselinum crispum	cis-acting regulatory element involved in light responsiveness
Eru01G008099.t1	EfMYB12	as-1	ATTAAT	1164	6	-	Petroselinum crispum	cis-acting regulatory element involved in light responsiveness
Eru01G008099.t1	EfMYB12	as-1	TAAGAGAGGAA	784	10	+	Solanum tuberosum	cis-acting regulatory element involved in light responsiveness
Eru01G008099.t1	EfMYB12	as-1	CTATTCTCATT	888	10	+	Lycopersicon esculentum	cis-acting regulatory element involved in light responsiveness
Eru01G008099.t1	EfMYB12	as-1	TATAAAAT	1118	8	+	Arabidopsis thaliana	cis-acting regulatory element involved in light responsiveness
Eru01G008099.t1	EfMYB12	as-1	TATAAAAT	1301	8	-	Arabidopsis thaliana	cis-acting regulatory element involved in light responsiveness
Eru01G008099.t1	EfMYB12	as-1	TATAAAAT	1305	8	+	Arabidopsis thaliana	cis-acting regulatory element involved in light responsiveness
Eru01G008099.t1	EfMYB12	as-1	AGGGG	73	5	-	Arabidopsis thaliana	cis-acting regulatory element involved in light responsiveness
Eru01G008099.t1	EfMYB12	as-1	AGGGG	1175	5	+	Arabidopsis thaliana	cis-acting regulatory element involved in light responsiveness
Eru01G008099.t1	EfMYB12	as-1	AGGGG	1455	5	-	Arabidopsis thaliana	cis-acting regulatory element involved in light responsiveness
Eru01G008099.t1	EfMYB12	as-1	TCTCTTA	1030	7	+	Arabidopsis thaliana	cis-acting regulatory element involved in light responsiveness
Eru01G008099.t1	EfMYB12	as-1	TGACG	676	5	+	Arabidopsis thaliana	cis-acting regulatory element involved in light responsiveness
Eru01G008099.t1	EfMYB12	as-1	TGACG	1441	5	+	Arabidopsis thaliana	cis-acting regulatory element involved in light responsiveness
Eru01G008099.t1	EfMYB12	as-1	TGACG	1938	5	+	Arabidopsis thaliana	cis-acting regulatory element involved in light responsiveness
Eru01G008099.t1	EfMYB12	as-1	CAACAG	681	6	+	Nicotiana tabacum	cis-acting regulatory element involved in light responsiveness
Eru01G008099.t1	EfMYB12	as-1	CCGAAA	1273	6	-	Hordeum vulgare	cis-acting regulatory element involved in light responsiveness
Eru01G008099.t1	EfMYB12	as-1	AGCCACC	423	7	+	Arabidopsis thaliana	cis-acting regulatory element involved in light responsiveness
Eru01G008099.t1	EfMYB12	as-1	TAACCA	533	6	+	Arabidopsis thaliana	cis-acting regulatory element involved in light responsiveness
Eru01G008099.t1	EfMYB12	as-1	CAACCA	630	6	-	Arabidopsis thaliana	cis-acting regulatory element involved in light responsiveness
Eru01G008099.t1	EfMYB12	as-1	CAACAG	681	6	+	Arabidopsis thaliana	cis-acting regulatory element involved in light responsiveness
Eru01G008099.t1	EfMYB12	as-1	CAACCA	1429	6	+	Arabidopsis thaliana	cis-acting regulatory element involved in light responsiveness
Eru01G008099.t1	EfMYB12	as-1	CAACGG	1625	6	-	Hordeum vulgare	cis-acting regulatory element involved in light responsiveness
Eru01G008099.t1	EfMYB12	as-1	CAACGG	1910	6	-	Hordeum vulgare	cis-acting regulatory element involved in light responsiveness
Eru01G008099.t1	EfMYB12	as-1	AACCCGG	102	7	+	Arabidopsis thaliana	cis-acting regulatory element involved in light responsiveness
Eru01G008099.t1	EfMYB12	as-1	TGACG	676	5	+	Hordeum vulgare	cis-acting regulatory element involved in light responsiveness
Eru01G008099.t1	EfMYB12	as-1	TGACG	1441	5	+	Hordeum vulgare	cis-acting regulatory element involved in light responsiveness
Eru01G008099.t1	EfMYB12	as-1	TGACG	1938	5	+	Hordeum vulgare	cis-acting regulatory element involved in light responsiveness
Eru01G008099.t1	EfMYB12	as-1	GCCACGTGGC	424	9	+	Petunia sp.	cis-acting regulatory element involved in light responsiveness
Eru01G008099.t1	EfMYB12	as-1	CGTGG	503	5	+	Zea mays	cis-acting regulatory element involved in light responsiveness
Eru01G008099.t1	EfMYB12	as-1	CGTGG	1755	5	-	Zea mays	cis-acting regulatory element involved in light responsiveness
Eru01G008099.t1	EfMYB12	as-1	AATCTAATCC	831	9	+	Pisum sativum	cis-acting regulatory element involved in light responsiveness
Eru01G008099.t1	EfMYB12	as-1	CATGTG	323	6	-	Arabidopsis thaliana	cis-acting regulatory element involved in light responsiveness
Eru01G008099.t1	EfMYB12	as-1	CATGTG	325	6	+	Arabidopsis thaliana	cis-acting regulatory element involved in light responsiveness
Eru01G008099.t1	EfMYB12	as-1	CATGTG	446	6	+	Arabidopsis thaliana	cis-acting regulatory element involved in light responsiveness
Eru01G008099.t1	EfMYB12	as-1	CATGTG	612	6	-	Arabidopsis thaliana	cis-acting regulatory element involved in light responsiveness
Eru01G008099.t1	EfMYB12	as-1	CATGTG	1566	6	+	Arabidopsis thaliana	cis-acting regulatory element involved in light responsiveness
Eru01G008099.t1	EfMYB12	as-1	CATTTG	1613	6	-	Arabidopsis thaliana	cis-acting regulatory element involved in light responsiveness
Eru01G008099.t1	EfMYB12	as-1	ATTTTAAA	897	8	+	Nicotiana glutinos	cis-acting regulatory element involved in light responsiveness
Eru01G008099.t1	EfMYB12	as-1	GCCGAC	85	6	-	Arabidopsis thaliana	cis-acting regulatory element involved in light responsiveness
Eru01G008099.t1	EfMYB12	as-1	GCCGAC	1926	6	-	Arabidopsis thaliana	cis-acting regulatory element involved in light responsiveness
Eru01G008099.t1	EfMYB12	as-1	CGTCA	676	5	-	Hordeum vulgare	cis-acting regulatory element involved in light responsiveness
Eru01G008099.t1	EfMYB12	as-1	CGTCA	1441	5	-	Hordeum vulgare	cis-acting regulatory element involved in light responsiveness
Eru01G008099.t1	EfMYB12	as-1	CGTCA	1938	5	-	Hordeum vulgare	cis-acting regulatory element involved in light responsiveness
Eru01G008099.t1	EfMYB12	as-1	ATAGAAATCAA	1198	10	-	Glycine max	cis-acting regulatory element involved in light responsiveness
Eru01G008099.t1	EfMYB12	as-1	CCGTTG	1625	6	+	Arabidopsis thaliana	cis-acting regulatory element involved in light responsiveness
Eru01G008099.t1	EfMYB12	as-1	CCGTTG	1910	6	+	Arabidopsis thaliana	cis-acting regulatory element involved in light responsiveness
Eru01G008099.t1	EfMYB12	as-1	TCTGTTG	681	7	-	Brassica oleracea	cis-acting regulatory element involved in light responsiveness
Eru01G008099.t1	EfMYB12	as-1	CTCC	226	4	+	Petroselinum hortense	cis-acting regulatory element involved in light responsiveness
Eru01G008099.t1	EfMYB12	as-1	CTCC	269	4	+	Petroselinum hortense	cis-acting regulatory element involved in light responsiveness
Eru01G008099.t1	EfMYB12	as-1	CTCC	307	4	+	Petroselinum hortense	cis-acting regulatory element involved in light responsiveness
Eru01G008099.t1	EfMYB12	as-1	CTCC	314	4	+	Petroselinum hortense	cis-acting regulatory element involved in light responsiveness
Eru01G008099.t1	EfMYB12	as-1	CTCC	419	4	+	Petroselinum hortense	cis-acting regulatory element involved in light responsiveness
Eru01G008099.t1	EfMYB12	as-1	CTCC	452	4	-	Petroselinum hortense	cis-acting regulatory element involved in light responsiveness
Eru01G008099.t1	EfMYB12	as-1	CTCC	509	4	+	Petroselinum hortense	cis-acting regulatory element involved in light responsiveness
Eru01G008099.t1	EfMYB12	as-1	CTCC	688	4	+	Petroselinum hortense	cis-acting regulatory element involved in light responsiveness
Eru01G008099.t1	EfMYB12	as-1	CTCC	708	4	+	Petroselinum hortense	cis-acting regulatory element involved in light responsiveness
Eru01G008099.t1	EfMYB12	as-1	CTCC	770	4	+	Petroselinum hortense	cis-acting regulatory element involved in light responsiveness
Eru01G008099.t1	EfMYB12	as-1	CTCC	910	4	+	Petroselinum hortense	cis-acting regulatory element involved in light responsiveness
Eru01G008099.t1	EfMYB12	as-1	CTCC	956	4	-	Petroselinum hortense	cis-acting regulatory element involved in light responsiveness
Eru01G008099.t1	EfMYB12	as-1	CTCC	1005	4	+	Petroselinum hortense	cis-acting regulatory element involved in light responsiveness
Eru01G008099.t1	EfMYB12	as-1	CTCC	1277	4	-	Petroselinum hortense	cis-acting regulatory element involved in light responsiveness
Eru01G008099.t1	EfMYB12	as-1	CTCC	1400	4	-	Petroselinum hortense	cis-acting regulatory element involved in light responsiveness
Eru01G008099.t1	EfMYB12	as-1	CTCC	1453	4	+	Petroselinum hortense	cis-acting regulatory element involved in light responsiveness
Eru01G008099.t1	EfMYB12	as-1	CTCC	1677	4	+	Petroselinum hortense	cis-acting regulatory element involved in light responsiveness
Eru01G008099.t1	EfMYB12	as-1	CTCC	1771	4	-	Petroselinum hortense	cis-acting regulatory element involved in light responsiveness
Eru01G008099.t1	EfMYB12	as-1	CTCC	1782	4	-	Petroselinum hortense	cis-acting regulatory element involved in light responsiveness
Eru01G008099.t1	EfMYB12	as-1	CTCC	1804	4	-	Petroselinum hortense	cis-acting regulatory element involved in light responsiveness
Eru01G008099.t1	EfMYB12	as-1	CTCC	1810	4	-	Petroselinum hortense	cis-acting regulatory element involved in light responsiveness
Eru01G008099.t1	EfMYB12	as-1	CTCC	1957	4	+	Petroselinum hortense	cis-acting regulatory element involved in light responsiveness
Eru01G008099.t1	EfMYB12	as-1	CTCC	1974	4	+	Petroselinum hortense	cis-acting regulatory element involved in light responsiveness
Eru01G008099.t1	EfMYB12	as-1	CTCC	1979	4	+	Petroselinum hortense	cis-acting regulatory element involved in light responsiveness
Eru01G008099.t1	EfMYB12	as-1	cGATAAGGCG	1941	9	-	Zea mays	cis-acting regulatory element involved in light responsiveness
Eru01G008099.t1	EfMYB12	as-1	CAAT	69	4	-	Nicotiana glutinosa	cis-acting regulatory element involved in light responsiveness
Eru01G008099.t1	EfMYB12	as-1	CAAT	94	4	+	Nicotiana glutinosa	cis-acting regulatory element involved in light responsiveness
Eru01G008099.t1	EfMYB12	as-1	CAAT	110	4	+	Nicotiana glutinosa	cis-acting regulatory element involved in light responsiveness
Eru01G008099.t1	EfMYB12	as-1	CAAT	289	4	-	Nicotiana glutinosa	cis-acting regulatory element involved in light responsiveness
Eru01G008099.t1	EfMYB12	as-1	CAAT	346	4	+	Nicotiana glutinosa	cis-acting regulatory element involved in light responsiveness
Eru01G008099.t1	EfMYB12	as-1	CCAAT	485	5	+	Arabidopsis thaliana	cis-acting regulatory element involved in light responsiveness
Eru01G008099.t1	EfMYB12	as-1	CAAT	486	4	+	Nicotiana glutinosa	cis-acting regulatory element involved in light responsiveness
Eru01G008099.t1	EfMYB12	as-1	TGCCAAC	632	7	-	Petunia hybrida	cis-acting regulatory element involved in light responsiveness
Eru01G008099.t1	EfMYB12	as-1	CAAAT	642	5	+	Pisum sativum	cis-acting regulatory element involved in light responsiveness
Eru01G008099.t1	EfMYB12	as-1	CAAAT	763	5	+	Pisum sativum	cis-acting regulatory element involved in light responsiveness
Eru01G008099.t1	EfMYB12	as-1	CCAAT	815	5	-	Arabidopsis thaliana	cis-acting regulatory element involved in light responsiveness
Eru01G008099.t1	EfMYB12	as-1	CAAT	895	4	+	Nicotiana glutinosa	cis-acting regulatory element involved in light responsiveness
Eru01G008099.t1	EfMYB12	as-1	CCAAT	912	5	+	Arabidopsis thaliana	cis-acting regulatory element involved in light responsiveness
Eru01G008099.t1	EfMYB12	as-1	CAAT	913	4	+	Nicotiana glutinosa	cis-acting regulatory element involved in light responsiveness
Eru01G008099.t1	EfMYB12	as-1	CAAT	921	4	-	Nicotiana glutinosa	cis-acting regulatory element involved in light responsiveness
Eru01G008099.t1	EfMYB12	as-1	CAAT	987	4	+	Nicotiana glutinosa	cis-acting regulatory element involved in light responsiveness
Eru01G008099.t1	EfMYB12	as-1	CAAT	1024	4	+	Nicotiana glutinosa	cis-acting regulatory element involved in light responsiveness
Eru01G008099.t1	EfMYB12	as-1	CAAT	1039	4	+	Nicotiana glutinosa	cis-acting regulatory element involved in light responsiveness
Eru01G008099.t1	EfMYB12	as-1	CAAAT	1112	5	+	Pisum sativum	cis-acting regulatory element involved in light responsiveness
Eru01G008099.t1	EfMYB12	as-1	CAAAT	1127	5	-	Pisum sativum	cis-acting regulatory element involved in light responsiveness
Eru01G008099.t1	EfMYB12	as-1	TGCAAATCT	1142	9	-	Brassica juncea	cis-acting regulatory element involved in light responsiveness
Eru01G008099.t1	EfMYB12	as-1	CAAAT	1144	5	-	Pisum sativum	cis-acting regulatory element involved in light responsiveness
Eru01G008099.t1	EfMYB12	as-1	CAAAT	1161	5	+	Pisum sativum	cis-acting regulatory element involved in light responsiveness
Eru01G008099.t1	EfMYB12	as-1	CAAAT	1168	5	-	Pisum sativum	cis-acting regulatory element involved in light responsiveness
Eru01G008099.t1	EfMYB12	as-1	CAAT	1190	4	+	Nicotiana glutinosa	cis-acting regulatory element involved in light responsiveness
Eru01G008099.t1	EfMYB12	AT~ABRE	CAAAT	1196	5	-	Pisum sativum	cis-acting regulatory element involved in light responsiveness
Eru01G008099.t1	EfMYB12	AT~ABRE	CAAAT	1248	5	+	Pisum sativum	cis-acting regulatory element involved in light responsiveness
Eru01G008099.t1	EfMYB12	AT~ABRE	CAAT	1299	4	+	Nicotiana glutinosa	cis-acting regulatory element involved in light responsiveness
Eru01G008099.t1	EfMYB12	AT~TATA-box	CAAAT	1331	5	+	Pisum sativum	cis-acting regulatory element involved in light responsiveness
Eru01G008099.t1	EfMYB12	AT~TATA-box	CAAT	1363	4	+	Nicotiana glutinosa	cis-acting regulatory element involved in light responsiveness
Eru01G008099.t1	EfMYB12	AT~TATA-box	CAAT	1421	4	-	Nicotiana glutinosa	cis-acting regulatory element involved in light responsiveness
Eru01G008099.t1	EfMYB12	AT~TATA-box	CAAAT	1486	5	+	Pisum sativum	cis-acting regulatory element involved in light responsiveness
Eru01G008099.t1	EfMYB12	AT~TATA-box	CCAAT	1518	5	-	Arabidopsis thaliana	cis-acting regulatory element involved in light responsiveness
Eru01G008099.t1	EfMYB12	AT~TATA-box	CAAAT	1613	5	+	Pisum sativum	cis-acting regulatory element involved in light responsiveness
Eru01G008099.t1	EfMYB12	AT~TATA-box	CAAT	1670	4	+	Nicotiana glutinosa	cis-acting regulatory element involved in light responsiveness
Eru01G008099.t1	EfMYB12	AT~TATA-box	CAAAT	1700	5	-	Pisum sativum	cis-acting regulatory element involved in light responsiveness
Eru01G008099.t1	EfMYB12	AT~TATA-box	GGTCCAT	32	7	-	Nicotiana tabacum	cis-acting regulatory element involved in light responsiveness
Eru01G008099.t1	EfMYB12	AT~TATA-box	AAACCA	395	6	+	Zea mays	cis-acting regulatory element involved in light responsiveness
Eru01G008099.t1	EfMYB12	AT~TATA-box	TAACCA	533	6	+	Arabidopsis thaliana	cis-acting regulatory element involved in light responsiveness
Eru01G008099.t1	EfMYB12	AT~TATA-box	CCATCTTTTT	1308	9	-	Nicotiana tabacum	cis-acting regulatory element involved in light responsiveness
Eru01G008099.t1	EfMYB12	AT~TATA-box	motif_sequence	3	4	-	organism	cis-acting regulatory element involved in light responsiveness
Eru01G008099.t1	EfMYB12	AT~TATA-box	motif_sequence	119	4	+	organism	cis-acting regulatory element involved in light responsiveness
Eru01G008099.t1	EfMYB12	AT~TATA-box	motif_sequence	200	4	+	organism	cis-acting regulatory element involved in light responsiveness
Eru01G008099.t1	EfMYB12	AT~TATA-box	motif_sequence	206	4	+	organism	cis-acting regulatory element involved in light responsiveness
Eru01G008099.t1	EfMYB12	AT~TATA-box	motif_sequence	224	4	+	organism	cis-acting regulatory element involved in light responsiveness
Eru01G008099.t1	EfMYB12	AT~TATA-box	motif_sequence	267	4	+	organism	cis-acting regulatory element involved in light responsiveness
Eru01G008099.t1	EfMYB12	AT~TATA-box	motif_sequence	598	4	+	organism	cis-acting regulatory element involved in light responsiveness
Eru01G008099.t1	EfMYB12	AT~TATA-box	motif_sequence	699	4	+	organism	cis-acting regulatory element involved in light responsiveness
Eru01G008099.t1	EfMYB12	AT~TATA-box	motif_sequence	706	4	+	organism	cis-acting regulatory element involved in light responsiveness
Eru01G008099.t1	EfMYB12	AT~TATA-box	motif_sequence	801	4	-	organism	cis-acting regulatory element involved in light responsiveness
Eru01G008099.t1	EfMYB12	AT~TATA-box	motif_sequence	840	4	-	organism	cis-acting regulatory element involved in light responsiveness
Eru01G008099.t1	EfMYB12	AT~TATA-box	motif_sequence	998	4	+	organism	cis-acting regulatory element involved in light responsiveness
Eru01G008099.t1	EfMYB12	AT~TATA-box	motif_sequence	1104	4	+	organism	cis-acting regulatory element involved in light responsiveness
Eru01G008099.t1	EfMYB12	AT~TATA-box	motif_sequence	1451	4	+	organism	cis-acting regulatory element involved in light responsiveness
Eru01G008099.t1	EfMYB12	AT~TATA-box	motif_sequence	1481	4	+	organism	cis-acting regulatory element involved in light responsiveness
Eru01G008099.t1	EfMYB12	AT~TATA-box	motif_sequence	1637	4	+	organism	cis-acting regulatory element involved in light responsiveness
Eru01G008099.t1	EfMYB12	AT~TATA-box	motif_sequence	1694	4	-	organism	cis-acting regulatory element involved in light responsiveness
Eru01G008099.t1	EfMYB12	AT~TATA-box	motif_sequence	1771	4	-	organism	cis-acting regulatory element involved in light responsiveness
Eru01G008099.t1	EfMYB12	AT~TATA-box	TTGACC	107	6	-	Arabidopsis thaliana	cis-acting regulatory element involved in light responsiveness
Eru01G008099.t1	EfMYB12	AT~TATA-box	TTGACC	552	6	-	Arabidopsis thaliana	cis-acting regulatory element involved in light responsiveness
Eru01G008099.t1	EfMYB12	AT~TATA-box	TCCACATGGCA	610	10	+	Triticum aestivum	cis-acting regulatory element involved in light responsiveness
Eru01G008099.t1	EfMYB12	AT~TATA-box	ATTATA	157	6	+	Brassica napus	cis-acting regulatory element involved in light responsiveness
Eru01G008099.t1	EfMYB12	AT~TATA-box	TATAA	158	5	-	Arabidopsis thaliana	cis-acting regulatory element involved in light responsiveness
Eru01G008099.t1	EfMYB12	AT~TATA-box	TATA	159	4	+	Arabidopsis thaliana	cis-acting regulatory element involved in light responsiveness
Eru01G008099.t1	EfMYB12	AT~TATA-box	TATA	540	4	+	Arabidopsis thaliana	cis-acting regulatory element involved in light responsiveness
Eru01G008099.t1	EfMYB12	AT~TATA-box	TACAAAA	652	7	-	Oryza sativa	cis-acting regulatory element involved in light responsiveness
Eru01G008099.t1	EfMYB12	AT~TATA-box	ATTATA	904	6	+	Brassica napus	cis-acting regulatory element involved in light responsiveness
Eru01G008099.t1	EfMYB12	AT~TATA-box	TATAA	905	5	-	Arabidopsis thaliana	cis-acting regulatory element involved in light responsiveness
Eru01G008099.t1	EfMYB12	AT~TATA-box	TATA	906	4	+	Arabidopsis thaliana	cis-acting regulatory element involved in light responsiveness
Eru01G008099.t1	EfMYB12	AT~TATA-box	TATA	1053	4	-	Arabidopsis thaliana	cis-acting regulatory element involved in light responsiveness
Eru01G008099.t1	EfMYB12	AT~TATA-box	TATAAAT	1115	7	-	Brassica juncea	cis-acting regulatory element involved in light responsiveness
Eru01G008099.t1	EfMYB12	AT~TATA-box	TATAAA	1116	6	-	Helianthus annuus	cis-acting regulatory element involved in light responsiveness
Eru01G008099.t1	EfMYB12	AT~TATA-box	TATAA	1117	5	-	Arabidopsis thaliana	cis-acting regulatory element involved in light responsiveness
Eru01G008099.t1	EfMYB12	AT~TATA-box	TATA	1118	4	-	Arabidopsis thaliana	cis-acting regulatory element involved in light responsiveness
Eru01G008099.t1	EfMYB12	AT~TATA-box	TATAAAA	1302	7	-	Pisum sativum	cis-acting regulatory element involved in light responsiveness
Eru01G008099.t1	EfMYB12	AT~TATA-box	TATAAA	1303	6	-	Helianthus annuus	cis-acting regulatory element involved in light responsiveness
Eru01G008099.t1	EfMYB12	AT~TATA-box	TATAA	1304	5	-	Arabidopsis thaliana	cis-acting regulatory element involved in light responsiveness
Eru01G008099.t1	EfMYB12	AT~TATA-box	TATA	1305	4	-	Arabidopsis thaliana	cis-acting regulatory element involved in light responsiveness
Eru01G008099.t1	EfMYB12	AT~TATA-box	TATA	1374	4	-	Arabidopsis thaliana	cis-acting regulatory element involved in light responsiveness
Eru01G008099.t1	EfMYB12	AT~TATA-box	TATA	1463	4	-	Arabidopsis thaliana	cis-acting regulatory element involved in light responsiveness
Eru01G008099.t1	EfMYB12	AT~TATA-box	TATA	1490	4	-	Arabidopsis thaliana	cis-acting regulatory element involved in light responsiveness
Eru01G008099.t1	EfMYB12	AT~TATA-box	ATATAA	1713	6	+	Brassica oleracea	cis-acting regulatory element involved in light responsiveness
Eru01G008099.t1	EfMYB12	AT~TATA-box	TATA	1714	4	-	Arabidopsis thaliana	cis-acting regulatory element involved in light responsiveness
Eru01G008099.t1	EfMYB12	AT~TATA-box	TGAGTTAG	340	8	-	Arabidopsis thaliana	cis-acting regulatory element involved in light responsiveness
Eru01G008099.t1	EfMYB12	AT~TATA-box	TCATCTTCAT	216	9	+	Pisum sativum	cis-acting regulatory element involved in light responsiveness
Eru01G008099.t1	EfMYB12	AT~TATA-box	TCATCTTCAT	259	9	+	Pisum sativum	cis-acting regulatory element involved in light responsiveness
Eru01G008161.t1	EfMYB13	AT~TATA-box	CAACGG	8	6	-	Hordeum vulgare	cis-acting regulatory element involved in light responsiveness
Eru01G008161.t1	EfMYB13	AT~TATA-box	CAACGG	1929	6	+	Hordeum vulgare	cis-acting regulatory element involved in light responsiveness
Eru01G008161.t1	EfMYB13	AT~TATA-box	CAACCA	255	6	+	Arabidopsis thaliana	cis-acting regulatory element involved in light responsiveness
Eru01G008161.t1	EfMYB13	AT~TATA-box	CAACCA	1534	6	+	Arabidopsis thaliana	cis-acting regulatory element involved in light responsiveness
Eru01G008161.t1	EfMYB13	AT~TATA-box	AGCCACC	37	7	-	Arabidopsis thaliana	cis-acting regulatory element involved in light responsiveness
Eru01G008161.t1	EfMYB13	AT~TATA-box	CCGAAA	1735	6	-	Hordeum vulgare	cis-acting regulatory element involved in light responsiveness
Eru01G008161.t1	EfMYB13	AT~TATA-box	AGGGG	18	5	-	Arabidopsis thaliana	cis-acting regulatory element involved in light responsiveness
Eru01G008161.t1	EfMYB13	AT~TATA-box	AGGGG	165	5	-	Arabidopsis thaliana	cis-acting regulatory element involved in light responsiveness
Eru01G008161.t1	EfMYB13	AT~TATA-box	AGGGG	390	5	+	Arabidopsis thaliana	cis-acting regulatory element involved in light responsiveness
Eru01G008161.t1	EfMYB13	AT~TATA-box	AGGGG	1345	5	-	Arabidopsis thaliana	cis-acting regulatory element involved in light responsiveness
Eru01G008161.t1	EfMYB13	AT~TATA-box	AGGGG	1913	5	-	Arabidopsis thaliana	cis-acting regulatory element involved in light responsiveness
Eru01G008161.t1	EfMYB13	AT~TATA-box	CCACGTGG	26	8	+	Zea mays	cis-acting regulatory element involved in light responsiveness
Eru01G008161.t1	EfMYB13	AT~TATA-box	GAAAGAA	1768	7	-	Avena sativa	cis-acting regulatory element involved in light responsiveness
Eru01G008161.t1	EfMYB13	AT~TATA-box	CCACCT	246	6	-	Pisum sativum	cis-acting regulatory element involved in light responsiveness
Eru01G008161.t1	EfMYB13	AT~TATA-box	CATTTG	92	6	-	Arabidopsis thaliana	cis-acting regulatory element involved in light responsiveness
Eru01G008161.t1	EfMYB13	AT~TATA-box	CATGTG	210	6	+	Arabidopsis thaliana	cis-acting regulatory element involved in light responsiveness
Eru01G008161.t1	EfMYB13	AT~TATA-box	CATTTG	326	6	-	Arabidopsis thaliana	cis-acting regulatory element involved in light responsiveness
Eru01G008161.t1	EfMYB13	AT~TATA-box	CAATTG	695	6	+	Arabidopsis thaliana	cis-acting regulatory element involved in light responsiveness
Eru01G008161.t1	EfMYB13	AT~TATA-box	CATGTG	1216	6	+	Arabidopsis thaliana	cis-acting regulatory element involved in light responsiveness
Eru01G008161.t1	EfMYB13	AT~TATA-box	CATGTG	1222	6	+	Arabidopsis thaliana	cis-acting regulatory element involved in light responsiveness
Eru01G008161.t1	EfMYB13	AT~TATA-box	CATGTG	1553	6	-	Arabidopsis thaliana	cis-acting regulatory element involved in light responsiveness
Eru01G008161.t1	EfMYB13	AT~TATA-box	AGAAACAA	266	8	+	Arabidopsis thaliana	cis-acting regulatory element involved in light responsiveness
Eru01G008161.t1	EfMYB13	AT~TATA-box	CGTGG	26	5	-	Zea mays	cis-acting regulatory element involved in light responsiveness
Eru01G008161.t1	EfMYB13	AT~TATA-box	CGTGG	29	5	+	Zea mays	cis-acting regulatory element involved in light responsiveness
Eru01G008161.t1	EfMYB13	AT~TATA-box	CGTGG	193	5	-	Zea mays	cis-acting regulatory element involved in light responsiveness
Eru01G008161.t1	EfMYB13	AT~TATA-box	GCCACGTGGC	602	9	+	Petunia sp.	cis-acting regulatory element involved in light responsiveness
Eru01G008161.t1	EfMYB13	AT~TATA-box	CGTGG	603	5	-	Zea mays	cis-acting regulatory element involved in light responsiveness
Eru01G008161.t1	EfMYB13	AT~TATA-box	CGTGG	747	5	-	Zea mays	cis-acting regulatory element involved in light responsiveness
Eru01G008161.t1	EfMYB13	AT~TATA-box	CGTGG	964	5	-	Zea mays	cis-acting regulatory element involved in light responsiveness
Eru01G008161.t1	EfMYB13	AT~TATA-box	CGTGG	1881	5	-	Zea mays	cis-acting regulatory element involved in light responsiveness
Eru01G008161.t1	EfMYB13	AT~TATA-box	AATCTAATCC	1851	9	-	Pisum sativum	cis-acting regulatory element involved in light responsiveness
Eru01G008161.t1	EfMYB13	AT~TATA-box	CCTTTTG	69	7	-	Oryza sativa	cis-acting regulatory element involved in light responsiveness
Eru01G008161.t1	EfMYB13	AT~TATA-box	GCCACT	726	6	+	Arabidopsis thaliana	cis-acting regulatory element involved in light responsiveness
Eru01G008161.t1	EfMYB13	AT~TATA-box	CACGTG	27	6	+	Arabidopsis thaliana	cis-acting regulatory element involved in light responsiveness
Eru01G008161.t1	EfMYB13	AT~TATA-box	ACGTG	28	5	+	Arabidopsis thaliana	cis-acting regulatory element involved in light responsiveness
Eru01G008161.t1	EfMYB13	AT~TATA-box	GCAACGTGTC	602	9	+	Hordeum vulgare	cis-acting regulatory element involved in light responsiveness
Eru01G008161.t1	EfMYB13	AT~TATA-box	CACGTG	604	6	+	Arabidopsis thaliana	cis-acting regulatory element involved in light responsiveness
Eru01G008161.t1	EfMYB13	AT~TATA-box	ACGTG	605	5	+	Arabidopsis thaliana	cis-acting regulatory element involved in light responsiveness
Eru01G008161.t1	EfMYB13	AT~TATA-box	ATTCTCTAAC	416	9	-	Nicotiana tabacum	cis-acting regulatory element involved in light responsiveness
Eru01G008161.t1	EfMYB13	AT~TATA-box	AAACCA	1710	6	-	Zea mays	cis-acting regulatory element involved in light responsiveness
Eru01G008161.t1	EfMYB13	AT~TATA-box	CAAAGATATC	1426	9	-	Lycopersicon esculentum	cis-acting regulatory element involved in light responsiveness
Eru01G008161.t1	EfMYB13	AT~TATA-box	CAAAT	92	5	+	Pisum sativum	cis-acting regulatory element involved in light responsiveness
Eru01G008161.t1	EfMYB13	AT~TATA-box	CAAT	118	4	+	Nicotiana glutinosa	cis-acting regulatory element involved in light responsiveness
Eru01G008161.t1	EfMYB13	AT~TATA-box	CAAAT	135	5	-	Pisum sativum	cis-acting regulatory element involved in light responsiveness
Eru01G008161.t1	EfMYB13	AT~TATA-box	CAAT	200	4	+	Nicotiana glutinosa	cis-acting regulatory element involved in light responsiveness
Eru01G008161.t1	EfMYB13	AT~TATA-box	TGCCAAC	301	7	+	Petunia hybrida	cis-acting regulatory element involved in light responsiveness
Eru01G008161.t1	EfMYB13	AT~TATA-box	CAAAT	326	5	+	Pisum sativum	cis-acting regulatory element involved in light responsiveness
Eru01G008161.t1	EfMYB13	AT~TATA-box	CAAT	346	4	+	Nicotiana glutinosa	cis-acting regulatory element involved in light responsiveness
Eru01G008161.t1	EfMYB13	AT~TATA-box	CAAT	365	4	+	Nicotiana glutinosa	cis-acting regulatory element involved in light responsiveness
Eru01G008161.t1	EfMYB13	AT~TATA-box	CCAAT	593	5	+	Arabidopsis thaliana	cis-acting regulatory element involved in light responsiveness
Eru01G008161.t1	EfMYB13	AT~TATA-box	CAAT	594	4	+	Nicotiana glutinosa	cis-acting regulatory element involved in light responsiveness
Eru01G008161.t1	EfMYB13	AT~TATA-box	CAAT	695	4	+	Nicotiana glutinosa	cis-acting regulatory element involved in light responsiveness
Eru01G008161.t1	EfMYB13	AT~TATA-box	CAAT	697	4	-	Nicotiana glutinosa	cis-acting regulatory element involved in light responsiveness
Eru01G008161.t1	EfMYB13	AT~TATA-box	CAAT	875	4	-	Nicotiana glutinosa	cis-acting regulatory element involved in light responsiveness
Eru01G008161.t1	EfMYB13	AT~TATA-box	CCAAT	1002	5	+	Arabidopsis thaliana	cis-acting regulatory element involved in light responsiveness
Eru01G008161.t1	EfMYB13	AT~TATA-box	CAAT	1003	4	+	Nicotiana glutinosa	cis-acting regulatory element involved in light responsiveness
Eru01G008161.t1	EfMYB13	AT~TATA-box	CAAT	1242	4	+	Nicotiana glutinosa	cis-acting regulatory element involved in light responsiveness
Eru01G008161.t1	EfMYB13	AT~TATA-box	CAAT	1328	4	+	Nicotiana glutinosa	cis-acting regulatory element involved in light responsiveness
Eru01G008161.t1	EfMYB13	AT~TATA-box	CAAAT	1415	5	+	Pisum sativum	cis-acting regulatory element involved in seed-specific regulation
Eru01G008161.t1	EfMYB13	AT~TATA-box	CAAT	1452	4	-	Nicotiana glutinosa	cis-acting regulatory element involved in seed-specific regulation
Eru01G008161.t1	EfMYB13	AT~TATA-box	CAACCAACTCC	1461	10	+	Arabidopsis thaliana	cis-acting regulatory element involved in seed-specific regulation
Eru01G008161.t1	EfMYB13	AT~TATA-box	CAAT	1500	4	-	Nicotiana glutinosa	cis-acting regulatory element involved in seed-specific regulation
Eru01G008161.t1	EfMYB13	AT~TATA-box	CAAT	1527	4	-	Nicotiana glutinosa	cis-acting regulatory element involved in seed-specific regulation
Eru01G008161.t1	EfMYB13	AT~TATA-box	CAAT	1585	4	-	Nicotiana glutinosa	cis-acting regulatory element involved in seed-specific regulation
Eru01G008161.t1	EfMYB13	AT~TATA-box	CAAT	1707	4	+	Nicotiana glutinosa	cis-acting regulatory element involved in seed-specific regulation
Eru01G008161.t1	EfMYB13	AT~TATA-box	CAAT	1938	4	-	Nicotiana glutinosa	cis-acting regulatory element involved in seed-specific regulation
Eru01G008161.t1	EfMYB13	AT~TATA-box	CTCC	143	4	+	Petroselinum hortense	cis-acting regulatory element involved in seed-specific regulation
Eru01G008161.t1	EfMYB13	AT~TATA-box	CTCC	185	4	-	Petroselinum hortense	cis-acting regulatory element involved in seed-specific regulation
Eru01G008161.t1	EfMYB13	AT~TATA-box	CTCC	222	4	+	Petroselinum hortense	cis-acting regulatory element involved in seed-specific regulation
Eru01G008161.t1	EfMYB13	AT~TATA-box	CTCC	225	4	+	Petroselinum hortense	cis-acting regulatory element involved in seed-specific regulation
Eru01G008161.t1	EfMYB13	AT~TATA-box	CTCC	233	4	+	Petroselinum hortense	cis-acting regulatory element involved in seed-specific regulation
Eru01G008161.t1	EfMYB13	AT~TATA-box	CTCC	388	4	-	Petroselinum hortense	cis-acting regulatory element involved in seed-specific regulation
Eru01G008161.t1	EfMYB13	AT~TATA-box	CTCC	450	4	-	Petroselinum hortense	cis-acting regulatory element involved in seed-specific regulation
Eru01G008161.t1	EfMYB13	AT~TATA-box	CTCC	474	4	-	Petroselinum hortense	cis-acting regulatory element involved in seed-specific regulation
Eru01G008161.t1	EfMYB13	AT~TATA-box	CTCC	577	4	+	Petroselinum hortense	cis-acting regulatory element involved in seed-specific regulation
Eru01G008161.t1	EfMYB13	AT~TATA-box	CTCC	589	4	+	Petroselinum hortense	cis-acting regulatory element involved in seed-specific regulation
Eru01G008161.t1	EfMYB13	AT~TATA-box	CTCC	1052	4	+	Petroselinum hortense	cis-acting regulatory element involved in seed-specific regulation
Eru01G008161.t1	EfMYB13	AT~TATA-box	CTCC	1095	4	+	Petroselinum hortense	cis-acting regulatory element involved in seed-specific regulation
Eru01G008161.t1	EfMYB13	AT~TATA-box	CTCC	1101	4	+	Petroselinum hortense	cis-acting regulatory element involved in seed-specific regulation
Eru01G008161.t1	EfMYB13	AT~TATA-box	CTCC	1170	4	+	Petroselinum hortense	cis-acting regulatory element involved in seed-specific regulation
Eru01G008161.t1	EfMYB13	AT~TATA-box	CTCC	1443	4	+	Petroselinum hortense	cis-acting regulatory element involved in seed-specific regulation
Eru01G008161.t1	EfMYB13	AT~TATA-box	CTCC	1458	4	+	Petroselinum hortense	cis-acting regulatory element involved in seed-specific regulation
Eru01G008161.t1	EfMYB13	AT~TATA-box	CTCC	1468	4	+	Petroselinum hortense	cis-acting regulatory element involved in seed-specific regulation
Eru01G008161.t1	EfMYB13	AT~TATA-box	CTCC	1834	4	+	Petroselinum hortense	cis-acting regulatory element involved in seed-specific regulation
Eru01G008161.t1	EfMYB13	AT~TATA-box	CTCC	1879	4	+	Petroselinum hortense	cis-acting regulatory element involved in seed-specific regulation
Eru01G008161.t1	EfMYB13	AT~TATA-box	CTCC	1963	4	+	Petroselinum hortense	cis-acting regulatory element involved in seed-specific regulation
Eru01G008161.t1	EfMYB13	AT~TATA-box	CCGTTG	8	6	+	Arabidopsis thaliana	cis-acting regulatory element involved in seed-specific regulation
Eru01G008161.t1	EfMYB13	AT~TATA-box	CCGTTG	1929	6	-	Arabidopsis thaliana	cis-acting regulatory element involved in seed-specific regulation
Eru01G008161.t1	EfMYB13	AT~TATA-box	CCCCGG	148	6	-	Zea mays	cis-acting regulatory element involved in seed-specific regulation
Eru01G008161.t1	EfMYB13	AT~TATA-box	CCCCGG	1334	6	+	Zea mays	cis-acting regulatory element involved in seed-specific regulation
Eru01G008161.t1	EfMYB13	AT~TATA-box	CACGTG	27	6	+	Arabidopsis thaliana	cis-acting regulatory element involved in seed-specific regulation
Eru01G008161.t1	EfMYB13	AT~TATA-box	ACACGTGGC	602	9	-	Brassica napus	cis-acting regulatory element involved in seed-specific regulation
Eru01G008161.t1	EfMYB13	AT~TATA-box	CACGTG	604	6	+	Arabidopsis thaliana	cis-acting regulatory element involved in seed-specific regulation
Eru01G008161.t1	EfMYB13	AT~TATA-box	CACGAC	825	6	+	Zea mays	cis-acting regulatory element involved in seed-specific regulation
Eru01G008161.t1	EfMYB13	AT~TATA-box	CACGAC	1882	6	+	Zea mays	cis-acting regulatory element involved in seed-specific regulation
Eru01G008161.t1	EfMYB13	AT~TATA-box	GATGACATGG	1520	9	-	Zea mays	cis-acting regulatory element involved in seed-specific regulation
Eru01G008161.t1	EfMYB13	AT~TATA-box	GATGATGTGG	1537	9	-	Zea mays	cis-acting regulatory element involved in seed-specific regulation
Eru01G008161.t1	EfMYB13	AT~TATA-box	GATAGGA	1068	7	-	Arabidopsis thaliana	cis-acting regulatory element involved in seed-specific regulation
Eru01G008161.t1	EfMYB13	AT~TATA-box	GATAGGA	1419	7	-	Arabidopsis thaliana	cis-acting regulatory element involved in seed-specific regulation
Eru01G008161.t1	EfMYB13	AT~TATA-box	ccTATAAAaa	466	9	-	Arabidopsis thaliana	cis-acting regulatory element involved in seed-specific regulation
Eru01G008161.t1	EfMYB13	AT~TATA-box	TATAAAT	467	7	-	Brassica juncea	cis-acting regulatory element involved in the MeJA-responsiveness
Eru01G008161.t1	EfMYB13	AT~TATA-box	TATAAA	468	6	-	Helianthus annuus	cis-acting regulatory element involved in the MeJA-responsiveness
Eru01G008161.t1	EfMYB13	AT~TATA-box	TATAA	469	5	-	Arabidopsis thaliana	cis-acting regulatory element involved in the MeJA-responsiveness
Eru01G008161.t1	EfMYB13	AT~TATA-box	TATA	470	4	+	Arabidopsis thaliana	cis-acting regulatory element involved in the MeJA-responsiveness
Eru01G008161.t1	EfMYB13	AT~TATA-box	TATAAA	1351	6	-	Helianthus annuus	cis-acting regulatory element involved in the MeJA-responsiveness
Eru01G008161.t1	EfMYB13	AT~TATA-box	TATAA	1352	5	-	Arabidopsis thaliana	cis-acting regulatory element involved in the MeJA-responsiveness
Eru01G008161.t1	EfMYB13	AT~TATA-box	TATA	1353	4	-	Arabidopsis thaliana	cis-acting regulatory element involved in the MeJA-responsiveness
Eru01G008161.t1	EfMYB13	AT~TATA-box	TATA	1392	4	-	Arabidopsis thaliana	cis-acting regulatory element involved in the MeJA-responsiveness
Eru01G008161.t1	EfMYB13	AT~TATA-box	TATA	1426	4	-	Arabidopsis thaliana	cis-acting regulatory element involved in the MeJA-responsiveness
Eru01G008161.t1	EfMYB13	AT~TATA-box	CACGTG	27	6	+	Pisum sativum	cis-acting regulatory element involved in the MeJA-responsiveness
Eru01G008161.t1	EfMYB13	AT~TATA-box	CACGTG	604	6	+	Pisum sativum	cis-acting regulatory element involved in the MeJA-responsiveness
Eru01G008161.t1	EfMYB13	AT~TATA-box	motif_sequence	211	4	+	organism	cis-acting regulatory element involved in the MeJA-responsiveness
Eru01G008161.t1	EfMYB13	AT~TATA-box	motif_sequence	395	4	+	organism	cis-acting regulatory element involved in the MeJA-responsiveness
Eru01G008161.t1	EfMYB13	AT~TATA-box	motif_sequence	435	4	-	organism	cis-acting regulatory element involved in the MeJA-responsiveness
Eru01G008161.t1	EfMYB13	AT~TATA-box	motif_sequence	1093	4	+	organism	cis-acting regulatory element involved in the MeJA-responsiveness
Eru01G008161.t1	EfMYB13	AT~TATA-box	motif_sequence	1156	4	+	organism	cis-acting regulatory element involved in the MeJA-responsiveness
Eru01G008161.t1	EfMYB13	AT~TATA-box	motif_sequence	1187	4	+	organism	cis-acting regulatory element involved in the MeJA-responsiveness
Eru01G008161.t1	EfMYB13	AT~TATA-box	motif_sequence	1207	4	-	organism	cis-acting regulatory element involved in the MeJA-responsiveness
Eru01G008161.t1	EfMYB13	AT~TATA-box	motif_sequence	1217	4	+	organism	cis-acting regulatory element involved in the MeJA-responsiveness
Eru01G008161.t1	EfMYB13	AT~TATA-box	motif_sequence	1832	4	+	organism	cis-acting regulatory element involved in the MeJA-responsiveness
Eru01G008161.t1	EfMYB13	AT~TATA-box	motif_sequence	1953	4	-	organism	cis-acting regulatory element involved in the MeJA-responsiveness
Eru01G008161.t1	EfMYB13	AT~TATA-box	TTGACC	876	6	+	Arabidopsis thaliana	cis-acting regulatory element involved in the MeJA-responsiveness
Eru01G008161.t1	EfMYB13	AT~TATA-box	TTGACC	1926	6	-	Arabidopsis thaliana	cis-acting regulatory element involved in the MeJA-responsiveness
Eru01G008814.t1	EfMYB14	AT~TATA-box	GCCACT	683	6	-	Arabidopsis thaliana	cis-acting regulatory element involved in the MeJA-responsiveness
Eru01G008814.t1	EfMYB14	AT~TATA-box	ATAGAAATCAA	1533	10	+	Glycine max	cis-acting regulatory element involved in the MeJA-responsiveness
Eru01G008814.t1	EfMYB14	AT~TATA-box	CGTCA	787	5	-	Hordeum vulgare	cis-acting regulatory element involved in the MeJA-responsiveness
Eru01G008814.t1	EfMYB14	AT~TATA-box	CATGTG	447	6	-	Arabidopsis thaliana	cis-acting regulatory element involved in the MeJA-responsiveness
Eru01G008814.t1	EfMYB14	AT~TATA-box	CATTTG	1080	6	+	Arabidopsis thaliana	cis-acting regulatory element involved in the MeJA-responsiveness
Eru01G008814.t1	EfMYB14	AT~TATA-box	CATGTG	1108	6	+	Arabidopsis thaliana	cis-acting regulatory element involved in the MeJA-responsiveness
Eru01G008814.t1	EfMYB14	AT~TATA-box	CATGTG	1717	6	-	Arabidopsis thaliana	cis-acting regulatory element involved in the MeJA-responsiveness
Eru01G008814.t1	EfMYB14	AT~TATA-box	CAATTACAT	705	9	-	Nicotiana glutinosa	cis-acting regulatory element involved in the MeJA-responsiveness
Eru01G008814.t1	EfMYB14	AT~TATA-box	TTATTACAT	914	9	-	Nicotiana glutinosa	cis-acting regulatory element involved in the MeJA-responsiveness
Eru01G008814.t1	EfMYB14	AT~TATA-box	GCCACGTGGC	679	9	+	Petunia sp.	cis-acting regulatory element involved in the MeJA-responsiveness
Eru01G008814.t1	EfMYB14	AT~TATA-box	TGACG	787	5	+	Hordeum vulgare	cis-acting regulatory element involved in the MeJA-responsiveness
Eru01G008814.t1	EfMYB14	AT~TATA-box	CCTTTTG	1541	7	-	Oryza sativa	cis-acting regulatory element involved in the MeJA-responsiveness
Eru01G008814.t1	EfMYB14	AT~TATA-box	AGGGG	1460	5	-	Arabidopsis thaliana	cis-acting regulatory element involved in the MeJA-responsiveness
Eru01G008814.t1	EfMYB14	AT~TATA-box	AGGGG	1507	5	-	Arabidopsis thaliana	cis-acting regulatory element involved in the MeJA-responsiveness
Eru01G008814.t1	EfMYB14	AT~TATA-box	AGGGG	1985	5	+	Arabidopsis thaliana	cis-acting regulatory element involved in the MeJA-responsiveness
Eru01G008814.t1	EfMYB14	AT~TATA-box	GGGCGG	1837	6	-	Oryza sativa	cis-acting regulatory element involved in the MeJA-responsiveness
Eru01G008814.t1	EfMYB14	AT~TATA-box	ATTAAT	1445	6	-	Petroselinum crispum	cis-acting regulatory element involved in the MeJA-responsiveness
Eru01G008814.t1	EfMYB14	AT~TATA-box	gGTAAAGAAA	501	9	+	Avena sativa	cis-acting regulatory element involved in the MeJA-responsiveness
Eru01G008814.t1	EfMYB14	AT~TATA-box	gGTAAAGAAA	1530	9	+	Avena sativa	cis-acting regulatory element involved in the MeJA-responsiveness
Eru01G008814.t1	EfMYB14	AT~TATA-box	GAAAGAA	1532	7	+	Avena sativa	cis-acting regulatory element involved in the MeJA-responsiveness
Eru01G008814.t1	EfMYB14	AT~TATA-box	AATCACAACCATA	364	12	-	Arabidopsis thaliana	cis-acting regulatory element involved in the MeJA-responsiveness
Eru01G008814.t1	EfMYB14	AT~TATA-box	CCACCT	135	6	-	Pisum sativum	cis-acting regulatory element involved in the MeJA-responsiveness
Eru01G008814.t1	EfMYB14	AT~TATA-box	CCACCT	1842	6	+	Pisum sativum	cis-acting regulatory element involved in the MeJA-responsiveness
Eru01G008814.t1	EfMYB14	AT~TATA-box	CCCCCG	1496	6	+	Zea mays	cis-acting regulatory element involved in the MeJA-responsiveness
Eru01G008814.t1	EfMYB14	AT~TATA-box	AACCTAA	104	7	+	Petroselinum crispum	cis-acting regulatory element involved in the MeJA-responsiveness
Eru01G008814.t1	EfMYB14	AT~TATA-box	TCTCCCT	1691	7	+	Spinacia oleracea	cis-acting regulatory element involved in the MeJA-responsiveness
Eru01G008814.t1	EfMYB14	AT~TATA-box	CAACGG	324	6	+	Hordeum vulgare	cis-acting regulatory element involved in the MeJA-responsiveness
Eru01G008814.t1	EfMYB14	AT~TATA-box	CAACCA	366	6	-	Arabidopsis thaliana	cis-acting regulatory element involved in the MeJA-responsiveness
Eru01G008814.t1	EfMYB14	AT~TATA-box	CAACCA	1349	6	+	Arabidopsis thaliana	cis-acting regulatory element involved in the MeJA-responsiveness
Eru01G008814.t1	EfMYB14	AT~TATA-box	CAACCA	1588	6	+	Arabidopsis thaliana	cis-acting regulatory element involved in the MeJA-responsiveness
Eru01G008814.t1	EfMYB14	AT~TATA-box	AGCCACC	27	7	+	Arabidopsis thaliana	cis-acting regulatory element involved in the MeJA-responsiveness
Eru01G008814.t1	EfMYB14	AT~TATA-box	CCGAAA	965	6	+	Hordeum vulgare	cis-acting regulatory element involved in the MeJA-responsiveness
Eru01G008814.t1	EfMYB14	AT~TATA-box	TGACG	787	5	+	Arabidopsis thaliana	cis-acting regulatory element involved in the MeJA-responsiveness
Eru01G008814.t1	EfMYB14	AT~TATA-box	TATATA	1806	6	-	Arabidopsis thaliana	cis-acting regulatory element involved in the MeJA-responsiveness
Eru01G008814.t1	EfMYB14	AT~TATA-box	TTGACC	623	6	-	Arabidopsis thaliana	cis-acting regulatory element involved in the MeJA-responsiveness
Eru01G008814.t1	EfMYB14	AT~TATA-box	motif_sequence	229	4	+	organism	cis-acting regulatory element involved in the MeJA-responsiveness
Eru01G008814.t1	EfMYB14	AT~TATA-box	motif_sequence	231	4	-	organism	cis-acting regulatory element involved in the MeJA-responsiveness
Eru01G008814.t1	EfMYB14	AT~TATA-box	motif_sequence	345	4	+	organism	cis-acting regulatory element involved in the MeJA-responsiveness
Eru01G008814.t1	EfMYB14	AT~TATA-box	motif_sequence	378	4	-	organism	cis-acting regulatory element involved in the MeJA-responsiveness
Eru01G008814.t1	EfMYB14	AT~TATA-box	motif_sequence	446	4	-	organism	cis-acting regulatory element involved in the MeJA-responsiveness
Eru01G008814.t1	EfMYB14	AT~TATA-box	motif_sequence	461	4	+	organism	cis-acting regulatory element involved in the MeJA-responsiveness
Eru01G008814.t1	EfMYB14	AT~TATA-box	motif_sequence	952	4	+	organism	cis-acting regulatory element involved in the MeJA-responsiveness
Eru01G008814.t1	EfMYB14	AT~TATA-box	motif_sequence	1109	4	+	organism	cis-acting regulatory element involved in the MeJA-responsiveness
Eru01G008814.t1	EfMYB14	AT~TATA-box	motif_sequence	1129	4	+	organism	cis-acting regulatory element involved in the MeJA-responsiveness
Eru01G008814.t1	EfMYB14	AT~TATA-box	motif_sequence	1272	4	+	organism	cis-acting regulatory element involved in the MeJA-responsiveness
Eru01G008814.t1	EfMYB14	AT~TATA-box	motif_sequence	1690	4	+	organism	cis-acting regulatory element involved in the MeJA-responsiveness
Eru01G008814.t1	EfMYB14	AT~TATA-box	motif_sequence	1832	4	+	organism	cis-acting regulatory element involved in the MeJA-responsiveness
Eru01G008814.t1	EfMYB14	AT~TATA-box	motif_sequence	1855	4	+	organism	cis-acting regulatory element involved in the MeJA-responsiveness
Eru01G008814.t1	EfMYB14	AT~TATA-box	motif_sequence	1898	4	-	organism	cis-acting regulatory element involved in the MeJA-responsiveness
Eru01G008814.t1	EfMYB14	AT~TATA-box	motif_sequence	1914	4	+	organism	cis-acting regulatory element involved in the MeJA-responsiveness
Eru01G008814.t1	EfMYB14	AT~TATA-box	GGTTAAT	1502	7	-	Avena sativa	cis-acting regulatory element involved in the MeJA-responsiveness
Eru01G008814.t1	EfMYB14	AT~TATA-box	GGTTAA	1503	6	-	Arabidopsis thaliana	cis-acting regulatory element involved in the MeJA-responsiveness
Eru01G008814.t1	EfMYB14	AT~TATA-box	GATGATGTGG	1842	9	-	Zea mays	cis-acting regulatory element involved in the MeJA-responsiveness
Eru01G008814.t1	EfMYB14	AT~TATA-box	TATAAAT	258	7	-	Brassica juncea	cis-acting regulatory element involved in the MeJA-responsiveness
Eru01G008814.t1	EfMYB14	AT~TATA-box	TATAAA	259	6	-	Helianthus annuus	cis-acting regulatory element involved in the MeJA-responsiveness
Eru01G008814.t1	EfMYB14	AT~TATA-box	TATAA	260	5	-	Arabidopsis thaliana	cis-acting regulatory element involved in the MeJA-responsiveness
Eru01G008814.t1	EfMYB14	AT~TATA-box	TATA	261	4	+	Arabidopsis thaliana	cis-acting regulatory element involved in the MeJA-responsiveness
Eru01G008814.t1	EfMYB14	AT~TATA-box	TACAAAA	293	7	-	Oryza sativa	cis-acting regulatory element involved in the MeJA-responsiveness
Eru01G008814.t1	EfMYB14	AT~TATA-box	TATA	336	4	+	Arabidopsis thaliana	cis-acting regulatory element involved in the MeJA-responsiveness
Eru01G008814.t1	EfMYB14	AT~TATA-box	TATTTAAA	405	8	-	Arabidopsis thaliana	cis-acting regulatory element involved in the MeJA-responsiveness
Eru01G008814.t1	EfMYB14	AT~TATA-box	TATA	431	4	+	Arabidopsis thaliana	cis-acting regulatory element involved in the MeJA-responsiveness
Eru01G008814.t1	EfMYB14	AT~TATA-box	ccTATAAAaa	598	9	-	Arabidopsis thaliana	cis-acting regulatory element involved in the MeJA-responsiveness
Eru01G008814.t1	EfMYB14	AT~TATA-box	TATA	702	4	+	Arabidopsis thaliana	cis-acting regulatory element involved in the MeJA-responsiveness
Eru01G008814.t1	EfMYB14	AT~TATA-box	TATA	801	4	+	Arabidopsis thaliana	cis-acting regulatory element involved in the MeJA-responsiveness
Eru01G008814.t1	EfMYB14	AT~TATA-box	ATTATA	924	6	+	Brassica napus	cis-acting regulatory element involved in the MeJA-responsiveness
Eru01G008814.t1	EfMYB14	AT~TATA-box	TATAA	925	5	-	Arabidopsis thaliana	cis-acting regulatory element involved in the MeJA-responsiveness
Eru01G008814.t1	EfMYB14	AT~TATA-box	TATA	926	4	+	Arabidopsis thaliana	cis-acting regulatory element involved in the MeJA-responsiveness
Eru01G008814.t1	EfMYB14	AT~TATA-box	TATA	936	4	+	Arabidopsis thaliana	cis-acting regulatory element involved in the MeJA-responsiveness
Eru01G008814.t1	EfMYB14	AT~TATA-box	ATTATA	1421	6	+	Brassica napus	cis-acting regulatory element involved in the MeJA-responsiveness
Eru01G008814.t1	EfMYB14	AT~TATA-box	TATAA	1422	5	-	Arabidopsis thaliana	cis-acting regulatory element involved in the MeJA-responsiveness
Eru01G008814.t1	EfMYB14	AT~TATA-box	TATA	1423	4	-	Arabidopsis thaliana	cis-acting regulatory element involved in the MeJA-responsiveness
Eru01G008814.t1	EfMYB14	AT~TATA-box	ATATAA	1427	6	+	Brassica oleracea	cis-acting regulatory element involved in the MeJA-responsiveness
Eru01G008814.t1	EfMYB14	AT~TATA-box	TATA	1428	4	-	Arabidopsis thaliana	cis-acting regulatory element involved in the MeJA-responsiveness
Eru01G008814.t1	EfMYB14	AT~TATA-box	TATA	1466	4	-	Arabidopsis thaliana	cis-acting regulatory element involved in the MeJA-responsiveness
Eru01G008814.t1	EfMYB14	AT~TATA-box	TATATA	1806	6	-	Arabidopsis thaliana	cis-acting regulatory element involved in the MeJA-responsiveness
Eru01G008814.t1	EfMYB14	AT~TATA-box	ATATAA	1807	6	+	Brassica oleracea	cis-acting regulatory element involved in the MeJA-responsiveness
Eru01G008814.t1	EfMYB14	AT~TATA-box	TATA	1808	4	-	Arabidopsis thaliana	cis-acting regulatory element involved in the MeJA-responsiveness
Eru01G008814.t1	EfMYB14	AT~TATA-box	GATAGGA	512	7	+	Arabidopsis thaliana	cis-acting regulatory element involved in the MeJA-responsiveness
Eru01G008814.t1	EfMYB14	AT~TATA-box	CAAAT	393	5	-	Pisum sativum	cis-acting regulatory element involved in the MeJA-responsiveness
Eru01G008814.t1	EfMYB14	AT~TATA-box	CAAT	710	4	-	Nicotiana glutinosa	cis-acting regulatory element involved in the MeJA-responsiveness
Eru01G008814.t1	EfMYB14	AT~TATA-box	CAAT	785	4	-	Nicotiana glutinosa	cis-acting regulatory element involved in the MeJA-responsiveness
Eru01G008814.t1	EfMYB14	AT~TATA-box	CAAAT	809	5	-	Pisum sativum	cis-acting regulatory element involved in the MeJA-responsiveness
Eru01G008814.t1	EfMYB14	AT~TATA-box	CAAT	824	4	+	Nicotiana glutinosa	cis-acting regulatory element involved in the MeJA-responsiveness
Eru01G008814.t1	EfMYB14	AT~TATA-box	CAAAT	1081	5	-	Pisum sativum	cis-acting regulatory element involved in the MeJA-responsiveness
Eru01G008814.t1	EfMYB14	AT~TATA-box	CAAAT	1092	5	-	Pisum sativum	cis-acting regulatory element involved in the MeJA-responsiveness
Eru01G008814.t1	EfMYB14	AT~TATA-box	CAAAT	1201	5	+	Pisum sativum	cis-acting regulatory element involved in the MeJA-responsiveness
Eru01G008814.t1	EfMYB14	AT~TATA-box	CCAAT	1352	5	+	Arabidopsis thaliana	cis-acting regulatory element involved in the MeJA-responsiveness
Eru01G008814.t1	EfMYB14	AT~TATA-box	CAAT	1353	4	+	Nicotiana glutinosa	cis-acting regulatory element involved in the MeJA-responsiveness
Eru01G008814.t1	EfMYB14	AT~TATA-box	CAAT	1402	4	-	Nicotiana glutinosa	cis-acting regulatory element involved in the MeJA-responsiveness
Eru01G008814.t1	EfMYB14	AT~TATA-box	CCAAT	1553	5	-	Arabidopsis thaliana	cis-acting regulatory element involved in the MeJA-responsiveness
Eru01G008814.t1	EfMYB14	AT~TATA-box	CAAAT	1622	5	+	Pisum sativum	cis-acting regulatory element involved in the MeJA-responsiveness
Eru01G008814.t1	EfMYB14	AT~TATA-box	TGAGTCA	494	7	+	Oryza sativa	cis-acting regulatory element involved in the MeJA-responsiveness
Eru01G008814.t1	EfMYB14	AT~TATA-box	CTCC	16	4	-	Petroselinum hortense	cis-acting regulatory element involved in the MeJA-responsiveness
Eru01G008814.t1	EfMYB14	AT~TATA-box	CTCC	63	4	-	Petroselinum hortense	cis-acting regulatory element involved in the MeJA-responsiveness
Eru01G008814.t1	EfMYB14	AT~TATA-box	CTCC	133	4	-	Petroselinum hortense	cis-acting regulatory element involved in the MeJA-responsiveness
Eru01G008814.t1	EfMYB14	AT~TATA-box	CTCC	141	4	-	Petroselinum hortense	cis-acting regulatory element involved in the MeJA-responsiveness
Eru01G008814.t1	EfMYB14	AT~TATA-box	CTCC	359	4	+	Petroselinum hortense	cis-acting regulatory element involved in the MeJA-responsiveness
Eru01G008814.t1	EfMYB14	AT~TATA-box	CTCC	378	4	-	Petroselinum hortense	cis-acting regulatory element involved in the MeJA-responsiveness
Eru01G008814.t1	EfMYB14	AT~TATA-box	CTCC	1039	4	+	Petroselinum hortense	cis-acting regulatory element involved in the MeJA-responsiveness
Eru01G008814.t1	EfMYB14	AT~TATA-box	CTCC	1055	4	+	Petroselinum hortense	cis-acting regulatory element involved in the MeJA-responsiveness
Eru01G008814.t1	EfMYB14	AT~TATA-box	CTCC	1121	4	+	Petroselinum hortense	cis-acting regulatory element involved in the MeJA-responsiveness
Eru01G008814.t1	EfMYB14	AT~TATA-box	CTCC	1131	4	+	Petroselinum hortense	cis-acting regulatory element involved in the MeJA-responsiveness
Eru01G008814.t1	EfMYB14	AT~TATA-box	CTCC	1138	4	-	Petroselinum hortense	cis-acting regulatory element involved in the MeJA-responsiveness
Eru01G008814.t1	EfMYB14	AT~TATA-box	CTCC	1278	4	+	Petroselinum hortense	cis-acting regulatory element involved in the MeJA-responsiveness
Eru01G008814.t1	EfMYB14	AT~TATA-box	CTCC	1344	4	-	Petroselinum hortense	cis-acting regulatory element involved in the MeJA-responsiveness
Eru01G008814.t1	EfMYB14	AT~TATA-box	CTCC	1367	4	-	Petroselinum hortense	cis-acting regulatory element involved in the MeJA-responsiveness
Eru01G008814.t1	EfMYB14	AT~TATA-box	CTCC	1558	4	+	Petroselinum hortense	cis-acting regulatory element involved in the MeJA-responsiveness
Eru01G008814.t1	EfMYB14	AT~TATA-box	CTCC	1692	4	+	Petroselinum hortense	cis-acting regulatory element involved in the MeJA-responsiveness
Eru01G008814.t1	EfMYB14	AT~TATA-box	CTCC	1710	4	+	Petroselinum hortense	cis-acting regulatory element involved in the MeJA-responsiveness
Eru01G008814.t1	EfMYB14	AT~TATA-box	CTCC	1762	4	+	Petroselinum hortense	cis-acting regulatory element involved in the MeJA-responsiveness
Eru01G008814.t1	EfMYB14	AT~TATA-box	CTCC	1770	4	+	Petroselinum hortense	cis-acting regulatory element involved in the MeJA-responsiveness
Eru01G008814.t1	EfMYB14	AT~TATA-box	CTCC	1781	4	+	Petroselinum hortense	cis-acting regulatory element involved in the MeJA-responsiveness
Eru01G008814.t1	EfMYB14	AT~TATA-box	CTCC	1826	4	+	Petroselinum hortense	cis-acting regulatory element involved in the MeJA-responsiveness
Eru01G008814.t1	EfMYB14	AT~TATA-box	CTCC	1829	4	+	Petroselinum hortense	cis-acting regulatory element involved in the MeJA-responsiveness
Eru01G008814.t1	EfMYB14	AT~TATA-box	CTCC	1834	4	+	Petroselinum hortense	cis-acting regulatory element involved in the MeJA-responsiveness
Eru01G008814.t1	EfMYB14	AT~TATA-box	CTCC	1879	4	+	Petroselinum hortense	cis-acting regulatory element involved in the MeJA-responsiveness
Eru01G008814.t1	EfMYB14	AT~TATA-box	CTCC	1889	4	+	Petroselinum hortense	cis-acting regulatory element involved in the MeJA-responsiveness
Eru01G008814.t1	EfMYB14	AT~TATA-box	CTCC	1892	4	+	Petroselinum hortense	cis-acting regulatory element involved in the MeJA-responsiveness
Eru01G008814.t1	EfMYB14	AT~TATA-box	GTATAAGGCC	1807	9	+	Larix laricina	cis-acting regulatory element involved in the MeJA-responsiveness
Eru01G008814.t1	EfMYB14	AT~TATA-box	CCGTTG	324	6	-	Arabidopsis thaliana	cis-acting regulatory element involved in the MeJA-responsiveness
Eru01G008814.t1	EfMYB14	AT~TATA-box	AACCTAACCT	160	9	+	Petroselinum hortense	cis-acting regulatory element involved in the MeJA-responsiveness
Eru01G008814.t1	EfMYB14	AT~TATA-box	CCCCGG	1322	6	-	Zea mays	cis-acting regulatory element involved in the MeJA-responsiveness
Eru01G008814.t1	EfMYB14	AT~TATA-box	CCCCGG	1363	6	+	Zea mays	cis-acting regulatory element involved in the MeJA-responsiveness
Eru01G008814.t1	EfMYB14	AT~TATA-box	AACGAC	317	6	-	Brassica oleracea	cis-acting regulatory element involved in the MeJA-responsiveness
Eru01G008814.t1	EfMYB14	AT~TATA-box	AAACCA	372	6	-	Zea mays	cis-acting regulatory element involved in the MeJA-responsiveness
Eru01G008814.t1	EfMYB14	AT~TATA-box	AAACCA	757	6	+	Zea mays	cis-acting regulatory element involved in the MeJA-responsiveness
Eru01G008814.t1	EfMYB14	AT~TATA-box	AAACCA	1100	6	-	Zea mays	cis-acting regulatory element involved in the MeJA-responsiveness
Eru01G008815.t1	EfMYB15	AT~TATA-box	TACAAAA	42	7	+	Oryza sativa	cis-acting regulatory element involved in the MeJA-responsiveness
Eru01G008815.t1	EfMYB15	AT~TATA-box	TATAAA	86	6	-	Helianthus annuus	cis-acting regulatory element involved in the MeJA-responsiveness
Eru01G008815.t1	EfMYB15	AT~TATA-box	TATAA	87	5	-	Arabidopsis thaliana	cis-acting regulatory element involved in the MeJA-responsiveness
Eru01G008815.t1	EfMYB15	AT~TATA-box	TATA	88	4	+	Arabidopsis thaliana	cis-acting regulatory element involved in the MeJA-responsiveness
Eru01G008815.t1	EfMYB15	AT~TATA-box	TATAAAT	401	7	-	Brassica juncea	cis-acting regulatory element involved in the MeJA-responsiveness
Eru01G008815.t1	EfMYB15	AT~TATA-box	TATAAA	402	6	-	Helianthus annuus	cis-acting regulatory element involved in the MeJA-responsiveness
Eru01G008815.t1	EfMYB15	AT~TATA-box	TATAA	403	5	-	Arabidopsis thaliana	cis-acting regulatory element involved in the MeJA-responsiveness
Eru01G008815.t1	EfMYB15	AT~TATA-box	TATA	404	4	+	Arabidopsis thaliana	cis-acting regulatory element involved in the MeJA-responsiveness
Eru01G008815.t1	EfMYB15	AT~TATA-box	TATA	479	4	+	Arabidopsis thaliana	cis-acting regulatory element involved in the MeJA-responsiveness
Eru01G008815.t1	EfMYB15	AT~TATA-box	TATTTAAA	548	8	-	Arabidopsis thaliana	cis-acting regulatory element involved in the MeJA-responsiveness
Eru01G008815.t1	EfMYB15	AT~TATA-box	TATA	574	4	+	Arabidopsis thaliana	cis-acting regulatory element involved in the MeJA-responsiveness
Eru01G008815.t1	EfMYB15	AT~TATA-box	ccTATAAAaa	741	9	-	Arabidopsis thaliana	cis-acting regulatory element involved in the MeJA-responsiveness
Eru01G008815.t1	EfMYB15	AT~TATA-box	TATA	845	4	+	Arabidopsis thaliana	cis-acting regulatory element involved in the MeJA-responsiveness
Eru01G008815.t1	EfMYB15	AT~TATA-box	TATA	944	4	+	Arabidopsis thaliana	cis-acting regulatory element involved in the MeJA-responsiveness
Eru01G008815.t1	EfMYB15	AT~TATA-box	ATTATA	1067	6	+	Brassica napus	cis-acting regulatory element involved in the MeJA-responsiveness
Eru01G008815.t1	EfMYB15	AT~TATA-box	TATAA	1068	5	-	Arabidopsis thaliana	cis-acting regulatory element involved in the MeJA-responsiveness
Eru01G008815.t1	EfMYB15	AT~TATA-box	TATA	1069	4	-	Arabidopsis thaliana	cis-acting regulatory element involved in the MeJA-responsiveness
Eru01G008815.t1	EfMYB15	AT~TATA-box	TATA	1079	4	-	Arabidopsis thaliana	cis-acting regulatory element involved in the MeJA-responsiveness
Eru01G008815.t1	EfMYB15	AT~TATA-box	TATA	1555	4	-	Arabidopsis thaliana	cis-acting regulatory element involved in the MeJA-responsiveness
Eru01G008815.t1	EfMYB15	AT~TATA-box	TATATA	1800	6	-	Arabidopsis thaliana	cis-acting regulatory element involved in the MeJA-responsiveness
Eru01G008815.t1	EfMYB15	AT~TATA-box	ATATAA	1801	6	+	Brassica oleracea	cis-acting regulatory element involved in the MeJA-responsiveness
Eru01G008815.t1	EfMYB15	AT~TATA-box	TATA	1802	4	-	Arabidopsis thaliana	cis-acting regulatory element involved in the MeJA-responsiveness
Eru01G008815.t1	EfMYB15	AT~TATA-box	CACGTT	1287	6	+	Pisum sativum	cis-acting regulatory element involved in the MeJA-responsiveness
Eru01G008815.t1	EfMYB15	AT~TATA-box	GGTTAAT	1630	7	-	Avena sativa	cis-acting regulatory element involved in the MeJA-responsiveness
Eru01G008815.t1	EfMYB15	AT~TATA-box	GGTTAA	1631	6	-	Arabidopsis thaliana	cis-acting regulatory element involved in the MeJA-responsiveness
Eru01G008815.t1	EfMYB15	AT~TATA-box	TATATA	1800	6	-	Arabidopsis thaliana	cis-acting regulatory element involved in the MeJA-responsiveness
Eru01G008815.t1	EfMYB15	AT~TATA-box	motif_sequence	97	4	-	organism	cis-acting regulatory element involved in the MeJA-responsiveness
Eru01G008815.t1	EfMYB15	AT~TATA-box	motif_sequence	306	4	+	organism	cis-acting regulatory element involved in the MeJA-responsiveness
Eru01G008815.t1	EfMYB15	AT~TATA-box	motif_sequence	372	4	+	organism	cis-acting regulatory element involved in the MeJA-responsiveness
Eru01G008815.t1	EfMYB15	AT~TATA-box	motif_sequence	374	4	-	organism	cis-acting regulatory element involved in the MeJA-responsiveness
Eru01G008815.t1	EfMYB15	AT~TATA-box	motif_sequence	488	4	+	organism	cis-acting regulatory element involved in the MeJA-responsiveness
Eru01G008815.t1	EfMYB15	AT~TATA-box	motif_sequence	521	4	-	organism	cis-acting regulatory element involved in the MeJA-responsiveness
Eru01G008815.t1	EfMYB15	AT~TATA-box	motif_sequence	589	4	-	organism	cis-acting regulatory element involved in the MeJA-responsiveness
Eru01G008815.t1	EfMYB15	AT~TATA-box	motif_sequence	1095	4	+	organism	cis-acting regulatory element involved in the MeJA-responsiveness
Eru01G008815.t1	EfMYB15	AT~TATA-box	motif_sequence	1234	4	+	organism	cis-acting regulatory element involved in the MeJA-responsiveness
Eru01G008815.t1	EfMYB15	ATC-motif	motif_sequence	1254	4	+	organism	cis-acting regulatory element involved in the MeJA-responsiveness
Eru01G008815.t1	EfMYB15	ATC-motif	motif_sequence	1399	4	+	organism	cis-acting regulatory element involved in the MeJA-responsiveness
Eru01G008815.t1	EfMYB15	ATC-motif	motif_sequence	1595	4	+	organism	cis-acting regulatory element involved in the MeJA-responsiveness
Eru01G008815.t1	EfMYB15	ATC-motif	motif_sequence	1685	4	+	organism	cis-acting regulatory element involved in the MeJA-responsiveness
Eru01G008815.t1	EfMYB15	ATC-motif	motif_sequence	1820	4	+	organism	cis-acting regulatory element involved in the MeJA-responsiveness
Eru01G008815.t1	EfMYB15	ATC-motif	motif_sequence	1885	4	+	organism	cis-acting regulatory element involved in the MeJA-responsiveness
Eru01G008815.t1	EfMYB15	ATC-motif	motif_sequence	1896	4	-	organism	cis-acting regulatory element involved in the MeJA-responsiveness
Eru01G008815.t1	EfMYB15	ATCT-motif	motif_sequence	1915	4	+	organism	cis-acting regulatory element involved in the MeJA-responsiveness
Eru01G008815.t1	EfMYB15	ATCT-motif	TTGACC	766	6	-	Arabidopsis thaliana	cis-acting regulatory element involved in the MeJA-responsiveness
Eru01G008815.t1	EfMYB15	ATCT-motif	AAACCA	461	6	-	Zea mays	cis-acting regulatory element involved in the MeJA-responsiveness
Eru01G008815.t1	EfMYB15	ATCT-motif	AAACCA	515	6	-	Zea mays	cis-acting regulatory element involved in the MeJA-responsiveness
Eru01G008815.t1	EfMYB15	ATCT-motif	AAACCA	900	6	+	Zea mays	cis-acting regulatory element involved in the MeJA-responsiveness
Eru01G008815.t1	EfMYB15	ATCT-motif	AAACCA	1225	6	-	Zea mays	cis-acting regulatory element involved in the MeJA-responsiveness
Eru01G008815.t1	EfMYB15	ATCT-motif	CAACTG	864	6	+	Arabidopsis thaliana	cis-acting regulatory element involved in the MeJA-responsiveness
Eru01G008815.t1	EfMYB15	ATCT-motif	CAACTG	864	6	+	Arabidopsis thaliana	cis-acting regulatory element involved in the MeJA-responsiveness
Eru01G008815.t1	EfMYB15	ATCT-motif	CCGTTG	467	6	-	Arabidopsis thaliana	cis-acting regulatory element involved in the MeJA-responsiveness
Eru01G008815.t1	EfMYB15	ATCT-motif	CCCCGG	1497	6	+	Zea mays	cis-acting regulatory element involved in the MeJA-responsiveness
Eru01G008815.t1	EfMYB15	ATCT-motif	CAAT	128	4	-	Nicotiana glutinosa	cis-acting regulatory element involved in the MeJA-responsiveness
Eru01G008815.t1	EfMYB15	ATCT-motif	CAAT	511	4	-	Nicotiana glutinosa	cis-acting regulatory element involved in the MeJA-responsiveness
Eru01G008815.t1	EfMYB15	ATCT-motif	CAAAT	536	5	-	Pisum sativum	cis-acting regulatory element involved in the MeJA-responsiveness
Eru01G008815.t1	EfMYB15	ATCT-motif	CAAT	853	4	-	Nicotiana glutinosa	cis-acting regulatory element involved in the MeJA-responsiveness
Eru01G008815.t1	EfMYB15	ATCT-motif	CAAT	928	4	-	Nicotiana glutinosa	cis-acting regulatory element involved in the MeJA-responsiveness
Eru01G008815.t1	EfMYB15	ATCT-motif	CAAAT	952	5	-	Pisum sativum	cis-acting regulatory element involved in the MeJA-responsiveness
Eru01G008815.t1	EfMYB15	AT-rich element	CAAT	959	4	-	Nicotiana glutinosa	cis-acting regulatory element involved in the MeJA-responsiveness
Eru01G008815.t1	EfMYB15	AT-rich element	CAAT	967	4	+	Nicotiana glutinosa	cis-acting regulatory element involved in the MeJA-responsiveness
Eru01G008815.t1	EfMYB15	AT-rich element	CAAAT	1206	5	-	Pisum sativum	cis-acting regulatory element involved in the MeJA-responsiveness
Eru01G008815.t1	EfMYB15	AT-rich element	CAAAT	1217	5	-	Pisum sativum	cis-acting regulatory element involved in the MeJA-responsiveness
Eru01G008815.t1	EfMYB15	AT-rich element	CAAAT	1328	5	+	Pisum sativum	cis-acting regulatory element involved in the MeJA-responsiveness
Eru01G008815.t1	EfMYB15	AT-rich element	CAAT	1612	4	+	Nicotiana glutinosa	cis-acting regulatory element involved in the MeJA-responsiveness
Eru01G008815.t1	EfMYB15	AT-rich element	GTATAAGGCC	1801	9	+	Larix laricina	cis-acting regulatory element involved in the MeJA-responsiveness
Eru01G008815.t1	EfMYB15	AT-rich element	TCTTAC	8	6	+	Arabidopsis thaliana	cis-acting regulatory element involved in the MeJA-responsiveness
Eru01G008815.t1	EfMYB15	AT-rich sequence	CTCC	159	4	-	Petroselinum hortense	cis-acting regulatory element involved in the MeJA-responsiveness
Eru01G008815.t1	EfMYB15	AT-rich sequence	CTCC	206	4	-	Petroselinum hortense	cis-acting regulatory element involved in the MeJA-responsiveness
Eru01G008815.t1	EfMYB15	AT-rich sequence	CTCC	276	4	-	Petroselinum hortense	cis-acting regulatory element involved in the MeJA-responsiveness
Eru01G008815.t1	EfMYB15	AT-rich sequence	CTCC	284	4	-	Petroselinum hortense	cis-acting regulatory element involved in the MeJA-responsiveness
Eru01G008815.t1	EfMYB15	AuxRE	CTCC	502	4	+	Petroselinum hortense	cis-acting regulatory element involved in the MeJA-responsiveness
Eru01G008815.t1	EfMYB15	AuxRE	CTCC	521	4	-	Petroselinum hortense	cis-acting regulatory element involved in the MeJA-responsiveness
Eru01G008815.t1	EfMYB15	AuxRR-core	CTCC	1164	4	+	Petroselinum hortense	cis-acting regulatory element involved in the MeJA-responsiveness
Eru01G008815.t1	EfMYB15	AuxRR-core	CTCC	1180	4	+	Petroselinum hortense	cis-acting regulatory element involved in the MeJA-responsiveness
Eru01G008815.t1	EfMYB15	AuxRR-core	CTCC	1246	4	+	Petroselinum hortense	cis-acting regulatory element involved in the MeJA-responsiveness
Eru01G008815.t1	EfMYB15	AuxRR-core	CTCC	1256	4	+	Petroselinum hortense	cis-acting regulatory element involved in the MeJA-responsiveness
Eru01G008815.t1	EfMYB15	AuxRR-core	CTCC	1263	4	-	Petroselinum hortense	cis-acting regulatory element involved in the MeJA-responsiveness
Eru01G008815.t1	EfMYB15	AuxRR-core	CTCC	1335	4	-	Petroselinum hortense	cis-acting regulatory element involved in the MeJA-responsiveness
Eru01G008815.t1	EfMYB15	AuxRR-core	CTCC	1405	4	+	Petroselinum hortense	cis-acting regulatory element involved in the MeJA-responsiveness
Eru01G008815.t1	EfMYB15	AuxRR-core	CTCC	1477	4	-	Petroselinum hortense	cis-acting regulatory element involved in the MeJA-responsiveness
Eru01G008815.t1	EfMYB15	AuxRR-core	CTCC	1494	4	+	Petroselinum hortense	cis-acting regulatory element involved in the MeJA-responsiveness
Eru01G008815.t1	EfMYB15	AuxRR-core	CTCC	1501	4	-	Petroselinum hortense	cis-acting regulatory element involved in the MeJA-responsiveness
Eru01G008815.t1	EfMYB15	AuxRR-core	CTCC	1591	4	+	Petroselinum hortense	cis-acting regulatory element involved in the MeJA-responsiveness
Eru01G008815.t1	EfMYB15	AuxRR-core	CTCC	1597	4	+	Petroselinum hortense	cis-acting regulatory element involved in the MeJA-responsiveness
Eru01G008815.t1	EfMYB15	AuxRR-core	CTCC	1687	4	+	Petroselinum hortense	cis-acting regulatory element involved in the MeJA-responsiveness
Eru01G008815.t1	EfMYB15	AuxRR-core	CTCC	1705	4	+	Petroselinum hortense	cis-acting regulatory element involved in the MeJA-responsiveness
Eru01G008815.t1	EfMYB15	AuxRR-core	CTCC	1756	4	+	Petroselinum hortense	cis-acting regulatory element involved in the MeJA-responsiveness
Eru01G008815.t1	EfMYB15	AuxRR-core	CTCC	1761	4	+	Petroselinum hortense	cis-acting regulatory element involved in the MeJA-responsiveness
Eru01G008815.t1	EfMYB15	AuxRR-core	CTCC	1764	4	+	Petroselinum hortense	cis-acting regulatory element involved in the MeJA-responsiveness
Eru01G008815.t1	EfMYB15	Box 4	CTCC	1775	4	+	Petroselinum hortense	cis-acting regulatory element involved in the MeJA-responsiveness
Eru01G008815.t1	EfMYB15	Box 4	CTCC	1814	4	+	Petroselinum hortense	cis-acting regulatory element involved in the MeJA-responsiveness
Eru01G008815.t1	EfMYB15	Box 4	CTCC	1817	4	+	Petroselinum hortense	cis-acting regulatory element involved in the MeJA-responsiveness
Eru01G008815.t1	EfMYB15	Box 4	CTCC	1822	4	+	Petroselinum hortense	cis-acting regulatory element involved in the MeJA-responsiveness
Eru01G008815.t1	EfMYB15	Box 4	CTCC	1877	4	+	Petroselinum hortense	cis-acting regulatory element involved in the MeJA-responsiveness
Eru01G008815.t1	EfMYB15	Box 4	CTCC	1887	4	+	Petroselinum hortense	cis-acting regulatory element involved in the MeJA-responsiveness
Eru01G008815.t1	EfMYB15	Box 4	CTCC	1890	4	+	Petroselinum hortense	cis-acting regulatory element involved in the MeJA-responsiveness
Eru01G008815.t1	EfMYB15	Box 4	CATGTG	590	6	-	Arabidopsis thaliana	cis-acting regulatory element involved in the MeJA-responsiveness
Eru01G008815.t1	EfMYB15	Box 4	CATGTG	607	6	-	Arabidopsis thaliana	cis-acting regulatory element involved in the MeJA-responsiveness
Eru01G008815.t1	EfMYB15	Box 4	CATTTG	1205	6	+	Arabidopsis thaliana	cis-acting regulatory element involved in the MeJA-responsiveness
Eru01G008815.t1	EfMYB15	Box 4	CATGTG	1233	6	+	Arabidopsis thaliana	cis-acting regulatory element involved in the MeJA-responsiveness
Eru01G008815.t1	EfMYB15	Box 4	CATGTG	1711	6	-	Arabidopsis thaliana	cis-acting regulatory element involved in the MeJA-responsiveness
Eru01G008815.t1	EfMYB15	Box 4	CGTGG	459	5	+	Zea mays	cis-acting regulatory element involved in the MeJA-responsiveness
Eru01G008815.t1	EfMYB15	Box 4	GCCACGTGGC	822	9	+	Petunia sp.	cis-acting regulatory element involved in the MeJA-responsiveness
Eru01G008815.t1	EfMYB15	Box 4	CAATTACAT	848	9	-	Nicotiana glutinosa	cis-acting regulatory element involved in the MeJA-responsiveness
Eru01G008815.t1	EfMYB15	Box 4	TTATTACAT	1057	9	-	Nicotiana glutinosa	cis-acting regulatory element involved in the MeJA-responsiveness
Eru01G008815.t1	EfMYB15	Box 4	TGACG	133	5	-	Hordeum vulgare	cis-acting regulatory element involved in the MeJA-responsiveness
Eru01G008815.t1	EfMYB15	Box 4	TGACG	930	5	+	Hordeum vulgare	cis-acting regulatory element involved in the MeJA-responsiveness
Eru01G008815.t1	EfMYB15	Box 4	CCTTTTG	1669	7	-	Oryza sativa	cis-acting regulatory element involved in the MeJA-responsiveness
Eru01G008815.t1	EfMYB15	Box 4	ATAGAAATCAA	1661	10	+	Glycine max	cis-acting regulatory element involved in the MeJA-responsiveness
Eru01G008815.t1	EfMYB15	Box 4	CGTCA	133	5	+	Hordeum vulgare	cis-acting regulatory element involved in the MeJA-responsiveness
Eru01G008815.t1	EfMYB15	Box 4	CGTCA	930	5	-	Hordeum vulgare	cis-acting regulatory element involved in the MeJA-responsiveness
Eru01G008815.t1	EfMYB15	Box 4	CTCCTGATTGGA	1327	11	-	Oryza sativa	cis-acting regulatory element involved in the MeJA-responsiveness
Eru01G008815.t1	EfMYB15	Box 4	ACGTG	1287	5	-	Arabidopsis thaliana	cis-acting regulatory element involved in the MeJA-responsiveness
Eru01G008815.t1	EfMYB15	Box 4	CAACCA	1482	6	+	Arabidopsis thaliana	cis-acting regulatory element involved in the MeJA-responsiveness
Eru01G008815.t1	EfMYB15	Box 4	CAACCA	1692	6	-	Arabidopsis thaliana	cis-acting regulatory element involved in the MeJA-responsiveness
Eru01G008815.t1	EfMYB15	Box 4	AGCCACC	170	7	+	Arabidopsis thaliana	cis-acting regulatory element involved in the MeJA-responsiveness
Eru01G008815.t1	EfMYB15	Box 4	CCGAAA	1108	6	+	Hordeum vulgare	cis-acting regulatory element involved in the MeJA-responsiveness
Eru01G008815.t1	EfMYB15	Box 4	TGTGGAGGAGCA	1703	11	-	Lemna gibba	cis-acting regulatory element involved in the MeJA-responsiveness
Eru01G008815.t1	EfMYB15	Box 4	TGACG	133	5	-	Arabidopsis thaliana	cis-acting regulatory element involved in the MeJA-responsiveness
Eru01G008815.t1	EfMYB15	Box 4	TGACG	930	5	+	Arabidopsis thaliana	cis-acting regulatory element involved in the MeJA-responsiveness
Eru01G008815.t1	EfMYB15	Box 4	TCTCCCT	1686	7	+	Spinacia oleracea	cis-acting regulatory element involved in the MeJA-responsiveness
Eru01G008815.t1	EfMYB15	Box 4	CAACGG	467	6	+	Hordeum vulgare	cis-acting regulatory element involved in the MeJA-responsiveness
Eru01G008815.t1	EfMYB15	Box 4	AACCTAA	247	7	+	Petroselinum crispum	cis-acting regulatory element involved in the MeJA-responsiveness
Eru01G008815.t1	EfMYB15	Box 4	CCCCCG	1496	6	+	Zea mays	cis-acting regulatory element involved in the MeJA-responsiveness
Eru01G008815.t1	EfMYB15	Box 4	CCCCCG	1624	6	+	Zea mays	cis-acting regulatory element involved in the MeJA-responsiveness
Eru01G008815.t1	EfMYB15	Box 4	CCACCT	278	6	-	Pisum sativum	cis-acting regulatory element involved in the MeJA-responsiveness
Eru01G008815.t1	EfMYB15	Box 4	CCACCT	825	6	-	Pisum sativum	cis-acting regulatory element involved in the MeJA-responsiveness
Eru01G008815.t1	EfMYB15	Box 4	AGGGG	17	5	+	Arabidopsis thaliana	cis-acting regulatory element involved in the MeJA-responsiveness
Eru01G008815.t1	EfMYB15	Box 4	AGGGG	106	5	+	Arabidopsis thaliana	cis-acting regulatory element involved in the MeJA-responsiveness
Eru01G008815.t1	EfMYB15	Box 4	AGGGG	1588	5	-	Arabidopsis thaliana	cis-acting regulatory element involved in the MeJA-responsiveness
Eru01G008815.t1	EfMYB15	Box 4	AGGGG	1635	5	-	Arabidopsis thaliana	cis-acting regulatory element involved in the MeJA-responsiveness
Eru01G008815.t1	EfMYB15	Box 4	AGGGG	1758	5	-	Arabidopsis thaliana	cis-acting regulatory element involved in the MeJA-responsiveness
Eru01G008815.t1	EfMYB15	Box 4	AGGGG	1985	5	+	Arabidopsis thaliana	cis-acting regulatory element involved in the MeJA-responsiveness
Eru01G008815.t1	EfMYB15	Box 4	GGGCGG	1825	6	-	Oryza sativa	cis-acting regulatory element involved in the MeJA-responsiveness
Eru01G008815.t1	EfMYB15	Box 4	GGGCGG	1957	6	-	Oryza sativa	cis-acting regulatory element involved in the MeJA-responsiveness
Eru01G008815.t1	EfMYB15	Box 4	ATTAAT	1533	6	-	Petroselinum crispum	cis-acting regulatory element involved in the MeJA-responsiveness
Eru01G008815.t1	EfMYB15	Box 4	ATTAAT	1572	6	-	Petroselinum crispum	cis-acting regulatory element involved in the MeJA-responsiveness
Eru01G008815.t1	EfMYB15	Box 4	GAAAGAA	24	7	+	Avena sativa	cis-acting regulatory element involved in the MeJA-responsiveness
Eru01G008815.t1	EfMYB15	Box 4	gGTAAAGAAA	644	9	+	Avena sativa	cis-acting regulatory element involved in the MeJA-responsiveness
Eru01G008815.t1	EfMYB15	Box 4	gGTAAAGAAA	1658	9	+	Avena sativa	cis-acting regulatory element involved in the MeJA-responsiveness
Eru01G008815.t1	EfMYB15	Box 4	GAAAGAA	1660	7	+	Avena sativa	cis-acting regulatory element involved in the MeJA-responsiveness
Eru01G008815.t1	EfMYB15	Box 4	GAAAGAA	1722	7	-	Avena sativa	cis-acting regulatory element involved in the MeJA-responsiveness
Eru01G008926.t1	EfMYB16	Box 4	CGTCA	180	5	+	Hordeum vulgare	cis-acting regulatory element involved in the MeJA-responsiveness
Eru01G008926.t1	EfMYB16	Box 4	CGTCA	1169	5	+	Hordeum vulgare	cis-acting regulatory element involved in the MeJA-responsiveness
Eru01G008926.t1	EfMYB16	Box 4	CGTCA	1607	5	-	Hordeum vulgare	cis-acting regulatory element involved in the MeJA-responsiveness
Eru01G008926.t1	EfMYB16	Box 4	CGTCA	1711	5	+	Hordeum vulgare	cis-acting regulatory element involved in the MeJA-responsiveness
Eru01G008926.t1	EfMYB16	Box 4	CGTCA	1890	5	-	Hordeum vulgare	cis-acting regulatory element involved in the MeJA-responsiveness
Eru01G008926.t1	EfMYB16	Box 4	CACGTA	50	6	+	Zea mays	cis-acting regulatory element involved in the MeJA-responsiveness
Eru01G008926.t1	EfMYB16	Box 4	CCGTCC	995	6	+	Nicotiana tabacum	cis-acting regulatory element involved in the MeJA-responsiveness
Eru01G008926.t1	EfMYB16	Box 4	CCGTCC	1000	6	+	Nicotiana tabacum	cis-acting regulatory element involved in the MeJA-responsiveness
Eru01G008926.t1	EfMYB16	Box 4	CAACTCAC	1179	8	+	Oryza sativa	cis-acting regulatory element involved in the MeJA-responsiveness
Eru01G008926.t1	EfMYB16	Box 4	TGACG	180	5	-	Hordeum vulgare	cis-acting regulatory element involved in the MeJA-responsiveness
Eru01G008926.t1	EfMYB16	Box 4	TGACG	1169	5	-	Hordeum vulgare	cis-acting regulatory element involved in the MeJA-responsiveness
Eru01G008926.t1	EfMYB16	Box 4	TGACG	1607	5	+	Hordeum vulgare	cis-acting regulatory element involved in the MeJA-responsiveness
Eru01G008926.t1	EfMYB16	Box 4	TGACG	1711	5	-	Hordeum vulgare	cis-acting regulatory element involved in the MeJA-responsiveness
Eru01G008926.t1	EfMYB16	Box 4	TGACG	1890	5	+	Hordeum vulgare	cis-acting regulatory element involved in the MeJA-responsiveness
Eru01G008926.t1	EfMYB16	Box 4	CGTGG	49	5	-	Zea mays	cis-acting regulatory element involved in the MeJA-responsiveness
Eru01G008926.t1	EfMYB16	Box 4	CGTGG	636	5	-	Zea mays	cis-acting regulatory element involved in the MeJA-responsiveness
Eru01G008926.t1	EfMYB16	Box 4	CGTGG	777	5	+	Zea mays	cis-acting regulatory element involved in the MeJA-responsiveness
Eru01G008926.t1	EfMYB16	Box 4	CGTGG	834	5	-	Zea mays	cis-acting regulatory element involved in the MeJA-responsiveness
Eru01G008926.t1	EfMYB16	Box 4	CGTGG	1157	5	-	Zea mays	cis-acting regulatory element involved in the MeJA-responsiveness
Eru01G008926.t1	EfMYB16	Box 4	CAATTG	332	6	+	Arabidopsis thaliana	cis-acting regulatory element involved in the MeJA-responsiveness
Eru01G008926.t1	EfMYB16	Box 4	CATGTG	542	6	+	Arabidopsis thaliana	cis-acting regulatory element involved in the MeJA-responsiveness
Eru01G008926.t1	EfMYB16	Box 4	CATTTG	572	6	-	Arabidopsis thaliana	cis-acting regulatory element involved in the MeJA-responsiveness
Eru01G008926.t1	EfMYB16	Box 4	CATGTG	1240	6	-	Arabidopsis thaliana	cis-acting regulatory element involved in the MeJA-responsiveness
Eru01G008926.t1	EfMYB16	Box 4	CATGTG	1242	6	+	Arabidopsis thaliana	cis-acting regulatory element involved in the MeJA-responsiveness
Eru01G008926.t1	EfMYB16	Box 4	CCGTCC	995	6	+	Petroselinum crispum	cis-acting regulatory element involved in the MeJA-responsiveness
Eru01G008926.t1	EfMYB16	Box 4	CCGTCC	1000	6	+	Petroselinum crispum	cis-acting regulatory element involved in the MeJA-responsiveness
Eru01G008926.t1	EfMYB16	Box 4	ACGTG	50	5	-	Arabidopsis thaliana	cis-acting regulatory element involved in the MeJA-responsiveness
Eru01G008926.t1	EfMYB16	Box 4	ACGTG	1892	5	+	Arabidopsis thaliana	cis-acting regulatory element involved in the MeJA-responsiveness
Eru01G008926.t1	EfMYB16	Box 4	GCCACT	1662	6	-	Arabidopsis thaliana	cis-acting regulatory element involved in the MeJA-responsiveness
Eru01G008926.t1	EfMYB16	Box 4	CCGTCC	995	6	+	Petroselinum hortense	cis-acting regulatory element involved in the MeJA-responsiveness
Eru01G008926.t1	EfMYB16	Box 4	CCGTCC	1000	6	+	Petroselinum hortense	cis-acting regulatory element involved in the MeJA-responsiveness
Eru01G008926.t1	EfMYB16	Box 4	GTTTTCTTAC	1424	9	+	Nicotiana tabacum	cis-acting regulatory element involved in the MeJA-responsiveness
Eru01G008926.t1	EfMYB16	Box 4	TACGTG	50	6	-	Zea mays	cis-acting regulatory element involved in the MeJA-responsiveness
Eru01G008926.t1	EfMYB16	Box 4	CAACGG	315	6	-	Hordeum vulgare	cis-acting regulatory element involved in the MeJA-responsiveness
Eru01G008926.t1	EfMYB16	Box 4	TGACG	180	5	-	Arabidopsis thaliana	cis-acting regulatory element involved in the MeJA-responsiveness
Eru01G008926.t1	EfMYB16	Box 4	TGACG	1169	5	-	Arabidopsis thaliana	cis-acting regulatory element involved in the MeJA-responsiveness
Eru01G008926.t1	EfMYB16	Box 4	TGACG	1607	5	+	Arabidopsis thaliana	cis-acting regulatory element involved in the MeJA-responsiveness
Eru01G008926.t1	EfMYB16	Box 4	TGACG	1711	5	-	Arabidopsis thaliana	cis-acting regulatory element involved in the MeJA-responsiveness
Eru01G008926.t1	EfMYB16	Box 4	TGACG	1890	5	+	Arabidopsis thaliana	cis-acting regulatory element involved in the MeJA-responsiveness
Eru01G008926.t1	EfMYB16	Box 4	TAACCA	155	6	-	Arabidopsis thaliana	cis-acting regulatory element involved in the MeJA-responsiveness
Eru01G008926.t1	EfMYB16	Box 4	ATTAAT	150	6	+	Petroselinum crispum	cis-acting regulatory element involved in the MeJA-responsiveness
Eru01G008926.t1	EfMYB16	Box 4	GAAAGAA	343	7	+	Avena sativa	cis-acting regulatory element involved in the MeJA-responsiveness
Eru01G008926.t1	EfMYB16	Box 4	GAAAGAA	1487	7	+	Avena sativa	cis-acting regulatory element involved in the MeJA-responsiveness
Eru01G008926.t1	EfMYB16	Box 4	AGGGG	578	5	-	Arabidopsis thaliana	cis-acting regulatory element involved in the MeJA-responsiveness
Eru01G008926.t1	EfMYB16	Box 4	AGGGG	1312	5	+	Arabidopsis thaliana	cis-acting regulatory element involved in the MeJA-responsiveness
Eru01G008926.t1	EfMYB16	Box 4	AGGGG	1935	5	+	Arabidopsis thaliana	cis-acting regulatory element involved in the MeJA-responsiveness
Eru01G008926.t1	EfMYB16	Box 4	GGGCGG	961	6	-	Oryza sativa	cis-acting regulatory element involved in the MeJA-responsiveness
Eru01G008926.t1	EfMYB16	Box 4	CCCCCG	1204	6	-	Zea mays	cis-acting regulatory element involved in the MeJA-responsiveness
Eru01G008926.t1	EfMYB16	Box 4	CCCCCG	1785	6	+	Zea mays	cis-acting regulatory element involved in the MeJA-responsiveness
Eru01G008926.t1	EfMYB16	Box 4	TATATA	360	6	+	Arabidopsis thaliana	cis-acting regulatory element involved in the MeJA-responsiveness
Eru01G008926.t1	EfMYB16	Box II	ATATAT	361	6	+	Brassica napus	cis-acting regulatory element involved in the MeJA-responsiveness
Eru01G008926.t1	EfMYB16	Box II	TATA	362	4	+	Arabidopsis thaliana	cis-acting regulatory element involved in the MeJA-responsiveness
Eru01G008926.t1	EfMYB16	Box II	TATA	419	4	+	Arabidopsis thaliana	cis-acting regulatory element involved in the MeJA-responsiveness
Eru01G008926.t1	EfMYB16	Box II	ATTATA	1405	6	+	Brassica napus	cis-acting regulatory element involved in the MeJA-responsiveness
Eru01G008926.t1	EfMYB16	Box II	TATAA	1406	5	-	Arabidopsis thaliana	cis-acting regulatory element involved in the MeJA-responsiveness
Eru01G008926.t1	EfMYB16	Box II	TATA	1407	4	-	Arabidopsis thaliana	cis-acting regulatory element involved in the MeJA-responsiveness
Eru01G008926.t1	EfMYB16	Box II	GATAGGA	1586	7	-	Arabidopsis thaliana	cis-acting regulatory element involved in the MeJA-responsiveness
Eru01G008926.t1	EfMYB16	Box III	TCATCTTCAT	1278	9	+	Pisum sativum	cis-acting regulatory element involved in the MeJA-responsiveness
Eru01G008926.t1	EfMYB16	Box III	GATGA(C/T)(A/G)TG(A/G)	383	8	-	Zea mays	cis-acting regulatory element involved in the MeJA-responsiveness
Eru01G008926.t1	EfMYB16	box S	TTGACC	1563	6	+	Arabidopsis thaliana	cis-acting regulatory element involved in the MeJA-responsiveness
Eru01G008926.t1	EfMYB16	box S	motif_sequence	75	4	+	organism	cis-acting regulatory element involved in the MeJA-responsiveness
Eru01G008926.t1	EfMYB16	box S	motif_sequence	135	4	+	organism	cis-acting regulatory element involved in the MeJA-responsiveness
Eru01G008926.t1	EfMYB16	box S	motif_sequence	208	4	-	organism	cis-acting regulatory element involved in the MeJA-responsiveness
Eru01G008926.t1	EfMYB16	box S	motif_sequence	252	4	+	organism	cis-acting regulatory element involved in the MeJA-responsiveness
Eru01G008926.t1	EfMYB16	box S	motif_sequence	368	4	-	organism	cis-acting regulatory element involved in the MeJA-responsiveness
Eru01G008926.t1	EfMYB16	box S	motif_sequence	434	4	-	organism	cis-acting regulatory element involved in the MeJA-responsiveness
Eru01G008926.t1	EfMYB16	box S	motif_sequence	595	4	+	organism	cis-acting regulatory element involved in the MeJA-responsiveness
Eru01G008926.t1	EfMYB16	box S	motif_sequence	897	4	+	organism	cis-acting regulatory element involved in the MeJA-responsiveness
Eru01G008926.t1	EfMYB16	box S	motif_sequence	1296	4	+	organism	cis-acting regulatory element involved in the MeJA-responsiveness
Eru01G008926.t1	EfMYB16	box S	motif_sequence	1384	4	+	organism	cis-acting regulatory element involved in the MeJA-responsiveness
Eru01G008926.t1	EfMYB16	box S	motif_sequence	1410	4	+	organism	cis-acting regulatory element involved in the MeJA-responsiveness
Eru01G008926.t1	EfMYB16	box S	motif_sequence	1449	4	+	organism	cis-acting regulatory element involved in the MeJA-responsiveness
Eru01G008926.t1	EfMYB16	box S	motif_sequence	1546	4	-	organism	cis-acting regulatory element involved in the MeJA-responsiveness
Eru01G008926.t1	EfMYB16	box S	motif_sequence	1860	4	+	organism	cis-acting regulatory element involved in the MeJA-responsiveness
Eru01G008926.t1	EfMYB16	box S	motif_sequence	1984	4	+	organism	cis-acting regulatory element involved in the MeJA-responsiveness
Eru01G008926.t1	EfMYB16	box S	TATATA	360	6	+	Arabidopsis thaliana	cis-acting regulatory element involved in the MeJA-responsiveness
Eru01G008926.t1	EfMYB16	box S	GGTTAA	156	6	+	Arabidopsis thaliana	cis-acting regulatory element involved in the MeJA-responsiveness
Eru01G008926.t1	EfMYB16	box S	TAACCA	155	6	-	Arabidopsis thaliana	cis-acting regulatory element involved in the MeJA-responsiveness
Eru01G008926.t1	EfMYB16	box S	CAACTG	1381	6	+	Arabidopsis thaliana	cis-acting regulatory element involved in the MeJA-responsiveness
Eru01G008926.t1	EfMYB16	box S	CAACTG	1438	6	+	Arabidopsis thaliana	cis-acting regulatory element involved in the MeJA-responsiveness
Eru01G008926.t1	EfMYB16	box S	CAACTG	1767	6	-	Arabidopsis thaliana	cis-acting regulatory element involved in the MeJA-responsiveness
Eru01G008926.t1	EfMYB16	box S	CAACTG	1922	6	-	Arabidopsis thaliana	cis-acting regulatory element involved in the MeJA-responsiveness
Eru01G008926.t1	EfMYB16	box S	TGAGTCA	1760	7	-	Oryza sativa	cis-acting regulatory element involved in zein metabolism regulation
Eru01G008926.t1	EfMYB16	box S	TCTTAC	186	6	-	Arabidopsis thaliana	cis-acting regulatory element involved in zein metabolism regulation
Eru01G008926.t1	EfMYB16	box S	TCTTAC	1428	6	+	Arabidopsis thaliana	cis-acting regulatory element involved in zein metabolism regulation
Eru01G008926.t1	EfMYB16	CAAT-box	CTCC	35	4	-	Petroselinum hortense	cis-acting regulatory element involved in zein metabolism regulation
Eru01G008926.t1	EfMYB16	CAAT-box	CTCC	199	4	-	Petroselinum hortense	cis-acting regulatory element involved in zein metabolism regulation
Eru01G008926.t1	EfMYB16	CAAT-box	CTCC	354	4	-	Petroselinum hortense	cis-acting regulatory element involved in zein metabolism regulation
Eru01G008926.t1	EfMYB16	CAAT-box	CTCC	604	4	+	Petroselinum hortense	cis-acting regulatory element involved in zein metabolism regulation
Eru01G008926.t1	EfMYB16	CAAT-box	CTCC	634	4	+	Petroselinum hortense	cis-acting regulatory element involved in zein metabolism regulation
Eru01G008926.t1	EfMYB16	CAAT-box	CTCC	760	4	+	Petroselinum hortense	cis-acting regulatory element involved in zein metabolism regulation
Eru01G008926.t1	EfMYB16	CAAT-box	CTCC	946	4	+	Petroselinum hortense	cis-acting regulatory element involved in zein metabolism regulation
Eru01G008926.t1	EfMYB16	CAAT-box	CTCC	1110	4	+	Petroselinum hortense	cis-acting regulatory element involved in zein metabolism regulation
Eru01G008926.t1	EfMYB16	CAAT-box	CTCC	1298	4	+	Petroselinum hortense	cis-acting regulatory element involved in zein metabolism regulation
Eru01G008926.t1	EfMYB16	CAAT-box	CTCC	1518	4	+	Petroselinum hortense	cis-acting regulatory element involved in zein metabolism regulation
Eru01G008926.t1	EfMYB16	CAAT-box	CTCC	1699	4	+	Petroselinum hortense	cis-acting regulatory element involved in zein metabolism regulation
Eru01G008926.t1	EfMYB16	CAAT-box	CTCC	1779	4	+	Petroselinum hortense	cis-acting regulatory element involved in zein metabolism regulation
Eru01G008926.t1	EfMYB16	CAAT-box	CTCC	1842	4	+	Petroselinum hortense	cis-acting regulatory element involved in zein metabolism regulation
Eru01G008926.t1	EfMYB16	CAAT-box	CTCC	1938	4	-	Petroselinum hortense	cis-acting regulatory element involved in zein metabolism regulation
Eru01G008926.t1	EfMYB16	CAAT-box	CTCC	1992	4	-	Petroselinum hortense	cis-acting regulatory element involved in zein metabolism regulation
Eru01G008926.t1	EfMYB16	CAAT-box	TATCCCA	1258	7	-	Oryza sativa	cis-acting regulatory element involved in zein metabolism regulation
Eru01G008926.t1	EfMYB16	CAAT-box	TATCCCA	1589	7	+	Oryza sativa	cis-acting regulatory element involved in zein metabolism regulation
Eru01G008926.t1	EfMYB16	CAAT-box	CAAT	55	4	-	Nicotiana glutinosa	cis-acting regulatory element involved in zein metabolism regulation
Eru01G008926.t1	EfMYB16	CAAT-box	CAAAT	171	5	-	Pisum sativum	cis-acting regulatory element involved in zein metabolism regulation
Eru01G008926.t1	EfMYB16	CAAT-box	CAAT	247	4	-	Nicotiana glutinosa	cis-acting regulatory element involved in zein metabolism regulation
Eru01G008926.t1	EfMYB16	CAAT-box	CAAAT	257	5	+	Pisum sativum	cis-acting regulatory element involved in zein metabolism regulation
Eru01G008926.t1	EfMYB16	CAAT-box	CAAT	332	4	+	Nicotiana glutinosa	cis-acting regulatory element involved in zein metabolism regulation
Eru01G008926.t1	EfMYB16	CAAT-box	CAAT	334	4	-	Nicotiana glutinosa	cis-acting regulatory element involved in zein metabolism regulation
Eru01G008926.t1	EfMYB16	CAAT-box	CAAT	365	4	-	Nicotiana glutinosa	cis-acting regulatory element involved in zein metabolism regulation
Eru01G008926.t1	EfMYB16	CAAT-box	CCAAT	401	5	+	Arabidopsis thaliana	cis-acting regulatory element involved in zein metabolism regulation
Eru01G008926.t1	EfMYB16	CAAT-box	CAAT	402	4	+	Nicotiana glutinosa	cis-acting regulatory element involved in zein metabolism regulation
Eru01G008926.t1	EfMYB16	CAAT-box	CCAAT	450	5	+	Arabidopsis thaliana	cis-acting regulatory element involved in zein metabolism regulation
Eru01G008926.t1	EfMYB16	CAAT-box	CAAT	451	4	+	Nicotiana glutinosa	cis-acting regulatory element involved in zein metabolism regulation
Eru01G008926.t1	EfMYB16	CAAT-box	CAAAT	572	5	+	Pisum sativum	cis-acting regulatory element involved in zein metabolism regulation
Eru01G008926.t1	EfMYB16	CAAT-box	CCAAT	648	5	+	Arabidopsis thaliana	cis-acting regulatory element involved in zein metabolism regulation
Eru01G008926.t1	EfMYB16	CAAT-box	CAAT	649	4	+	Nicotiana glutinosa	cis-acting regulatory element involved in zein metabolism regulation
Eru01G008926.t1	EfMYB16	CAAT-box	CCAAT	762	5	+	Arabidopsis thaliana	cis-acting regulatory element involved in zein metabolism regulation
Eru01G008926.t1	EfMYB16	CAAT-box	CAAT	763	4	+	Nicotiana glutinosa	cis-acting regulatory element involved in zein metabolism regulation
Eru01G008926.t1	EfMYB16	CAAT-box	CAAT	1021	4	-	Nicotiana glutinosa	cis-acting regulatory element involved in zein metabolism regulation
Eru01G008926.t1	EfMYB16	CAAT-box	CAAAT	1604	5	-	Pisum sativum	cis-acting regulatory element involved in zein metabolism regulation
Eru01G008926.t1	EfMYB16	CAAT-box	CAAT	1821	4	-	Nicotiana glutinosa	cis-acting regulatory element involved in zein metabolism regulation
Eru01G008926.t1	EfMYB16	CAAT-box	CCCCGG	812	6	+	Zea mays	cis-acting regulatory element involved in zein metabolism regulation
Eru01G008926.t1	EfMYB16	CAAT-box	CCCCGG	932	6	+	Zea mays	cis-acting regulatory element involved in zein metabolism regulation
Eru01G008926.t1	EfMYB16	CAAT-box	TACGTG	50	6	-	Arabidopsis thaliana	cis-acting regulatory element involved in zein metabolism regulation
Eru01G008926.t1	EfMYB16	CAAT-box	GCCACGTGGA	773	9	-	Arabidopsis thaliana	cis-acting regulatory element involved in zein metabolism regulation
Eru01G008926.t1	EfMYB16	CAAT-box	CACGAC	1629	6	+	Zea mays	cis-acting regulatory element involved in zein metabolism regulation
Eru01G008926.t1	EfMYB16	CAAT-box	CACGTC	1891	6	-	Zea mays	cis-acting regulatory element involved in zein metabolism regulation
Eru01G008926.t1	EfMYB16	CAAT-box	CCGTTG	315	6	+	Arabidopsis thaliana	cis-acting regulatory element involved in zein metabolism regulation
Eru01G008926.t1	EfMYB16	CAAT-box	CAACTG	1381	6	+	Arabidopsis thaliana	cis-acting regulatory element involved in zein metabolism regulation
Eru01G008926.t1	EfMYB16	CAAT-box	CAACTG	1438	6	+	Arabidopsis thaliana	cis-acting regulatory element involved in zein metabolism regulation
Eru01G008926.t1	EfMYB16	CAAT-box	TAACTG	1532	6	+	Arabidopsis thaliana	cis-acting regulatory element involved in zein metabolism regulation
Eru01G008926.t1	EfMYB16	CAAT-box	CAACTG	1767	6	-	Arabidopsis thaliana	cis-acting regulatory element related to meristem expression
Eru01G008926.t1	EfMYB16	CAAT-box	CAACTG	1922	6	-	Arabidopsis thaliana	cis-acting regulatory element related to meristem expression
Eru01G008934.t1	EfMYB17	CAAT-box	ACGTG	1789	5	+	Arabidopsis thaliana	cis-acting regulatory element related to meristem expression
Eru01G008934.t1	EfMYB17	CAAT-box	ACGTG	1924	5	+	Arabidopsis thaliana	cis-acting regulatory element related to meristem expression
Eru01G008934.t1	EfMYB17	CAAT-box	GCCACT	995	6	-	Arabidopsis thaliana	cis-acting regulatory element related to meristem expression
Eru01G008934.t1	EfMYB17	CAAT-box	CCGTCC	1978	6	+	Petroselinum hortense	cis-acting regulatory element related to meristem expression
Eru01G008934.t1	EfMYB17	CAAT-box	TGGTAATAA	268	9	-	Solanum tuberosum	cis-acting regulatory element related to meristem expression
Eru01G008934.t1	EfMYB17	CAAT-box	ATTTTAAA	365	8	-	Nicotiana glutinos	cis-acting regulatory element related to meristem expression
Eru01G008934.t1	EfMYB17	CAAT-box	ATTTTAAA	393	8	-	Nicotiana glutinos	cis-acting regulatory element related to meristem expression
Eru01G008934.t1	EfMYB17	CAAT-box	CGTCA	1476	5	+	Hordeum vulgare	cis-acting regulatory element related to meristem expression
Eru01G008934.t1	EfMYB17	CAAT-box	CGTCA	1634	5	+	Hordeum vulgare	cis-acting regulatory element related to meristem expression
Eru01G008934.t1	EfMYB17	CAAT-box	ATAGAAATCAA	5	10	+	Glycine max	cis-acting regulatory element related to meristem expression
Eru01G008934.t1	EfMYB17	CAAT-box	CAACTCAC	1385	8	-	Oryza sativa	cis-acting regulatory element related to meristem expression
Eru01G008934.t1	EfMYB17	CAAT-box	CCGTCC	1978	6	+	Nicotiana tabacum	cis-acting regulatory element related to meristem expression
Eru01G008934.t1	EfMYB17	CAAT-box	ACCGAGA	1508	7	+	Zea mays	cis-acting regulatory element related to meristem expression
Eru01G008934.t1	EfMYB17	CAAT-box	TGACG	1476	5	-	Hordeum vulgare	cis-acting regulatory element related to meristem expression
Eru01G008934.t1	EfMYB17	CAAT-box	TGACG	1634	5	-	Hordeum vulgare	cis-acting regulatory element related to meristem expression
Eru01G008934.t1	EfMYB17	CAAT-box	CGTGG	166	5	+	Zea mays	cis-acting regulatory element related to meristem expression
Eru01G008934.t1	EfMYB17	CAAT-box	CATTTG	89	6	+	Arabidopsis thaliana	cis-acting regulatory element related to meristem expression
Eru01G008934.t1	EfMYB17	CAAT-box	CATTTG	532	6	+	Arabidopsis thaliana	cis-acting regulatory element related to meristem expression
Eru01G008934.t1	EfMYB17	CAAT-box	CAATTG	599	6	+	Arabidopsis thaliana	cis-acting regulatory element related to meristem expression
Eru01G008934.t1	EfMYB17	CAAT-box	CATGTG	787	6	+	Arabidopsis thaliana	cis-acting regulatory element related to meristem expression
Eru01G008934.t1	EfMYB17	CAAT-box	CATGTG	1374	6	+	Arabidopsis thaliana	cis-acting regulatory element related to meristem expression
Eru01G008934.t1	EfMYB17	CAAT-box	CATGTG	1867	6	-	Arabidopsis thaliana	cis-acting regulatory element related to meristem expression
Eru01G008934.t1	EfMYB17	CAAT-box	CCGTCC	1978	6	+	Petroselinum crispum	cis-acting regulatory element related to meristem expression
Eru01G008934.t1	EfMYB17	CAAT-box	GAAAGAA	73	7	-	Avena sativa	cis-acting regulatory element related to meristem expression
Eru01G008934.t1	EfMYB17	CAAT-box	GAAAGAA	121	7	-	Avena sativa	cis-acting regulatory element related to meristem expression
Eru01G008934.t1	EfMYB17	CAAT-box	ATTAAT	1339	6	-	Petroselinum crispum	cis-acting regulatory element related to meristem expression
Eru01G008934.t1	EfMYB17	CAAT-box	TAAGAGAGGAA	76	10	-	Solanum tuberosum	cis-acting regulatory element related to meristem expression
Eru01G008934.t1	EfMYB17	CAAT-box	GGGCGG	1405	6	+	Oryza sativa	cis-acting regulatory element related to meristem expression
Eru01G008934.t1	EfMYB17	CAAT-box	TATAAAAT	18	8	-	Arabidopsis thaliana	cis-acting regulatory element related to meristem expression
Eru01G008934.t1	EfMYB17	CAAT-box	TCTCTTA	24	7	-	Arabidopsis thaliana	cis-acting regulatory element related to meristem expression
Eru01G008934.t1	EfMYB17	CAAT-box	TCTCTTA	80	7	+	Arabidopsis thaliana	cis-acting regulatory element related to meristem expression
Eru01G008934.t1	EfMYB17	CAAT-box	CCACCT	138	6	+	Pisum sativum	cis-acting regulatory element related to meristem expression
Eru01G008934.t1	EfMYB17	CAAT-box	CCACCT	229	6	-	Pisum sativum	cis-acting regulatory element related to meristem expression
Eru01G008934.t1	EfMYB17	CAAT-box	CAACAG	482	6	+	Nicotiana tabacum	cis-acting regulatory element related to meristem expression
Eru01G008934.t1	EfMYB17	CAAT-box	TGACG	1476	5	-	Arabidopsis thaliana	cis-acting regulatory element related to meristem expression
Eru01G008934.t1	EfMYB17	CAAT-box	TGACG	1634	5	-	Arabidopsis thaliana	cis-acting regulatory element related to meristem expression
Eru01G008934.t1	EfMYB17	CAAT-box	TAACCA	57	6	+	Arabidopsis thaliana	cis-acting regulatory element related to meristem expression
Eru01G008934.t1	EfMYB17	CAAT-box	CAACAG	482	6	+	Arabidopsis thaliana	cis-acting regulatory element related to meristem expression
Eru01G008934.t1	EfMYB17	CAAT-box	TAACCA	694	6	-	Arabidopsis thaliana	cis-acting regulatory element related to meristem expression
Eru01G008934.t1	EfMYB17	CAAT-box	TAACCA	1898	6	-	Arabidopsis thaliana	cis-acting regulatory element related to meristem expression
Eru01G008934.t1	EfMYB17	CAAT-box	motif_sequence	170	4	-	organism	cis-acting regulatory element related to meristem expression
Eru01G008934.t1	EfMYB17	CAAT-box	motif_sequence	250	4	-	organism	cis-acting regulatory element related to meristem expression
Eru01G008934.t1	EfMYB17	CAAT-box	motif_sequence	313	4	-	organism	cis-acting regulatory element related to meristem expression
Eru01G008934.t1	EfMYB17	CAAT-box	motif_sequence	348	4	-	organism	cis-acting regulatory element related to meristem expression
Eru01G008934.t1	EfMYB17	CAAT-box	motif_sequence	475	4	-	organism	cis-acting regulatory element related to meristem expression
Eru01G008934.t1	EfMYB17	CAAT-box	motif_sequence	619	4	-	organism	cis-acting regulatory element related to meristem expression
Eru01G008934.t1	EfMYB17	CAAT-box	motif_sequence	654	4	+	organism	cis-acting regulatory element related to meristem expression
Eru01G008934.t1	EfMYB17	CAAT-box	motif_sequence	1028	4	-	organism	cis-acting regulatory element related to meristem expression
Eru01G008934.t1	EfMYB17	CAAT-box	motif_sequence	1098	4	-	organism	cis-acting regulatory element related to meristem expression
Eru01G008934.t1	EfMYB17	CAAT-box	motif_sequence	1111	4	-	organism	cis-acting regulatory element related to meristem expression
Eru01G008934.t1	EfMYB17	CAAT-box	motif_sequence	1167	4	-	organism	cis-acting regulatory element related to meristem expression
Eru01G008934.t1	EfMYB17	CAAT-box	motif_sequence	1263	4	-	organism	cis-acting regulatory element related to meristem expression
Eru01G008934.t1	EfMYB17	CAAT-box	motif_sequence	1375	4	+	organism	cis-acting regulatory element related to meristem expression
Eru01G008934.t1	EfMYB17	CAAT-box	motif_sequence	1515	4	-	organism	cis-acting regulatory element related to meristem expression
Eru01G008934.t1	EfMYB17	CAAT-box	motif_sequence	1679	4	-	organism	cis-acting regulatory element related to meristem expression
Eru01G008934.t1	EfMYB17	CAAT-box	motif_sequence	1767	4	-	organism	cis-acting regulatory element related to meristem expression
Eru01G008934.t1	EfMYB17	CAAT-box	motif_sequence	1831	4	-	organism	cis-acting regulatory element related to meristem expression
Eru01G008934.t1	EfMYB17	CAAT-box	motif_sequence	1866	4	-	organism	cis-acting regulatory element related to meristem expression
Eru01G008934.t1	EfMYB17	CAAT-box	TATATAAA	65	8	-	Arabidopsis thaliana	cis-acting regulatory element related to meristem expression
Eru01G008934.t1	EfMYB17	CAAT-box	TATATA	67	6	+	Arabidopsis thaliana	cis-acting regulatory element related to meristem expression
Eru01G008934.t1	EfMYB17	CAAT-box	TATATA	667	6	+	Arabidopsis thaliana	cis-acting regulatory element related to meristem expression
Eru01G008934.t1	EfMYB17	CAAT-box	TATATA	669	6	+	Arabidopsis thaliana	cis-acting regulatory element related to meristem expression
Eru01G008934.t1	EfMYB17	CAAT-box	TATATA	732	6	+	Arabidopsis thaliana	cis-acting regulatory element related to meristem expression
Eru01G008934.t1	EfMYB17	CAAT-box	TATATA	804	6	+	Arabidopsis thaliana	cis-acting regulatory element related to meristem specific activation
Eru01G008934.t1	EfMYB17	CAAT-box	TATATA	806	6	+	Arabidopsis thaliana	cis-acting regulatory element root specific
Eru01G008934.t1	EfMYB17	CAAT-box	TATATA	1021	6	-	Arabidopsis thaliana	cis-acting regulatory element root specific
Eru01G008934.t1	EfMYB17	CAAT-box	TATATA	1268	6	-	Arabidopsis thaliana	cis-regulatory element involved in endosperm expression
Eru01G008934.t1	EfMYB17	CAAT-box	TATATA	1443	6	-	Arabidopsis thaliana	cis-regulatory element involved in endosperm expression
Eru01G008934.t1	EfMYB17	CAAT-box	TATATA	1445	6	-	Arabidopsis thaliana	cis-regulatory element involved in endosperm expression
Eru01G008934.t1	EfMYB17	CAAT-box	TATATA	1577	6	-	Arabidopsis thaliana	cis-regulatory element involved in endosperm expression
Eru01G008934.t1	EfMYB17	CAAT-box	TAACCA	57	6	+	Arabidopsis thaliana	cis-regulatory element involved in endosperm expression
Eru01G008934.t1	EfMYB17	CAAT-box	TAACCA	694	6	-	Arabidopsis thaliana	cis-regulatory element involved in endosperm expression
Eru01G008934.t1	EfMYB17	CAAT-box	TAACCA	1898	6	-	Arabidopsis thaliana	cis-regulatory element involved in endosperm expression
Eru01G008934.t1	EfMYB17	CAAT-box	GGTTAA	613	6	-	Arabidopsis thaliana	cis-regulatory element involved in endosperm expression
Eru01G008934.t1	EfMYB17	CAAT-box	CACGTT	1923	6	-	Pisum sativum	cis-regulatory element involved in endosperm expression
Eru01G008934.t1	EfMYB17	CAAT-box	TATA	4	4	+	Arabidopsis thaliana	cis-regulatory element involved in endosperm expression
Eru01G008934.t1	EfMYB17	CAAT-box	TATAAAA	19	7	-	Pisum sativum	cis-regulatory element involved in endosperm expression
Eru01G008934.t1	EfMYB17	CAAT-box	TATAAA	20	6	-	Helianthus annuus	cis-regulatory element involved in endosperm expression
Eru01G008934.t1	EfMYB17	CAAT-box	TATAA	21	5	-	Arabidopsis thaliana	cis-regulatory element involved in endosperm expression
Eru01G008934.t1	EfMYB17	CAAT-box	TATA	22	4	+	Arabidopsis thaliana	cis-regulatory element involved in endosperm expression
Eru01G008934.t1	EfMYB17	CAAT-box	TATA	36	4	+	Arabidopsis thaliana	cis-regulatory element involved in endosperm expression
Eru01G008934.t1	EfMYB17	CAAT-box	TATAAAA	64	7	-	Pisum sativum	cis-regulatory element involved in endosperm expression
Eru01G008934.t1	EfMYB17	CAAT-box	TATAAA	65	6	-	Helianthus annuus	cis-regulatory element involved in endosperm expression
Eru01G008934.t1	EfMYB17	CAAT-box	TATATAA	66	7	-	Arabidopsis thaliana	cis-regulatory element involved in endosperm expression
Eru01G008934.t1	EfMYB17	CAAT-box	TATATA	67	6	+	Arabidopsis thaliana	common cis-acting element in promoter and enhancer regions
Eru01G008934.t1	EfMYB17	CAAT-box	ATATAT	68	6	+	Brassica napus	common cis-acting element in promoter and enhancer regions
Eru01G008934.t1	EfMYB17	CAAT-box	TATA	69	4	+	Arabidopsis thaliana	common cis-acting element in promoter and enhancer regions
Eru01G008934.t1	EfMYB17	CAAT-box	TATAA	84	5	-	Arabidopsis thaliana	common cis-acting element in promoter and enhancer regions
Eru01G008934.t1	EfMYB17	CAAT-box	TATA	85	4	+	Arabidopsis thaliana	common cis-acting element in promoter and enhancer regions
Eru01G008934.t1	EfMYB17	CAAT-box	ATATAT	182	6	+	Brassica napus	common cis-acting element in promoter and enhancer regions
Eru01G008934.t1	EfMYB17	CAAT-box	TATA	183	4	+	Arabidopsis thaliana	common cis-acting element in promoter and enhancer regions
Eru01G008934.t1	EfMYB17	CAAT-box	TATTTAAA	363	8	+	Arabidopsis thaliana	common cis-acting element in promoter and enhancer regions
Eru01G008934.t1	EfMYB17	CAAT-box	TATAA	376	5	-	Arabidopsis thaliana	common cis-acting element in promoter and enhancer regions
Eru01G008934.t1	EfMYB17	CAAT-box	TATA	377	4	+	Arabidopsis thaliana	common cis-acting element in promoter and enhancer regions
Eru01G008934.t1	EfMYB17	CAAT-box	TATACA	551	6	-	Helianthus annuus	common cis-acting element in promoter and enhancer regions
Eru01G008934.t1	EfMYB17	CAAT-box	TATA	553	4	+	Arabidopsis thaliana	common cis-acting element in promoter and enhancer regions
Eru01G008934.t1	EfMYB17	CAAT-box	TATATA	667	6	+	Arabidopsis thaliana	common cis-acting element in promoter and enhancer regions
Eru01G008934.t1	EfMYB17	CAAT-box	ATATAT	668	6	+	Brassica napus	common cis-acting element in promoter and enhancer regions
Eru01G008934.t1	EfMYB17	CAAT-box	TATATA	669	6	+	Arabidopsis thaliana	common cis-acting element in promoter and enhancer regions
Eru01G008934.t1	EfMYB17	CAAT-box	TATA	671	4	+	Arabidopsis thaliana	common cis-acting element in promoter and enhancer regions
Eru01G008934.t1	EfMYB17	CAAT-box	ATATAA	706	6	+	Brassica oleracea	common cis-acting element in promoter and enhancer regions
Eru01G008934.t1	EfMYB17	CAAT-box	TATA	707	4	+	Arabidopsis thaliana	common cis-acting element in promoter and enhancer regions
Eru01G008934.t1	EfMYB17	CAAT-box	TATATA	732	6	+	Arabidopsis thaliana	common cis-acting element in promoter and enhancer regions
Eru01G008934.t1	EfMYB17	CAAT-box	ATATAT	733	6	+	Brassica napus	common cis-acting element in promoter and enhancer regions
Eru01G008934.t1	EfMYB17	CAAT-box	TATA	734	4	+	Arabidopsis thaliana	common cis-acting element in promoter and enhancer regions
Eru01G008934.t1	EfMYB17	CAAT-box	TATATAA	803	7	-	Arabidopsis thaliana	common cis-acting element in promoter and enhancer regions
Eru01G008934.t1	EfMYB17	CAAT-box	TATATA	804	6	+	Arabidopsis thaliana	common cis-acting element in promoter and enhancer regions
Eru01G008934.t1	EfMYB17	CAAT-box	ATATAT	805	6	+	Brassica napus	common cis-acting element in promoter and enhancer regions
Eru01G008934.t1	EfMYB17	CAAT-box	TATATA	806	6	+	Arabidopsis thaliana	common cis-acting element in promoter and enhancer regions
Eru01G008934.t1	EfMYB17	CAAT-box	ATATAT	807	6	+	Brassica napus	common cis-acting element in promoter and enhancer regions
Eru01G008934.t1	EfMYB17	CAAT-box	TATA	808	4	+	Arabidopsis thaliana	common cis-acting element in promoter and enhancer regions
Eru01G008934.t1	EfMYB17	CAAT-box	ATATAA	932	6	+	Brassica oleracea	common cis-acting element in promoter and enhancer regions
Eru01G008934.t1	EfMYB17	CAAT-box	TATA	933	4	+	Arabidopsis thaliana	common cis-acting element in promoter and enhancer regions
Eru01G008934.t1	EfMYB17	CAAT-box	ATATAA	990	6	+	Brassica oleracea	common cis-acting element in promoter and enhancer regions
Eru01G008934.t1	EfMYB17	CAAT-box	TATA	991	4	+	Arabidopsis thaliana	common cis-acting element in promoter and enhancer regions
Eru01G008934.t1	EfMYB17	CAAT-box	ATATAT	1020	6	-	Brassica napus	common cis-acting element in promoter and enhancer regions
Eru01G008934.t1	EfMYB17	CAAT-box	TATATA	1021	6	-	Arabidopsis thaliana	common cis-acting element in promoter and enhancer regions
Eru01G008934.t1	EfMYB17	CAAT-box	ATATAA	1022	6	+	Brassica oleracea	common cis-acting element in promoter and enhancer regions
Eru01G008934.t1	EfMYB17	CAAT-box	TATA	1023	4	-	Arabidopsis thaliana	common cis-acting element in promoter and enhancer regions
Eru01G008934.t1	EfMYB17	CAAT-box	TATA	1034	4	-	Arabidopsis thaliana	common cis-acting element in promoter and enhancer regions
Eru01G008934.t1	EfMYB17	CAAT-box	TATA	1160	4	-	Arabidopsis thaliana	common cis-acting element in promoter and enhancer regions
Eru01G008934.t1	EfMYB17	CAAT-box	TATA	1225	4	-	Arabidopsis thaliana	common cis-acting element in promoter and enhancer regions
Eru01G008934.t1	EfMYB17	CAAT-box	ATATAT	1267	6	-	Brassica napus	common cis-acting element in promoter and enhancer regions
Eru01G008934.t1	EfMYB17	CAAT-box	TATATA	1268	6	-	Arabidopsis thaliana	common cis-acting element in promoter and enhancer regions
Eru01G008934.t1	EfMYB17	CAAT-box	ATATAA	1269	6	+	Brassica oleracea	common cis-acting element in promoter and enhancer regions
Eru01G008934.t1	EfMYB17	CAAT-box	TATA	1270	4	-	Arabidopsis thaliana	common cis-acting element in promoter and enhancer regions
Eru01G008934.t1	EfMYB17	CAAT-box	TATA	1308	4	-	Arabidopsis thaliana	common cis-acting element in promoter and enhancer regions
Eru01G008934.t1	EfMYB17	CAAT-box	ATATAA	1343	6	+	Brassica oleracea	common cis-acting element in promoter and enhancer regions
Eru01G008934.t1	EfMYB17	CAAT-box	TATA	1344	4	-	Arabidopsis thaliana	common cis-acting element in promoter and enhancer regions
Eru01G008934.t1	EfMYB17	CAAT-box	ATATAT	1368	6	-	Brassica napus	common cis-acting element in promoter and enhancer regions
Eru01G008934.t1	EfMYB17	CAAT-box	TATA	1369	4	-	Arabidopsis thaliana	common cis-acting element in promoter and enhancer regions
Eru01G008934.t1	EfMYB17	CAAT-box	TATA	1412	4	-	Arabidopsis thaliana	common cis-acting element in promoter and enhancer regions
Eru01G008934.t1	EfMYB17	CAAT-box	taTATAAAtc	1439	9	-	Arabidopsis thaliana	common cis-acting element in promoter and enhancer regions
Eru01G008934.t1	EfMYB17	CAAT-box	TATACA	1441	6	-	Helianthus annuus	common cis-acting element in promoter and enhancer regions
Eru01G008934.t1	EfMYB17	CAAT-box	TATATA	1443	6	-	Arabidopsis thaliana	common cis-acting element in promoter and enhancer regions
Eru01G008934.t1	EfMYB17	CAAT-box	ATATAT	1444	6	-	Brassica napus	common cis-acting element in promoter and enhancer regions
Eru01G008934.t1	EfMYB17	CAAT-box	TATATA	1445	6	-	Arabidopsis thaliana	common cis-acting element in promoter and enhancer regions
Eru01G008934.t1	EfMYB17	CAAT-box	TATA	1447	4	-	Arabidopsis thaliana	common cis-acting element in promoter and enhancer regions
Eru01G008934.t1	EfMYB17	CAAT-box	TATA	1465	4	-	Arabidopsis thaliana	common cis-acting element in promoter and enhancer regions
Eru01G008934.t1	EfMYB17	CAAT-box	TATA	1531	4	-	Arabidopsis thaliana	common cis-acting element in promoter and enhancer regions
Eru01G008934.t1	EfMYB17	CAAT-box	TATATA	1577	6	-	Arabidopsis thaliana	common cis-acting element in promoter and enhancer regions
Eru01G008934.t1	EfMYB17	CAAT-box	ATATAA	1578	6	+	Brassica oleracea	common cis-acting element in promoter and enhancer regions
Eru01G008934.t1	EfMYB17	CAAT-box	TATA	1579	4	-	Arabidopsis thaliana	common cis-acting element in promoter and enhancer regions
Eru01G008934.t1	EfMYB17	CAAT-box	TATA	1586	4	-	Arabidopsis thaliana	common cis-acting element in promoter and enhancer regions
Eru01G008934.t1	EfMYB17	CAAT-box	ATATAA	1735	6	+	Brassica oleracea	common cis-acting element in promoter and enhancer regions
Eru01G008934.t1	EfMYB17	CAAT-box	TATA	1736	4	-	Arabidopsis thaliana	common cis-acting element in promoter and enhancer regions
Eru01G008934.t1	EfMYB17	CAAT-box	GATAGGA	505	7	-	Arabidopsis thaliana	common cis-acting element in promoter and enhancer regions
Eru01G008934.t1	EfMYB17	CAAT-box	GATAGGA	1675	7	+	Arabidopsis thaliana	common cis-acting element in promoter and enhancer regions
Eru01G008934.t1	EfMYB17	CAAT-box	TCTGTTG	482	7	-	Brassica oleracea	common cis-acting element in promoter and enhancer regions
Eru01G008934.t1	EfMYB17	CAAT-box	CTCC	227	4	-	Petroselinum hortense	common cis-acting element in promoter and enhancer regions
Eru01G008934.t1	EfMYB17	CAAT-box	CTCC	250	4	-	Petroselinum hortense	common cis-acting element in promoter and enhancer regions
Eru01G008934.t1	EfMYB17	CAAT-box	CTCC	291	4	-	Petroselinum hortense	common cis-acting element in promoter and enhancer regions
Eru01G008934.t1	EfMYB17	CAAT-box	CTCC	313	4	-	Petroselinum hortense	common cis-acting element in promoter and enhancer regions
Eru01G008934.t1	EfMYB17	CAAT-box	CTCC	475	4	-	Petroselinum hortense	common cis-acting element in promoter and enhancer regions
Eru01G008934.t1	EfMYB17	CAAT-box	CTCC	538	4	+	Petroselinum hortense	common cis-acting element in promoter and enhancer regions
Eru01G008934.t1	EfMYB17	CAAT-box	CTCC	578	4	+	Petroselinum hortense	common cis-acting element in promoter and enhancer regions
Eru01G008934.t1	EfMYB17	CAAT-box	CTCC	676	4	+	Petroselinum hortense	common cis-acting element in promoter and enhancer regions
Eru01G008934.t1	EfMYB17	CAAT-box	CTCC	1111	4	-	Petroselinum hortense	common cis-acting element in promoter and enhancer regions
Eru01G008934.t1	EfMYB17	CAAT-box	CTCC	1277	4	+	Petroselinum hortense	common cis-acting element in promoter and enhancer regions
Eru01G008934.t1	EfMYB17	CAAT-box	CTCC	1283	4	+	Petroselinum hortense	common cis-acting element in promoter and enhancer regions
Eru01G008934.t1	EfMYB17	CAAT-box	CTCC	1362	4	+	Petroselinum hortense	common cis-acting element in promoter and enhancer regions
Eru01G008934.t1	EfMYB17	CAAT-box	CTCC	1617	4	+	Petroselinum hortense	common cis-acting element in promoter and enhancer regions
Eru01G008934.t1	EfMYB17	CAAT-box	CTCC	1679	4	-	Petroselinum hortense	common cis-acting element in promoter and enhancer regions
Eru01G008934.t1	EfMYB17	CAAT-box	CTCC	1807	4	+	Petroselinum hortense	common cis-acting element in promoter and enhancer regions
Eru01G008934.t1	EfMYB17	CAAT-box	CTCC	1828	4	-	Petroselinum hortense	common cis-acting element in promoter and enhancer regions
Eru01G008934.t1	EfMYB17	CAAT-box	CTCC	1885	4	+	Petroselinum hortense	common cis-acting element in promoter and enhancer regions
Eru01G008934.t1	EfMYB17	CAAT-box	CAAT	13	4	+	Nicotiana glutinosa	common cis-acting element in promoter and enhancer regions
Eru01G008934.t1	EfMYB17	CAAT-box	CAAT	50	4	-	Nicotiana glutinosa	common cis-acting element in promoter and enhancer regions
Eru01G008934.t1	EfMYB17	CAAT-box	CAAAT	90	5	-	Pisum sativum	common cis-acting element in promoter and enhancer regions
Eru01G008934.t1	EfMYB17	CAAT-box	CCAAT	147	5	-	Arabidopsis thaliana	common cis-acting element in promoter and enhancer regions
Eru01G008934.t1	EfMYB17	CAAT-box	CCAAT	223	5	-	Arabidopsis thaliana	common cis-acting element in promoter and enhancer regions
Eru01G008934.t1	EfMYB17	CAAT-box	CAAT	237	4	-	Nicotiana glutinosa	common cis-acting element in promoter and enhancer regions
Eru01G008934.t1	EfMYB17	CAAT-box	CCAAT	287	5	-	Arabidopsis thaliana	common cis-acting element in promoter and enhancer regions
Eru01G008934.t1	EfMYB17	CAAT-box	CCAAT	300	5	-	Arabidopsis thaliana	common cis-acting element in promoter and enhancer regions
Eru01G008934.t1	EfMYB17	CAAT-box	CCAAT	340	5	-	Arabidopsis thaliana	common cis-acting element in promoter and enhancer regions
Eru01G008934.t1	EfMYB17	CAAT-box	CAAAT	389	5	+	Pisum sativum	common cis-acting element in promoter and enhancer regions
Eru01G008934.t1	EfMYB17	CAAT-box	CAAT	452	4	+	Nicotiana glutinosa	common cis-acting element in promoter and enhancer regions
Eru01G008934.t1	EfMYB17	CAAT-box	CAAT	489	4	+	Nicotiana glutinosa	common cis-acting element in promoter and enhancer regions
Eru01G008934.t1	EfMYB17	CAAT-box	CCAAT	511	5	+	Arabidopsis thaliana	common cis-acting element in promoter and enhancer regions
Eru01G008934.t1	EfMYB17	CAAT-box	CAAT	512	4	+	Nicotiana glutinosa	common cis-acting element in promoter and enhancer regions
Eru01G008934.t1	EfMYB17	CAAT-box	CAAAT	533	5	-	Pisum sativum	common cis-acting element in promoter and enhancer regions
Eru01G008934.t1	EfMYB17	CAAT-box	CCAAT	598	5	+	Arabidopsis thaliana	common cis-acting element in promoter and enhancer regions
Eru01G008934.t1	EfMYB17	CAAT-box	CAAT	599	4	+	Nicotiana glutinosa	common cis-acting element in promoter and enhancer regions
Eru01G008934.t1	EfMYB17	CAAT-box	CAAT	601	4	-	Nicotiana glutinosa	common cis-acting element in promoter and enhancer regions
Eru01G008934.t1	EfMYB17	CAAT-box	CAAT	699	4	-	Nicotiana glutinosa	common cis-acting element in promoter and enhancer regions
Eru01G008934.t1	EfMYB17	CAAT-box	CAAT	704	4	+	Nicotiana glutinosa	common cis-acting element in promoter and enhancer regions
Eru01G008934.t1	EfMYB17	CAAT-box	CAAT	820	4	-	Nicotiana glutinosa	common cis-acting element in promoter and enhancer regions
Eru01G008934.t1	EfMYB17	CAAT-box	CAAT	866	4	-	Nicotiana glutinosa	common cis-acting element in promoter and enhancer regions
Eru01G008934.t1	EfMYB17	CAAT-box	CAAT	876	4	-	Nicotiana glutinosa	common cis-acting element in promoter and enhancer regions
Eru01G008934.t1	EfMYB17	CAAT-box	CAAAT	900	5	-	Pisum sativum	common cis-acting element in promoter and enhancer regions
Eru01G008934.t1	EfMYB17	CAAT-box	CAAT	942	4	+	Nicotiana glutinosa	common cis-acting element in promoter and enhancer regions
Eru01G008934.t1	EfMYB17	CAAT-box	CCAAT	960	5	-	Arabidopsis thaliana	common cis-acting element in promoter and enhancer regions
Eru01G008934.t1	EfMYB17	CAAT-box	CCAAT	979	5	-	Arabidopsis thaliana	common cis-acting element in promoter and enhancer regions
Eru01G008934.t1	EfMYB17	CAAT-box	CAAT	988	4	+	Nicotiana glutinosa	common cis-acting element in promoter and enhancer regions
Eru01G008934.t1	EfMYB17	CAAT-box	CAAT	1082	4	+	Nicotiana glutinosa	common cis-acting element in promoter and enhancer regions
Eru01G008934.t1	EfMYB17	CAAT-box	CAAT	1091	4	+	Nicotiana glutinosa	common cis-acting element in promoter and enhancer regions
Eru01G008934.t1	EfMYB17	CAAT-box	CAAT	1230	4	-	Nicotiana glutinosa	common cis-acting element in promoter and enhancer regions
Eru01G008934.t1	EfMYB17	CAAT-box	CCAAT	1294	5	-	Arabidopsis thaliana	common cis-acting element in promoter and enhancer regions
Eru01G008934.t1	EfMYB17	CAAT-box	CAAT	1382	4	-	Nicotiana glutinosa	common cis-acting element in promoter and enhancer regions
Eru01G008934.t1	EfMYB17	CAAT-box	CAAT	1424	4	-	Nicotiana glutinosa	common cis-acting element in promoter and enhancer regions
Eru01G008934.t1	EfMYB17	CAAT-box	CAAT	1434	4	-	Nicotiana glutinosa	common cis-acting element in promoter and enhancer regions
Eru01G008934.t1	EfMYB17	CAAT-box	CAAAT	1482	5	-	Pisum sativum	common cis-acting element in promoter and enhancer regions
Eru01G008934.t1	EfMYB17	CAAT-box	CAAT	1487	4	+	Nicotiana glutinosa	common cis-acting element in promoter and enhancer regions
Eru01G008934.t1	EfMYB17	CAAT-box	CAAAT	1779	5	+	Pisum sativum	common cis-acting element in promoter and enhancer regions
Eru01G008934.t1	EfMYB17	CAAT-box	CCAAT	1903	5	-	Arabidopsis thaliana	common cis-acting element in promoter and enhancer regions
Eru01G008934.t1	EfMYB17	CAAT-box	CACGAC	497	6	-	Zea mays	common cis-acting element in promoter and enhancer regions
Eru01G008934.t1	EfMYB17	CAAT-box	CACGTC	1788	6	-	Zea mays	common cis-acting element in promoter and enhancer regions
Eru01G008934.t1	EfMYB17	CAAT-box	CACGAC	1847	6	-	Zea mays	common cis-acting element in promoter and enhancer regions
Eru01G008934.t1	EfMYB17	CAAT-box	AACGAC	860	6	+	Brassica oleracea	common cis-acting element in promoter and enhancer regions
Eru01G008934.t1	EfMYB17	CAAT-box	AACGAC	1626	6	+	Brassica oleracea	common cis-acting element in promoter and enhancer regions
Eru01G009056.t1	EfMYB18	CAAT-box	TTGACC	711	6	-	Arabidopsis thaliana	common cis-acting element in promoter and enhancer regions
Eru01G009056.t1	EfMYB18	CAAT-box	motif_sequence	31	4	-	organism	common cis-acting element in promoter and enhancer regions
Eru01G009056.t1	EfMYB18	CAAT-box	motif_sequence	57	4	-	organism	common cis-acting element in promoter and enhancer regions
Eru01G009056.t1	EfMYB18	CAAT-box	motif_sequence	118	4	-	organism	common cis-acting element in promoter and enhancer regions
Eru01G009056.t1	EfMYB18	CAAT-box	motif_sequence	131	4	+	organism	common cis-acting element in promoter and enhancer regions
Eru01G009056.t1	EfMYB18	CAAT-box	motif_sequence	185	4	+	organism	common cis-acting element in promoter and enhancer regions
Eru01G009056.t1	EfMYB18	CAAT-box	motif_sequence	201	4	-	organism	common cis-acting element in promoter and enhancer regions
Eru01G009056.t1	EfMYB18	CAAT-box	motif_sequence	229	4	-	organism	common cis-acting element in promoter and enhancer regions
Eru01G009056.t1	EfMYB18	CAAT-box	motif_sequence	320	4	+	organism	common cis-acting element in promoter and enhancer regions
Eru01G009056.t1	EfMYB18	CAAT-box	motif_sequence	464	4	+	organism	common cis-acting element in promoter and enhancer regions
Eru01G009056.t1	EfMYB18	CAAT-box	motif_sequence	520	4	+	organism	common cis-acting element in promoter and enhancer regions
Eru01G009056.t1	EfMYB18	CAAT-box	motif_sequence	765	4	-	organism	common cis-acting element in promoter and enhancer regions
Eru01G009056.t1	EfMYB18	CAAT-box	motif_sequence	811	4	+	organism	common cis-acting element in promoter and enhancer regions
Eru01G009056.t1	EfMYB18	CAAT-box	motif_sequence	828	4	-	organism	common cis-acting element in promoter and enhancer regions
Eru01G009056.t1	EfMYB18	CAAT-box	motif_sequence	930	4	-	organism	common cis-acting element in promoter and enhancer regions
Eru01G009056.t1	EfMYB18	CAAT-box	motif_sequence	1012	4	+	organism	common cis-acting element in promoter and enhancer regions
Eru01G009056.t1	EfMYB18	CAAT-box	motif_sequence	1020	4	+	organism	common cis-acting element in promoter and enhancer regions
Eru01G009056.t1	EfMYB18	CAAT-box	motif_sequence	1080	4	-	organism	common cis-acting element in promoter and enhancer regions
Eru01G009056.t1	EfMYB18	CAAT-box	motif_sequence	1213	4	+	organism	common cis-acting element in promoter and enhancer regions
Eru01G009056.t1	EfMYB18	CAAT-box	motif_sequence	1225	4	+	organism	common cis-acting element in promoter and enhancer regions
Eru01G009056.t1	EfMYB18	CAAT-box	motif_sequence	1290	4	-	organism	common cis-acting element in promoter and enhancer regions
Eru01G009056.t1	EfMYB18	CAAT-box	motif_sequence	1309	4	+	organism	common cis-acting element in promoter and enhancer regions
Eru01G009056.t1	EfMYB18	CAAT-box	motif_sequence	1331	4	-	organism	common cis-acting element in promoter and enhancer regions
Eru01G009056.t1	EfMYB18	CAAT-box	motif_sequence	1359	4	-	organism	common cis-acting element in promoter and enhancer regions
Eru01G009056.t1	EfMYB18	CAAT-box	motif_sequence	1364	4	-	organism	common cis-acting element in promoter and enhancer regions
Eru01G009056.t1	EfMYB18	CAAT-box	motif_sequence	1617	4	+	organism	common cis-acting element in promoter and enhancer regions
Eru01G009056.t1	EfMYB18	CAAT-box	motif_sequence	1818	4	-	organism	common cis-acting element in promoter and enhancer regions
Eru01G009056.t1	EfMYB18	CAAT-box	motif_sequence	1917	4	-	organism	common cis-acting element in promoter and enhancer regions
Eru01G009056.t1	EfMYB18	CAAT-box	GCTGCCCGTC	1441	9	+	Zea mays	common cis-acting element in promoter and enhancer regions
Eru01G009056.t1	EfMYB18	CAAT-box	CACGTT	42	6	-	Pisum sativum	common cis-acting element in promoter and enhancer regions
Eru01G009056.t1	EfMYB18	CAAT-box	TATA	295	4	+	Arabidopsis thaliana	common cis-acting element in promoter and enhancer regions
Eru01G009056.t1	EfMYB18	CAAT-box	ccTATAAAaa	1394	9	-	Arabidopsis thaliana	common cis-acting element in promoter and enhancer regions
Eru01G009056.t1	EfMYB18	CAAT-box	TATAAAA	1395	7	-	Pisum sativum	common cis-acting element in promoter and enhancer regions
Eru01G009056.t1	EfMYB18	CAAT-box	TATAAA	1396	6	-	Helianthus annuus	common cis-acting element in promoter and enhancer regions
Eru01G009056.t1	EfMYB18	CAAT-box	TATAA	1397	5	-	Arabidopsis thaliana	common cis-acting element in promoter and enhancer regions
Eru01G009056.t1	EfMYB18	CAAT-box	TATA	1398	4	-	Arabidopsis thaliana	common cis-acting element in promoter and enhancer regions
Eru01G009056.t1	EfMYB18	CAAT-box	TATAAATA	1638	8	-	Daucus carota	common cis-acting element in promoter and enhancer regions
Eru01G009056.t1	EfMYB18	CAAT-box	TATAAAT	1639	7	-	Brassica juncea	common cis-acting element in promoter and enhancer regions
Eru01G009056.t1	EfMYB18	CAAT-box	TATAAA	1640	6	-	Helianthus annuus	common cis-acting element in promoter and enhancer regions
Eru01G009056.t1	EfMYB18	CAAT-box	TATAA	1641	5	-	Arabidopsis thaliana	common cis-acting element in promoter and enhancer regions
Eru01G009056.t1	EfMYB18	CAAT-box	TATA	1642	4	-	Arabidopsis thaliana	common cis-acting element in promoter and enhancer regions
Eru01G009056.t1	EfMYB18	CAAT-box	ATATAT	1751	6	-	Brassica napus	common cis-acting element in promoter and enhancer regions
Eru01G009056.t1	EfMYB18	CAAT-box	TATA	1752	4	-	Arabidopsis thaliana	common cis-acting element in promoter and enhancer regions
Eru01G009056.t1	EfMYB18	CAAT-box	ATATAT	1797	6	-	Brassica napus	common cis-acting element in promoter and enhancer regions
Eru01G009056.t1	EfMYB18	CAAT-box	TATA	1798	4	-	Arabidopsis thaliana	common cis-acting element in promoter and enhancer regions
Eru01G009056.t1	EfMYB18	CAAT-box	TATAAAA	1961	7	-	Pisum sativum	common cis-acting element in promoter and enhancer regions
Eru01G009056.t1	EfMYB18	CAAT-box	TATAAA	1962	6	-	Helianthus annuus	common cis-acting element in promoter and enhancer regions
Eru01G009056.t1	EfMYB18	CAAT-box	TATAA	1963	5	-	Arabidopsis thaliana	common cis-acting element in promoter and enhancer regions
Eru01G009056.t1	EfMYB18	CAAT-box	TATA	1964	4	-	Arabidopsis thaliana	common cis-acting element in promoter and enhancer regions
Eru01G009056.t1	EfMYB18	CAAT-box	CCAAT	19	5	-	Arabidopsis thaliana	common cis-acting element in promoter and enhancer regions
Eru01G009056.t1	EfMYB18	CAAT-box	CAAT	207	4	-	Nicotiana glutinosa	common cis-acting element in promoter and enhancer regions
Eru01G009056.t1	EfMYB18	CAAT-box	CAAT	224	4	+	Nicotiana glutinosa	common cis-acting element in promoter and enhancer regions
Eru01G009056.t1	EfMYB18	CAAT-box	CAAAT	242	5	+	Pisum sativum	common cis-acting element in promoter and enhancer regions
Eru01G009056.t1	EfMYB18	CAAT-box	CAAT	433	4	-	Nicotiana glutinosa	common cis-acting element in promoter and enhancer regions
Eru01G009056.t1	EfMYB18	CAAT-box	CCAAT	439	5	-	Arabidopsis thaliana	common cis-acting element in promoter and enhancer regions
Eru01G009056.t1	EfMYB18	CAAT-box	CAAT	532	4	-	Nicotiana glutinosa	common cis-acting element in promoter and enhancer regions
Eru01G009056.t1	EfMYB18	CAAT-box	CAAT	689	4	-	Nicotiana glutinosa	common cis-acting element in promoter and enhancer regions
Eru01G009056.t1	EfMYB18	CAAT-box	CAAT	706	4	+	Nicotiana glutinosa	common cis-acting element in promoter and enhancer regions
Eru01G009056.t1	EfMYB18	CAAT-box	CAAT	891	4	-	Nicotiana glutinosa	common cis-acting element in promoter and enhancer regions
Eru01G009056.t1	EfMYB18	CAAT-box	CCAAT	1071	5	-	Arabidopsis thaliana	common cis-acting element in promoter and enhancer regions
Eru01G009056.t1	EfMYB18	CAAT-box	CAAAT	1252	5	-	Pisum sativum	common cis-acting element in promoter and enhancer regions
Eru01G009056.t1	EfMYB18	CAAT-box	CAAT	1297	4	-	Nicotiana glutinosa	common cis-acting element in promoter and enhancer regions
Eru01G009056.t1	EfMYB18	CAAT-box	CCAAT	1478	5	-	Arabidopsis thaliana	common cis-acting element in promoter and enhancer regions
Eru01G009056.t1	EfMYB18	CAAT-box	CAAT	1501	4	+	Nicotiana glutinosa	common cis-acting element in promoter and enhancer regions
Eru01G009056.t1	EfMYB18	CAAT-box	CAAAT	1652	5	+	Pisum sativum	common cis-acting element in promoter and enhancer regions
Eru01G009056.t1	EfMYB18	CAAT-box	CAAT	1761	4	+	Nicotiana glutinosa	common cis-acting element in promoter and enhancer regions
Eru01G009056.t1	EfMYB18	CAAT-box	CCCAATTT	1773	8	+	Arabidopsis thaliana	common cis-acting element in promoter and enhancer regions
Eru01G009056.t1	EfMYB18	CAAT-box	CCAAT	1774	5	+	Arabidopsis thaliana	common cis-acting element in promoter and enhancer regions
Eru01G009056.t1	EfMYB18	CAAT-box	CAAT	1775	4	+	Nicotiana glutinosa	common cis-acting element in promoter and enhancer regions
Eru01G009056.t1	EfMYB18	CAAT-box	CAAT	1807	4	+	Nicotiana glutinosa	common cis-acting element in promoter and enhancer regions
Eru01G009056.t1	EfMYB18	CAAT-box	CCCAATTT	1858	8	+	Arabidopsis thaliana	common cis-acting element in promoter and enhancer regions
Eru01G009056.t1	EfMYB18	CAAT-box	CCAAT	1859	5	+	Arabidopsis thaliana	common cis-acting element in promoter and enhancer regions
Eru01G009056.t1	EfMYB18	CAAT-box	CAAT	1860	4	+	Nicotiana glutinosa	common cis-acting element in promoter and enhancer regions
Eru01G009056.t1	EfMYB18	CAAT-box	CAAAT	1921	5	-	Pisum sativum	common cis-acting element in promoter and enhancer regions
Eru01G009056.t1	EfMYB18	CAAT-box	CTCC	31	4	-	Petroselinum hortense	common cis-acting element in promoter and enhancer regions
Eru01G009056.t1	EfMYB18	CAAT-box	CTCC	57	4	-	Petroselinum hortense	common cis-acting element in promoter and enhancer regions
Eru01G009056.t1	EfMYB18	CAAT-box	CTCC	124	4	-	Petroselinum hortense	common cis-acting element in promoter and enhancer regions
Eru01G009056.t1	EfMYB18	CAAT-box	CTCC	201	4	-	Petroselinum hortense	common cis-acting element in promoter and enhancer regions
Eru01G009056.t1	EfMYB18	CAAT-box	CTCC	361	4	+	Petroselinum hortense	common cis-acting element in promoter and enhancer regions
Eru01G009056.t1	EfMYB18	CAAT-box	CTCC	508	4	+	Petroselinum hortense	common cis-acting element in promoter and enhancer regions
Eru01G009056.t1	EfMYB18	CAAT-box	CTCC	676	4	+	Petroselinum hortense	common cis-acting element in promoter and enhancer regions
Eru01G009056.t1	EfMYB18	CAAT-box	CTCC	693	4	+	Petroselinum hortense	common cis-acting element in promoter and enhancer regions
Eru01G009056.t1	EfMYB18	CAAT-box	CTCC	755	4	-	Petroselinum hortense	common cis-acting element in promoter and enhancer regions
Eru01G009056.t1	EfMYB18	CAAT-box	CTCC	762	4	-	Petroselinum hortense	common cis-acting element in promoter and enhancer regions
Eru01G009056.t1	EfMYB18	CAAT-box	CTCC	858	4	+	Petroselinum hortense	common cis-acting element in promoter and enhancer regions
Eru01G009056.t1	EfMYB18	CAAT-box	CTCC	978	4	+	Petroselinum hortense	common cis-acting element in promoter and enhancer regions
Eru01G009056.t1	EfMYB18	CAAT-box	CTCC	1066	4	+	Petroselinum hortense	common cis-acting element in promoter and enhancer regions
Eru01G009056.t1	EfMYB18	CAAT-box	CTCC	1128	4	+	Petroselinum hortense	common cis-acting element in promoter and enhancer regions
Eru01G009056.t1	EfMYB18	CAAT-box	CTCC	1170	4	+	Petroselinum hortense	common cis-acting element in promoter and enhancer regions
Eru01G009056.t1	EfMYB18	CAAT-box	CTCC	1218	4	+	Petroselinum hortense	common cis-acting element in promoter and enhancer regions
Eru01G009056.t1	EfMYB18	CAAT-box	CTCC	1222	4	+	Petroselinum hortense	common cis-acting element in promoter and enhancer regions
Eru01G009056.t1	EfMYB18	CAAT-box	CTCC	1227	4	+	Petroselinum hortense	common cis-acting element in promoter and enhancer regions
Eru01G009056.t1	EfMYB18	CAAT-box	CTCC	1230	4	+	Petroselinum hortense	common cis-acting element in promoter and enhancer regions
Eru01G009056.t1	EfMYB18	CAAT-box	CTCC	1248	4	+	Petroselinum hortense	common cis-acting element in promoter and enhancer regions
Eru01G009056.t1	EfMYB18	CAAT-box	CTCC	1359	4	-	Petroselinum hortense	common cis-acting element in promoter and enhancer regions
Eru01G009056.t1	EfMYB18	CAAT-box	CTCC	1369	4	-	Petroselinum hortense	common cis-acting element in promoter and enhancer regions
Eru01G009056.t1	EfMYB18	CAAT-box	CTCC	1372	4	-	Petroselinum hortense	common cis-acting element in promoter and enhancer regions
Eru01G009056.t1	EfMYB18	CAAT-box	CTCC	1453	4	-	Petroselinum hortense	common cis-acting element in promoter and enhancer regions
Eru01G009056.t1	EfMYB18	CAAT-box	CTCC	1533	4	+	Petroselinum hortense	common cis-acting element in promoter and enhancer regions
Eru01G009056.t1	EfMYB18	CAAT-box	CTCC	1951	4	+	Petroselinum hortense	common cis-acting element in promoter and enhancer regions
Eru01G009056.t1	EfMYB18	CAAT-box	CAACTG	714	6	+	Arabidopsis thaliana	common cis-acting element in promoter and enhancer regions
Eru01G009056.t1	EfMYB18	CAAT-box	CAACTG	744	6	+	Arabidopsis thaliana	common cis-acting element in promoter and enhancer regions
Eru01G009056.t1	EfMYB18	CAAT-box	CCGTTG	994	6	+	Arabidopsis thaliana	common cis-acting element in promoter and enhancer regions
Eru01G009056.t1	EfMYB18	CAAT-box	CAACTG	714	6	+	Arabidopsis thaliana	common cis-acting element in promoter and enhancer regions
Eru01G009056.t1	EfMYB18	CAAT-box	CAACTG	744	6	+	Arabidopsis thaliana	common cis-acting element in promoter and enhancer regions
Eru01G009056.t1	EfMYB18	CAAT-box	AAACCA	1525	6	-	Zea mays	common cis-acting element in promoter and enhancer regions
Eru01G009056.t1	EfMYB18	CAAT-box	CCGTCC	850	6	+	Petroselinum hortense	common cis-acting element in promoter and enhancer regions
Eru01G009056.t1	EfMYB18	CAAT-box	CCGTCC	1006	6	+	Petroselinum hortense	common cis-acting element in promoter and enhancer regions
Eru01G009056.t1	EfMYB18	CAAT-box	CCGTCC	1436	6	-	Petroselinum hortense	common cis-acting element in promoter and enhancer regions
Eru01G009056.t1	EfMYB18	CAAT-box	CCGTCC	1569	6	-	Petroselinum hortense	common cis-acting element in promoter and enhancer regions
Eru01G009056.t1	EfMYB18	CAAT-box	CCGTCC	1603	6	-	Petroselinum hortense	common cis-acting element in promoter and enhancer regions
Eru01G009056.t1	EfMYB18	CAAT-box	ACGTG	43	5	+	Arabidopsis thaliana	common cis-acting element in promoter and enhancer regions
Eru01G009056.t1	EfMYB18	CAAT-box	GCCACT	1687	6	-	Arabidopsis thaliana	common cis-acting element in promoter and enhancer regions
Eru01G009056.t1	EfMYB18	CAAT-box	CCGTCC	850	6	+	Nicotiana tabacum	common cis-acting element in promoter and enhancer regions
Eru01G009056.t1	EfMYB18	CAAT-box	CCGTCC	1006	6	+	Nicotiana tabacum	common cis-acting element in promoter and enhancer regions
Eru01G009056.t1	EfMYB18	CAAT-box	CCGTCC	1436	6	-	Nicotiana tabacum	common cis-acting element in promoter and enhancer regions
Eru01G009056.t1	EfMYB18	CAAT-box	CCGTCC	1569	6	-	Nicotiana tabacum	common cis-acting element in promoter and enhancer regions
Eru01G009056.t1	EfMYB18	CAAT-box	CCGTCC	1603	6	-	Nicotiana tabacum	common cis-acting element in promoter and enhancer regions
Eru01G009056.t1	EfMYB18	CAAT-box	CGTCA	783	5	-	Hordeum vulgare	common cis-acting element in promoter and enhancer regions
Eru01G009056.t1	EfMYB18	CAAT-box	CGTCA	1049	5	-	Hordeum vulgare	common cis-acting element in promoter and enhancer regions
Eru01G009056.t1	EfMYB18	CAAT-box	CGTCA	1183	5	-	Hordeum vulgare	common cis-acting element in promoter and enhancer regions
Eru01G009056.t1	EfMYB18	CAAT-box	CGTGG	456	5	-	Zea mays	common cis-acting element in promoter and enhancer regions
Eru01G009056.t1	EfMYB18	CAAT-box	CGTGG	536	5	-	Zea mays	common cis-acting element in promoter and enhancer regions
Eru01G009056.t1	EfMYB18	CAAT-box	CGTGG	881	5	-	Zea mays	common cis-acting element in promoter and enhancer regions
Eru01G009056.t1	EfMYB18	CAAT-box	CGTGG	1037	5	-	Zea mays	common cis-acting element in promoter and enhancer regions
Eru01G009056.t1	EfMYB18	CAAT-box	CGTGG	1232	5	-	Zea mays	common cis-acting element in promoter and enhancer regions
Eru01G009056.t1	EfMYB18	CAAT-box	CGTGG	1703	5	+	Zea mays	common cis-acting element in promoter and enhancer regions
Eru01G009056.t1	EfMYB18	CAAT-box	CCGTCC	850	6	+	Petroselinum crispum	common cis-acting element in promoter and enhancer regions
Eru01G009056.t1	EfMYB18	CAAT-box	CCGTCC	1006	6	+	Petroselinum crispum	common cis-acting element in promoter and enhancer regions
Eru01G009056.t1	EfMYB18	CAAT-box	CCGTCC	1436	6	-	Petroselinum crispum	common cis-acting element in promoter and enhancer regions
Eru01G009056.t1	EfMYB18	CAAT-box	CCGTCC	1569	6	-	Petroselinum crispum	common cis-acting element in promoter and enhancer regions
Eru01G009056.t1	EfMYB18	CAAT-box	CCGTCC	1603	6	-	Petroselinum crispum	common cis-acting element in promoter and enhancer regions
Eru01G009056.t1	EfMYB18	CAAT-box	CATTTG	242	6	-	Arabidopsis thaliana	common cis-acting element in promoter and enhancer regions
Eru01G009056.t1	EfMYB18	CAAT-box	CATTTG	1251	6	+	Arabidopsis thaliana	common cis-acting element in promoter and enhancer regions
Eru01G009056.t1	EfMYB18	CAAT-box	CATGTG	1904	6	-	Arabidopsis thaliana	common cis-acting element in promoter and enhancer regions
Eru01G009056.t1	EfMYB18	CAAT-box	CATTTG	1920	6	+	Arabidopsis thaliana	common cis-acting element in promoter and enhancer regions
Eru01G009056.t1	EfMYB18	CAAT-box	TGACG	783	5	+	Hordeum vulgare	common cis-acting element in promoter and enhancer regions
Eru01G009056.t1	EfMYB18	CAAT-box	TGACG	1049	5	+	Hordeum vulgare	common cis-acting element in promoter and enhancer regions
Eru01G009056.t1	EfMYB18	CAAT-box	TGACG	1183	5	+	Hordeum vulgare	common cis-acting element in promoter and enhancer regions
Eru01G009056.t1	EfMYB18	CAAT-box	GGGCGG	1123	6	-	Oryza sativa	common cis-acting element in promoter and enhancer regions
Eru01G009056.t1	EfMYB18	CAAT-box	AGGGG	54	5	+	Arabidopsis thaliana	common cis-acting element in promoter and enhancer regions
Eru01G009056.t1	EfMYB18	CAAT-box	AGGGG	355	5	-	Arabidopsis thaliana	common cis-acting element in promoter and enhancer regions
Eru01G009056.t1	EfMYB18	CAAT-box	AGGGG	511	5	-	Arabidopsis thaliana	common cis-acting element in promoter and enhancer regions
Eru01G009056.t1	EfMYB18	CAAT-box	AGGGG	801	5	+	Arabidopsis thaliana	common cis-acting element in promoter and enhancer regions
Eru01G009056.t1	EfMYB18	CAAT-box	AGGGG	1017	5	-	Arabidopsis thaliana	common cis-acting element in promoter and enhancer regions
Eru01G009056.t1	EfMYB18	CAAT-box	AGGGG	1783	5	+	Arabidopsis thaliana	common cis-acting element in promoter and enhancer regions
Eru01G009056.t1	EfMYB18	CAAT-box	TATAAAAT	1960	8	-	Arabidopsis thaliana	common cis-acting element in promoter and enhancer regions
Eru01G009056.t1	EfMYB18	CAAT-box	CCACCT	1385	6	-	Pisum sativum	common cis-acting element in promoter and enhancer regions
Eru01G009056.t1	EfMYB18	CAAT-box	CCACCT	1665	6	-	Pisum sativum	common cis-acting element in promoter and enhancer regions
Eru01G009056.t1	EfMYB18	CAAT-box	CAACGG	994	6	-	Hordeum vulgare	common cis-acting element in promoter and enhancer regions
Eru01G009056.t1	EfMYB18	CAAT-box	AGCCACC	472	7	+	Arabidopsis thaliana	common cis-acting element in promoter and enhancer regions
Eru01G009056.t1	EfMYB18	CAAT-box	AGCCACC	1386	7	-	Arabidopsis thaliana	common cis-acting element in promoter and enhancer regions
Eru01G009056.t1	EfMYB18	CAAT-box	TGACG	783	5	+	Arabidopsis thaliana	common cis-acting element in promoter and enhancer regions
Eru01G009056.t1	EfMYB18	CAAT-box	TGACG	1049	5	+	Arabidopsis thaliana	common cis-acting element in promoter and enhancer regions
Eru01G009056.t1	EfMYB18	CAAT-box	TGACG	1183	5	+	Arabidopsis thaliana	common cis-acting element in promoter and enhancer regions
Eru01G010997.t1	EfMYB19	CAAT-box	CAAT	3	4	+	Nicotiana glutinosa	common cis-acting element in promoter and enhancer regions
Eru01G010997.t1	EfMYB19	CAAT-box	CAAT	137	4	-	Nicotiana glutinosa	common cis-acting element in promoter and enhancer regions
Eru01G010997.t1	EfMYB19	CAAT-box	CAAT	187	4	+	Nicotiana glutinosa	common cis-acting element in promoter and enhancer regions
Eru01G010997.t1	EfMYB19	CAAT-box	CAAT	212	4	-	Nicotiana glutinosa	common cis-acting element in promoter and enhancer regions
Eru01G010997.t1	EfMYB19	CAAT-box	CAAT	328	4	+	Nicotiana glutinosa	common cis-acting element in promoter and enhancer regions
Eru01G010997.t1	EfMYB19	CAAT-box	CAAT	370	4	-	Nicotiana glutinosa	common cis-acting element in promoter and enhancer regions
Eru01G010997.t1	EfMYB19	CAAT-box	CAAAT	675	5	+	Pisum sativum	common cis-acting element in promoter and enhancer regions
Eru01G010997.t1	EfMYB19	CAAT-box	CAAAT	737	5	-	Pisum sativum	common cis-acting element in promoter and enhancer regions
Eru01G010997.t1	EfMYB19	CAAT-box	CAAAT	777	5	-	Pisum sativum	common cis-acting element in promoter and enhancer regions
Eru01G010997.t1	EfMYB19	CAAT-box	CAAAT	1056	5	+	Pisum sativum	common cis-acting element in promoter and enhancer regions
Eru01G010997.t1	EfMYB19	CAAT-box	CAAAT	1107	5	+	Pisum sativum	common cis-acting element in promoter and enhancer regions
Eru01G010997.t1	EfMYB19	CAAT-box	CAAT	1110	4	-	Nicotiana glutinosa	common cis-acting element in promoter and enhancer regions
Eru01G010997.t1	EfMYB19	CAAT-box	CAAAT	1139	5	-	Pisum sativum	common cis-acting element in promoter and enhancer regions
Eru01G010997.t1	EfMYB19	CAAT-box	CAAT	1172	4	-	Nicotiana glutinosa	common cis-acting element in promoter and enhancer regions
Eru01G010997.t1	EfMYB19	CAAT-box	CAAT	1192	4	-	Nicotiana glutinosa	common cis-acting element in promoter and enhancer regions
Eru01G010997.t1	EfMYB19	CAAT-box	CAAAT	1332	5	+	Pisum sativum	common cis-acting element in promoter and enhancer regions
Eru01G010997.t1	EfMYB19	CAAT-box	CAAT	1411	4	-	Nicotiana glutinosa	common cis-acting element in promoter and enhancer regions
Eru01G010997.t1	EfMYB19	CAAT-box	CAAT	1510	4	-	Nicotiana glutinosa	common cis-acting element in promoter and enhancer regions
Eru01G010997.t1	EfMYB19	CAAT-box	CAAT	1527	4	+	Nicotiana glutinosa	common cis-acting element in promoter and enhancer regions
Eru01G010997.t1	EfMYB19	CAAT-box	CAAAT	1614	5	-	Pisum sativum	common cis-acting element in promoter and enhancer regions
Eru01G010997.t1	EfMYB19	CAAT-box	CAAT	1676	4	+	Nicotiana glutinosa	common cis-acting element in promoter and enhancer regions
Eru01G010997.t1	EfMYB19	CAAT-box	CAAT	1732	4	-	Nicotiana glutinosa	common cis-acting element in promoter and enhancer regions
Eru01G010997.t1	EfMYB19	CAAT-box	TAGATAACC	1448	9	+	Pisum sativum	common cis-acting element in promoter and enhancer regions
Eru01G010997.t1	EfMYB19	CAAT-box	CTCC	92	4	+	Petroselinum hortense	common cis-acting element in promoter and enhancer regions
Eru01G010997.t1	EfMYB19	CAAT-box	CTCC	401	4	+	Petroselinum hortense	common cis-acting element in promoter and enhancer regions
Eru01G010997.t1	EfMYB19	CAAT-box	CTCC	826	4	-	Petroselinum hortense	common cis-acting element in promoter and enhancer regions
Eru01G010997.t1	EfMYB19	CAAT-box	CTCC	868	4	+	Petroselinum hortense	common cis-acting element in promoter and enhancer regions
Eru01G010997.t1	EfMYB19	CAAT-box	CTCC	1358	4	-	Petroselinum hortense	common cis-acting element in promoter and enhancer regions
Eru01G010997.t1	EfMYB19	CAAT-box	CTCC	1700	4	+	Petroselinum hortense	common cis-acting element in promoter and enhancer regions
Eru01G010997.t1	EfMYB19	CAAT-box	CTCC	1724	4	-	Petroselinum hortense	common cis-acting element in promoter and enhancer regions
Eru01G010997.t1	EfMYB19	CAAT-box	CTCC	1777	4	+	Petroselinum hortense	common cis-acting element in promoter and enhancer regions
Eru01G010997.t1	EfMYB19	CAAT-box	CTCC	1792	4	+	Petroselinum hortense	common cis-acting element in promoter and enhancer regions
Eru01G010997.t1	EfMYB19	CAAT-box	CTCC	1887	4	+	Petroselinum hortense	common cis-acting element in promoter and enhancer regions
Eru01G010997.t1	EfMYB19	CAAT-box	CAACTG	471	6	-	Arabidopsis thaliana	common cis-acting element in promoter and enhancer regions
Eru01G010997.t1	EfMYB19	CAAT-box	TACGTG	1463	6	-	Arabidopsis thaliana	common cis-acting element in promoter and enhancer regions
Eru01G010997.t1	EfMYB19	CAAT-box	CACGTC	1760	6	-	Zea mays	common cis-acting element in promoter and enhancer regions
Eru01G010997.t1	EfMYB19	CAAT-box	CAACTG	471	6	-	Arabidopsis thaliana	common cis-acting element in promoter and enhancer regions
Eru01G010997.t1	EfMYB19	CAAT-box	AACGAC	1757	6	+	Brassica oleracea	common cis-acting element in promoter and enhancer regions
Eru01G010997.t1	EfMYB19	CAAT-box	AAACCA	1103	6	+	Zea mays	common cis-acting element in promoter and enhancer regions
Eru01G010997.t1	EfMYB19	CAAT-box	TATATA	217	6	+	Arabidopsis thaliana	common cis-acting element in promoter and enhancer regions
Eru01G010997.t1	EfMYB19	CAAT-box	TATATA	852	6	+	Arabidopsis thaliana	common cis-acting element in promoter and enhancer regions
Eru01G010997.t1	EfMYB19	CAAT-box	TATATA	1928	6	-	Arabidopsis thaliana	common cis-acting element in promoter and enhancer regions
Eru01G010997.t1	EfMYB19	CAAT-box	TATATA	1954	6	-	Arabidopsis thaliana	common cis-acting element in promoter and enhancer regions
Eru01G010997.t1	EfMYB19	CAAT-box	TCAGAAGAGG	1090	9	-	Brassica oleracea	common cis-acting element in promoter and enhancer regions
Eru01G010997.t1	EfMYB19	CAAT-box	CCATCTTTTT	1485	9	-	Nicotiana tabacum	common cis-acting element in promoter and enhancer regions
Eru01G010997.t1	EfMYB19	CAAT-box	TAAAATACT	494	9	-	Pisum sativum	common cis-acting element in promoter and enhancer regions
Eru01G010997.t1	EfMYB19	CAAT-box	motif_sequence	208	4	-	organism	common cis-acting element in promoter and enhancer regions
Eru01G010997.t1	EfMYB19	CAAT-box	motif_sequence	303	4	-	organism	common cis-acting element in promoter and enhancer regions
Eru01G010997.t1	EfMYB19	CAAT-box	motif_sequence	309	4	-	organism	common cis-acting element in promoter and enhancer regions
Eru01G010997.t1	EfMYB19	CAAT-box	motif_sequence	315	4	-	organism	common cis-acting element in promoter and enhancer regions
Eru01G010997.t1	EfMYB19	CAAT-box	motif_sequence	321	4	-	organism	common cis-acting element in promoter and enhancer regions
Eru01G010997.t1	EfMYB19	CAAT-box	motif_sequence	358	4	+	organism	common cis-acting element in promoter and enhancer regions
Eru01G010997.t1	EfMYB19	CAAT-box	motif_sequence	419	4	+	organism	common cis-acting element in promoter and enhancer regions
Eru01G010997.t1	EfMYB19	CAAT-box	motif_sequence	796	4	+	organism	common cis-acting element in promoter and enhancer regions
Eru01G010997.t1	EfMYB19	CAAT-box	motif_sequence	1065	4	+	organism	common cis-acting element in promoter and enhancer regions
Eru01G010997.t1	EfMYB19	CAAT-box	motif_sequence	1669	4	-	organism	common cis-acting element in promoter and enhancer regions
Eru01G010997.t1	EfMYB19	CAAT-box	motif_sequence	1739	4	+	organism	common cis-acting element in promoter and enhancer regions
Eru01G010997.t1	EfMYB19	CAAT-box	TTGACC	56	6	+	Arabidopsis thaliana	common cis-acting element in promoter and enhancer regions
Eru01G010997.t1	EfMYB19	CAAT-box	TAACCA	1452	6	+	Arabidopsis thaliana	common cis-acting element in promoter and enhancer regions
Eru01G010997.t1	EfMYB19	CAAT-box	TCATCTTCAT	6	9	+	Pisum sativum	common cis-acting element in promoter and enhancer regions
Eru01G010997.t1	EfMYB19	CAAT-box	ATATAT	216	6	+	Brassica napus	common cis-acting element in promoter and enhancer regions
Eru01G010997.t1	EfMYB19	CAAT-box	TATATA	217	6	+	Arabidopsis thaliana	common cis-acting element in promoter and enhancer regions
Eru01G010997.t1	EfMYB19	CAAT-box	TATA	219	4	+	Arabidopsis thaliana	common cis-acting element in promoter and enhancer regions
Eru01G010997.t1	EfMYB19	CAAT-box	TATA	445	4	+	Arabidopsis thaliana	common cis-acting element in promoter and enhancer regions
Eru01G010997.t1	EfMYB19	CAAT-box	TATAAA	548	6	-	Helianthus annuus	common cis-acting element in promoter and enhancer regions
Eru01G010997.t1	EfMYB19	CAAT-box	TATAA	549	5	-	Arabidopsis thaliana	common cis-acting element in promoter and enhancer regions
Eru01G010997.t1	EfMYB19	CAAT-box	TATA	550	4	+	Arabidopsis thaliana	common cis-acting element in promoter and enhancer regions
Eru01G010997.t1	EfMYB19	CAAT-box	ATTATA	850	6	+	Brassica napus	common cis-acting element in promoter and enhancer regions
Eru01G010997.t1	EfMYB19	CAAT-box	TATATAA	851	7	-	Arabidopsis thaliana	common cis-acting element in promoter and enhancer regions
Eru01G010997.t1	EfMYB19	CAAT-box	TATATA	852	6	+	Arabidopsis thaliana	common cis-acting element in promoter and enhancer regions
Eru01G010997.t1	EfMYB19	CAAT-box	TATA	854	4	+	Arabidopsis thaliana	common cis-acting element in promoter and enhancer regions
Eru01G010997.t1	EfMYB19	CAAT-box	TATA	1119	4	-	Arabidopsis thaliana	common cis-acting element in promoter and enhancer regions
Eru01G010997.t1	EfMYB19	CAAT-box	TATAAGAA	1200	8	-	Zea mays	common cis-acting element in promoter and enhancer regions
Eru01G010997.t1	EfMYB19	CAAT-box	TATAA	1203	5	-	Arabidopsis thaliana	common cis-acting element in promoter and enhancer regions
Eru01G010997.t1	EfMYB19	CAAT-box	TATA	1204	4	-	Arabidopsis thaliana	common cis-acting element in promoter and enhancer regions
Eru01G010997.t1	EfMYB19	CAAT-box	TATAAATA	1394	8	-	Daucus carota	common cis-acting element in promoter and enhancer regions
Eru01G010997.t1	EfMYB19	CAAT-box	TATAAAT	1395	7	-	Brassica juncea	common cis-acting element in promoter and enhancer regions
Eru01G010997.t1	EfMYB19	CAAT-box	TATAAA	1396	6	-	Helianthus annuus	common cis-acting element in promoter and enhancer regions
Eru01G010997.t1	EfMYB19	CAAT-box	TATAA	1397	5	-	Arabidopsis thaliana	common cis-acting element in promoter and enhancer regions
Eru01G010997.t1	EfMYB19	CAAT-box	TATA	1398	4	-	Arabidopsis thaliana	common cis-acting element in promoter and enhancer regions
Eru01G010997.t1	EfMYB19	CAAT-box	ATATAA	1678	6	+	Brassica oleracea	common cis-acting element in promoter and enhancer regions
Eru01G010997.t1	EfMYB19	CAAT-box	TATA	1679	4	-	Arabidopsis thaliana	common cis-acting element in promoter and enhancer regions
Eru01G010997.t1	EfMYB19	CAAT-box	ATATAA	1683	6	+	Brassica oleracea	common cis-acting element in promoter and enhancer regions
Eru01G010997.t1	EfMYB19	CAAT-box	TATA	1684	4	-	Arabidopsis thaliana	common cis-acting element in promoter and enhancer regions
Eru01G010997.t1	EfMYB19	CAAT-box	TATA	1818	4	-	Arabidopsis thaliana	common cis-acting element in promoter and enhancer regions
Eru01G010997.t1	EfMYB19	CAAT-box	ATATAT	1927	6	-	Brassica napus	common cis-acting element in promoter and enhancer regions
Eru01G010997.t1	EfMYB19	CAAT-box	TATATA	1928	6	-	Arabidopsis thaliana	common cis-acting element in promoter and enhancer regions
Eru01G010997.t1	EfMYB19	CAAT-box	TATA	1930	4	-	Arabidopsis thaliana	common cis-acting element in promoter and enhancer regions
Eru01G010997.t1	EfMYB19	CAAT-box	TATAA	1942	5	-	Arabidopsis thaliana	common cis-acting element in promoter and enhancer regions
Eru01G010997.t1	EfMYB19	CAAT-box	TATA	1943	4	-	Arabidopsis thaliana	common cis-acting element in promoter and enhancer regions
Eru01G010997.t1	EfMYB19	CAAT-box	TATATA	1954	6	-	Arabidopsis thaliana	common cis-acting element in promoter and enhancer regions
Eru01G010997.t1	EfMYB19	CAAT-box	TATA	1956	4	-	Arabidopsis thaliana	common cis-acting element in promoter and enhancer regions
Eru01G010997.t1	EfMYB19	CAAT-box	AGGGG	410	5	+	Arabidopsis thaliana	common cis-acting element in promoter and enhancer regions
Eru01G010997.t1	EfMYB19	CAAT-box	AGGGG	1647	5	+	Arabidopsis thaliana	common cis-acting element in promoter and enhancer regions
Eru01G010997.t1	EfMYB19	CAAT-box	AGGGG	1665	5	+	Arabidopsis thaliana	common cis-acting element in promoter and enhancer regions
Eru01G010997.t1	EfMYB19	CAAT-box	GGGCGG	1836	6	-	Oryza sativa	common cis-acting element in promoter and enhancer regions
Eru01G010997.t1	EfMYB19	CAAT-box	GAAAGAA	1068	7	-	Avena sativa	common cis-acting element in promoter and enhancer regions
Eru01G010997.t1	EfMYB19	CAAT-box	GAAAGAA	1098	7	+	Avena sativa	common cis-acting element in promoter and enhancer regions
Eru01G010997.t1	EfMYB19	CAAT-box	ATTAAT	269	6	+	Petroselinum crispum	common cis-acting element in promoter and enhancer regions
Eru01G010997.t1	EfMYB19	CAAT-box	CCACCT	894	6	-	Pisum sativum	common cis-acting element in promoter and enhancer regions
Eru01G010997.t1	EfMYB19	CAAT-box	CAACAG	297	6	+	Arabidopsis thaliana	common cis-acting element in promoter and enhancer regions
Eru01G010997.t1	EfMYB19	CAAT-box	CAACCA	780	6	-	Arabidopsis thaliana	common cis-acting element in promoter and enhancer regions
Eru01G010997.t1	EfMYB19	CAAT-box	TAACCA	1452	6	+	Arabidopsis thaliana	common cis-acting element in promoter and enhancer regions
Eru01G010997.t1	EfMYB19	CAAT-box	TGACG	1551	5	+	Arabidopsis thaliana	common cis-acting element in promoter and enhancer regions
Eru01G010997.t1	EfMYB19	CAAT-box	TGACG	1764	5	+	Arabidopsis thaliana	common cis-acting element in promoter and enhancer regions
Eru01G010997.t1	EfMYB19	CAAT-box	CAACAG	297	6	+	Nicotiana tabacum	common cis-acting element in promoter and enhancer regions
Eru01G010997.t1	EfMYB19	CAAT-box	TACGGTC	527	7	+	Arabidopsis thaliana	common cis-acting element in promoter and enhancer regions
Eru01G010997.t1	EfMYB19	CAAT-box	ACGTG	1463	5	-	Arabidopsis thaliana	common cis-acting element in promoter and enhancer regions
Eru01G010997.t1	EfMYB19	CAAT-box	ACGTG	1761	5	+	Arabidopsis thaliana	common cis-acting element in promoter and enhancer regions
Eru01G010997.t1	EfMYB19	CAAT-box	ATAGATAA	1447	8	+	Arabidopsis thaliana	common cis-acting element in promoter and enhancer regions
[truncated: 3,948 more rows]

## Sheet: Ef1R-MYB，Ef3R-MYB
GeneID	Gene name	cis_elements	sequence	start	length	position	species	descriptions
Eru01G001492.t1	EfMYB1	ABRE	CGTACGTGCA	1154	9	-	Hordeum vulgare	cis-acting element involved in low-temperature responsiveness
Eru01G001492.t1	EfMYB1	ABRE	ACGTG	1456	5	-	Arabidopsis thaliana	cis-acting element involved in low-temperature responsiveness
Eru01G001492.t1	EfMYB1	ABRE	ACGTG	1820	5	+	Arabidopsis thaliana	cis-acting element involved in low-temperature responsiveness
Eru01G001492.t1	EfMYB1	ABRE	GCCGCGTGGC	1862	9	+	Oryza sativa	cis-acting element involved in low-temperature responsiveness
Eru01G001492.t1	EfMYB1	AC-I	(T/C)C(T/C)(C/T)ACC(T/C)ACC	1845	8.5	+	Phaseolus vulgaris	cis-acting element involved in low-temperature responsiveness
Eru01G001492.t1	EfMYB1	ARE	AAACCA	1282	6	+	Zea mays	auxin-responsive element
Eru01G001492.t1	EfMYB1	as-1	TGACG	114	5	-	Arabidopsis thaliana	cis-acting element involved in low-temperature responsiveness
Eru01G001492.t1	EfMYB1	as-1	TGACG	1476	5	-	Arabidopsis thaliana	cis-acting element involved in low-temperature responsiveness
Eru01G001492.t1	EfMYB1	AT~TATA-box	TATATA	16	6	+	Arabidopsis thaliana	cis-acting element involved in light responsiveness
Eru01G001492.t1	EfMYB1	AT~TATA-box	TATATA	18	6	+	Arabidopsis thaliana	cis-acting element involved in light responsiveness
Eru01G001492.t1	EfMYB1	AT~TATA-box	TATATA	20	6	+	Arabidopsis thaliana	cis-acting element involved in light responsiveness
Eru01G001492.t1	EfMYB1	AT~TATA-box	TATATA	22	6	+	Arabidopsis thaliana	cis-acting element involved in light responsiveness
Eru01G001492.t1	EfMYB1	AT~TATA-box	TATATA	24	6	+	Arabidopsis thaliana	cis-acting element involved in low-temperature responsiveness
Eru01G001492.t1	EfMYB1	AT~TATA-box	TATATA	26	6	+	Arabidopsis thaliana	cis-acting element involved in low-temperature responsiveness
Eru01G001492.t1	EfMYB1	AT~TATA-box	TATATA	648	6	+	Arabidopsis thaliana	cis-acting element involved in low-temperature responsiveness
Eru01G001492.t1	EfMYB1	AT~TATA-box	TATATA	1967	6	-	Arabidopsis thaliana	cis-acting element involved in low-temperature responsiveness
Eru01G001492.t1	EfMYB1	Box 4	ATTAAT	8	6	+	Petroselinum crispum	cis-acting element involved in defense and stress responsiveness
Eru01G001492.t1	EfMYB1	CAAT-box	CAAAT	277	5	+	Pisum sativum	auxin-responsive element
Eru01G001492.t1	EfMYB1	CAAT-box	CAAT	290	4	-	Nicotiana glutinosa	auxin-responsive element
Eru01G001492.t1	EfMYB1	CAAT-box	CCAAT	345	5	+	Arabidopsis thaliana	auxin-responsive element
Eru01G001492.t1	EfMYB1	CAAT-box	CAAT	346	4	+	Nicotiana glutinosa	auxin-responsive element
Eru01G001492.t1	EfMYB1	CAAT-box	CAAT	474	4	+	Nicotiana glutinosa	auxin-responsive element
Eru01G001492.t1	EfMYB1	CAAT-box	CAAAT	476	5	-	Pisum sativum	auxin-responsive element
Eru01G001492.t1	EfMYB1	CAAT-box	CAAAT	547	5	+	Pisum sativum	auxin-responsive element
Eru01G001492.t1	EfMYB1	CAAT-box	CAAT	559	4	-	Nicotiana glutinosa	auxin-responsive element
Eru01G001492.t1	EfMYB1	CAAT-box	CAAT	668	4	-	Nicotiana glutinosa	auxin-responsive element
Eru01G001492.t1	EfMYB1	CAAT-box	CAAT	685	4	-	Nicotiana glutinosa	auxin-responsive element
Eru01G001492.t1	EfMYB1	CAAT-box	CAAAT	689	5	-	Pisum sativum	auxin-responsive element
Eru01G001492.t1	EfMYB1	CAAT-box	CAAT	710	4	-	Nicotiana glutinosa	auxin-responsive element
Eru01G001492.t1	EfMYB1	CAAT-box	CAAAT	745	5	+	Pisum sativum	auxin-responsive element
Eru01G001492.t1	EfMYB1	CAAT-box	CAAT	825	4	+	Nicotiana glutinosa	auxin-responsive element
Eru01G001492.t1	EfMYB1	CAAT-box	CAAAT	842	5	-	Pisum sativum	auxin-responsive element
Eru01G001492.t1	EfMYB1	CAAT-box	CAAAT	868	5	-	Pisum sativum	binding site of AT-rich DNA binding protein (ATBP-1)
Eru01G001492.t1	EfMYB1	CAAT-box	CCAAT	887	5	-	Arabidopsis thaliana	binding site of AT-rich DNA binding protein (ATBP-1)
Eru01G001492.t1	EfMYB1	CAAT-box	CCAAT	939	5	-	Arabidopsis thaliana	binding site of AT-rich DNA binding protein (ATBP-1)
Eru01G001492.t1	EfMYB1	CAAT-box	CAAAT	1064	5	+	Pisum sativum	binding site of AT-rich DNA binding protein (ATBP-1)
Eru01G001492.t1	EfMYB1	CAAT-box	TGCCAAC	1271	7	+	Petunia hybrida	binding site of AT-rich DNA binding protein (ATBP-1)
Eru01G001492.t1	EfMYB1	CAAT-box	CCAAT	1342	5	+	Arabidopsis thaliana	binding site of AT-rich DNA binding protein (ATBP-1)
Eru01G001492.t1	EfMYB1	CAAT-box	CAAT	1343	4	+	Nicotiana glutinosa	binding site of AT-rich DNA binding protein (ATBP-1)
Eru01G001492.t1	EfMYB1	CAT-box	GCCACT	1040	6	+	Arabidopsis thaliana	auxin-responsive element
Eru01G001492.t1	EfMYB1	circadian	CAAAGATATC	858	9	-	Lycopersicon esculentum	cis-acting element involved in low-temperature responsiveness
Eru01G001492.t1	EfMYB1	CTAG-motif	ACTAGCAGAA	914	9	+	Avena sativa	cis-acting element involved in low-temperature responsiveness
Eru01G001492.t1	EfMYB1	DRE core	GCCGAC	1176	6	+	Arabidopsis thaliana	cis-acting element involved in the abscisic acid responsiveness
Eru01G001492.t1	EfMYB1	DRE core	GCCGAC	1631	6	-	Arabidopsis thaliana	cis-acting element involved in the abscisic acid responsiveness
Eru01G001492.t1	EfMYB1	ERE	ATTTCATA	2	8	-	Nicotiana glutinos	cis-acting element involved in low-temperature responsiveness
Eru01G001492.t1	EfMYB1	ERE	ATTTTAAA	449	8	-	Nicotiana glutinos	cis-acting element involved in low-temperature responsiveness
Eru01G001492.t1	EfMYB1	G-box	CACGTC	1819	6	-	Zea mays	auxin-responsive element
Eru01G001492.t1	EfMYB1	GC-motif	CCCCCG	1416	6	-	Zea mays	auxin-responsive element
Eru01G001492.t1	EfMYB1	GC-motif	CCCCCG	1686	6	-	Zea mays	auxin-responsive element
Eru01G001492.t1	EfMYB1	GT1-motif	GGTTAA	1090	6	-	Arabidopsis thaliana	auxin-responsive element
Eru01G001492.t1	EfMYB1	LTR	CCGAAA	1334	6	+	Hordeum vulgare	cis-acting element involved in defense and stress responsiveness
Eru01G001492.t1	EfMYB1	LTR	CCGAAA	1362	6	+	Hordeum vulgare	cis-acting element involved in defense and stress responsiveness
Eru01G001492.t1	EfMYB1	MBS	CAACTG	1073	6	+	Arabidopsis thaliana	cis-acting element involved in low-temperature responsiveness
Eru01G001492.t1	EfMYB1	MYB	CAACCA	1212	6	+	Arabidopsis thaliana	auxin-responsive element
Eru01G001492.t1	EfMYB1	MYB	CAACCA	1868	6	-	Arabidopsis thaliana	auxin-responsive element
Eru01G001492.t1	EfMYB1	MYB	CAACCA	1875	6	-	Arabidopsis thaliana	auxin-responsive element
Eru01G001492.t1	EfMYB1	Myb	CAACTG	1073	6	+	Arabidopsis thaliana	cis-acting element involved in defense and stress responsiveness
Eru01G001492.t1	EfMYB1	MYC	CATGTG	594	6	-	Arabidopsis thaliana	auxin-responsive element
Eru01G001492.t1	EfMYB1	MYC	CATGTG	631	6	+	Arabidopsis thaliana	auxin-responsive element
Eru01G001492.t1	EfMYB1	MYC	CATTTG	745	6	-	Arabidopsis thaliana	auxin-responsive element
Eru01G001492.t1	EfMYB1	Sp1	GGGCGG	1387	6	-	Oryza sativa	cis-acting element involved in the abscisic acid responsiveness
Eru01G001492.t1	EfMYB1	Sp1	GGGCGG	1413	6	+	Oryza sativa	cis-acting element involved in the abscisic acid responsiveness
Eru01G001492.t1	EfMYB1	Sp1	GGGCGG	1958	6	-	Oryza sativa	cis-acting element involved in the abscisic acid responsiveness
Eru01G001492.t1	EfMYB1	Sp1	GGGCGG	1978	6	+	Oryza sativa	cis-acting element involved in the abscisic acid responsiveness
Eru01G001492.t1	EfMYB1	STRE	AGGGG	978	5	-	Arabidopsis thaliana	auxin-responsive element
Eru01G001492.t1	EfMYB1	STRE	AGGGG	1112	5	+	Arabidopsis thaliana	auxin-responsive element
Eru01G001492.t1	EfMYB1	STRE	AGGGG	1625	5	+	Arabidopsis thaliana	auxin-responsive element
Eru01G001492.t1	EfMYB1	TATA-box	ATTATA	14	6	+	Brassica napus	cis-acting element involved in low-temperature responsiveness
Eru01G001492.t1	EfMYB1	TATA-box	TATATAA	15	7	-	Arabidopsis thaliana	cis-acting element involved in low-temperature responsiveness
Eru01G001492.t1	EfMYB1	TATA-box	TATATA	16	6	+	Arabidopsis thaliana	cis-acting element involved in low-temperature responsiveness
Eru01G001492.t1	EfMYB1	TATA-box	ATATAT	17	6	+	Brassica napus	cis-acting element involved in low-temperature responsiveness
Eru01G001492.t1	EfMYB1	TATA-box	TATATA	18	6	+	Arabidopsis thaliana	cis-acting element involved in low-temperature responsiveness
Eru01G001492.t1	EfMYB1	TATA-box	ATATAT	19	6	+	Brassica napus	cis-acting element involved in low-temperature responsiveness
Eru01G001492.t1	EfMYB1	TATA-box	TATATA	20	6	+	Arabidopsis thaliana	cis-acting element involved in low-temperature responsiveness
Eru01G001492.t1	EfMYB1	TATA-box	ATATAT	21	6	+	Brassica napus	cis-acting element involved in low-temperature responsiveness
Eru01G001492.t1	EfMYB1	TATA-box	TATATA	22	6	+	Arabidopsis thaliana	cis-acting element involved in low-temperature responsiveness
Eru01G001492.t1	EfMYB1	TATA-box	ATATAT	23	6	+	Brassica napus	cis-acting element involved in low-temperature responsiveness
Eru01G001492.t1	EfMYB1	TATA-box	TATATA	24	6	+	Arabidopsis thaliana	cis-acting element involved in low-temperature responsiveness
Eru01G001492.t1	EfMYB1	TATA-box	ATATAT	25	6	+	Brassica napus	cis-acting element involved in low-temperature responsiveness
Eru01G001492.t1	EfMYB1	TATA-box	TATATA	26	6	+	Arabidopsis thaliana	cis-acting element involved in low-temperature responsiveness
Eru01G001492.t1	EfMYB1	TATA-box	ATATAT	27	6	+	Brassica napus	cis-acting element involved in low-temperature responsiveness
Eru01G001492.t1	EfMYB1	TATA-box	TATA	28	4	+	Arabidopsis thaliana	cis-acting element involved in low-temperature responsiveness
Eru01G001492.t1	EfMYB1	TATA-box	ccTATAAAaa	80	9	-	Arabidopsis thaliana	cis-acting element involved in low-temperature responsiveness
Eru01G001492.t1	EfMYB1	TATA-box	TATAAAT	81	7	-	Brassica juncea	cis-acting element involved in salicylic acid responsiveness
Eru01G001492.t1	EfMYB1	TATA-box	TATAAA	82	6	-	Helianthus annuus	cis-acting element involved in salicylic acid responsiveness
Eru01G001492.t1	EfMYB1	TATA-box	TATAA	83	5	-	Arabidopsis thaliana	cis-acting element involved in salicylic acid responsiveness
Eru01G001492.t1	EfMYB1	TATA-box	TATA	84	4	+	Arabidopsis thaliana	cis-acting element involved in salicylic acid responsiveness
Eru01G001492.t1	EfMYB1	TATA-box	TATA	218	4	+	Arabidopsis thaliana	cis-acting element involved in salicylic acid responsiveness
Eru01G001492.t1	EfMYB1	TATA-box	ATATAT	242	6	+	Brassica napus	cis-acting element involved in salicylic acid responsiveness
Eru01G001492.t1	EfMYB1	TATA-box	TATA	243	4	+	Arabidopsis thaliana	cis-acting element involved in salicylic acid responsiveness
Eru01G001492.t1	EfMYB1	TATA-box	TATACA	247	6	-	Helianthus annuus	cis-acting element involved in salicylic acid responsiveness
Eru01G001492.t1	EfMYB1	TATA-box	TATA	249	4	+	Arabidopsis thaliana	cis-acting element involved in salicylic acid responsiveness
Eru01G001492.t1	EfMYB1	TATA-box	TATA	265	4	+	Arabidopsis thaliana	cis-acting element involved in salicylic acid responsiveness
Eru01G001492.t1	EfMYB1	TATA-box	taTATAAAtc	334	9	-	Arabidopsis thaliana	cis-acting element involved in salicylic acid responsiveness
Eru01G001492.t1	EfMYB1	TATA-box	TATAAAT	335	7	-	Brassica juncea	cis-acting element involved in salicylic acid responsiveness
Eru01G001492.t1	EfMYB1	TATA-box	TATAAA	336	6	-	Helianthus annuus	cis-acting element involved in salicylic acid responsiveness
Eru01G001492.t1	EfMYB1	TATA-box	TATAA	337	5	-	Arabidopsis thaliana	cis-acting element involved in salicylic acid responsiveness
Eru01G001492.t1	EfMYB1	TATA-box	TATA	338	4	+	Arabidopsis thaliana	cis-acting element involved in salicylic acid responsiveness
Eru01G001492.t1	EfMYB1	TATA-box	TATA	470	4	+	Arabidopsis thaliana	cis-acting element involved in salicylic acid responsiveness
Eru01G001492.t1	EfMYB1	TATA-box	ATATAA	487	6	+	Brassica oleracea	cis-acting element involved in salicylic acid responsiveness
Eru01G001492.t1	EfMYB1	TATA-box	TATA	488	4	+	Arabidopsis thaliana	cis-acting element involved in salicylic acid responsiveness
Eru01G001492.t1	EfMYB1	TATA-box	ATATAA	511	6	+	Brassica oleracea	cis-acting element involved in salicylic acid responsiveness
Eru01G001492.t1	EfMYB1	TATA-box	TATA	512	4	+	Arabidopsis thaliana	cis-acting element involved in salicylic acid responsiveness
Eru01G001492.t1	EfMYB1	TATA-box	TACATAAA	614	8	+	Oryza sativa	cis-acting element involved in salicylic acid responsiveness
Eru01G001492.t1	EfMYB1	TATA-box	ATATAT	647	6	+	Brassica napus	cis-acting element involved in salicylic acid responsiveness
Eru01G001492.t1	EfMYB1	TATA-box	TATATA	648	6	+	Arabidopsis thaliana	cis-acting element involved in salicylic acid responsiveness
Eru01G001492.t1	EfMYB1	TATA-box	ATATAA	649	6	+	Brassica oleracea	cis-acting element involved in salicylic acid responsiveness
Eru01G001492.t1	EfMYB1	TATA-box	TATA	650	4	+	Arabidopsis thaliana	cis-acting element involved in the abscisic acid responsiveness
Eru01G001492.t1	EfMYB1	TATA-box	TATATA	1967	6	-	Arabidopsis thaliana	cis-acting element involved in the abscisic acid responsiveness
Eru01G001492.t1	EfMYB1	TATA-box	ATATAT	1968	6	-	Brassica napus	cis-acting element involved in the abscisic acid responsiveness
Eru01G001492.t1	EfMYB1	TATA-box	TATA	1969	4	-	Arabidopsis thaliana	cis-acting element involved in the abscisic acid responsiveness
Eru01G001492.t1	EfMYB1	TGACG-motif	TGACG	114	5	-	Hordeum vulgare	cis-acting element involved in defense and stress responsiveness
Eru01G001492.t1	EfMYB1	TGACG-motif	TGACG	1476	5	-	Hordeum vulgare	cis-acting element involved in defense and stress responsiveness
Eru01G001492.t1	EfMYB1	TGA-element	AACGAC	165	6	-	Brassica oleracea	binding site of AT-rich DNA binding protein (ATBP-1)
Eru01G001492.t1	EfMYB1	TGA-element	AACGAC	372	6	+	Brassica oleracea	cis-acting element involved in cell cycle regulation
Eru01G001492.t1	EfMYB1	W box	TTGACC	352	6	+	Arabidopsis thaliana	cis-acting element involved in defense and stress responsiveness
Eru01G001492.t1	EfMYB1	W box	TTGACC	560	6	+	Arabidopsis thaliana	cis-acting element involved in defense and stress responsiveness
Eru01G001492.t1	EfMYB1	W box	TTGACC	844	6	+	Arabidopsis thaliana	cis-acting element involved in defense and stress responsiveness
Eru01G001492.t1	EfMYB1	WUN-motif	CCATTTCAA	711	9	-	Nicotiana glutinosa	cis-acting element involved in defense and stress responsiveness
Eru01G001492.t1	EfMYB1		motif_sequence	455	4	+	organism	cis-acting element involved in gibberellin-responsiveness
Eru01G001492.t1	EfMYB1		motif_sequence	613	4	-	organism	cis-acting element involved in light responsiveness
Eru01G001492.t1	EfMYB1		motif_sequence	623	4	+	organism	cis-acting element involved in light responsiveness
Eru01G001492.t1	EfMYB1		motif_sequence	664	4	-	organism	cis-acting element involved in light responsiveness
Eru01G001492.t1	EfMYB1		motif_sequence	918	4	-	organism	cis-acting element involved in light responsiveness
Eru01G001492.t1	EfMYB1		motif_sequence	988	4	-	organism	cis-acting element involved in light responsiveness
Eru01G001492.t1	EfMYB1		motif_sequence	1122	4	+	organism	cis-acting element involved in light responsiveness
Eru01G001492.t1	EfMYB1		motif_sequence	1898	4	+	organism	cis-acting element involved in light responsiveness
Eru01G001492.t1	EfMYB1		motif_sequence	1907	4	+	organism	cis-acting element involved in light responsiveness
Eru01G001492.t1	EfMYB1		motif_sequence	1932	4	-	organism	cis-acting element involved in light responsiveness
Eru01G002078.t2	EfMYB2	A-box	CCGTCC	1894	6	-	Petroselinum crispum	cis-acting element involved in the abscisic acid responsiveness
Eru01G002078.t2	EfMYB2	ABRE	ACGTG	645	5	+	Arabidopsis thaliana	cis-acting element involved in the abscisic acid responsiveness
Eru01G002078.t2	EfMYB2	ABRE	CACGTG	842	6	+	Arabidopsis thaliana	cis-acting element involved in the abscisic acid responsiveness
Eru01G002078.t2	EfMYB2	ABRE	ACGTG	843	5	+	Arabidopsis thaliana	cis-acting element involved in the abscisic acid responsiveness
Eru01G002078.t2	EfMYB2	ABRE	ACGTG	1340	5	+	Arabidopsis thaliana	cis-acting element involved in the abscisic acid responsiveness
Eru01G002078.t2	EfMYB2	ABRE	ACGTG	1677	5	-	Arabidopsis thaliana	cis-acting element involved in the abscisic acid responsiveness
Eru01G002078.t2	EfMYB2	ABRE	ACGTG	1984	5	-	Arabidopsis thaliana	cis-acting element involved in the abscisic acid responsiveness
Eru01G002078.t2	EfMYB2	ABRE3a	TACGTG	644	6	+	Zea mays	cis-acting element involved in the abscisic acid responsiveness
Eru01G002078.t2	EfMYB2	ABRE4	CACGTA	644	6	-	Zea mays	cis-acting element involved in the abscisic acid responsiveness
Eru01G002078.t2	EfMYB2	ACE	GACACGTATG	567	9	+	Petroselinum crispum	cis-acting element involved in the abscisic acid responsiveness
Eru01G002078.t2	EfMYB2	ACE	GACACGTATG	1356	9	-	Petroselinum crispum	cis-acting element involved in the abscisic acid responsiveness
Eru01G002078.t2	EfMYB2	as-1	TGACG	479	5	-	Arabidopsis thaliana	cis-acting element involved in the abscisic acid responsiveness
Eru01G002078.t2	EfMYB2	as-1	TGACG	762	5	-	Arabidopsis thaliana	cis-acting element involved in the abscisic acid responsiveness
Eru01G002078.t2	EfMYB2	as-1	TGACG	1168	5	+	Arabidopsis thaliana	cis-acting element involved in the abscisic acid responsiveness
Eru01G002078.t2	EfMYB2	as-1	TGACG	1338	5	+	Arabidopsis thaliana	cis-acting element involved in the abscisic acid responsiveness
Eru01G002078.t2	EfMYB2	AT~TATA-box	TATATA	747	6	+	Arabidopsis thaliana	cis-acting element involved in the abscisic acid responsiveness
Eru01G002078.t2	EfMYB2	AT~TATA-box	TATATAAA	1704	8	-	Arabidopsis thaliana	cis-acting element involved in the abscisic acid responsiveness
Eru01G002078.t2	EfMYB2	AT~TATA-box	TATATA	1706	6	-	Arabidopsis thaliana	cis-acting element involved in the abscisic acid responsiveness
Eru01G002078.t2	EfMYB2	AT~TATA-box	TATATAAA	1716	8	-	Arabidopsis thaliana	cis-acting element involved in the abscisic acid responsiveness
Eru01G002078.t2	EfMYB2	AT~TATA-box	TATATA	1718	6	-	Arabidopsis thaliana	cis-acting element involved in the abscisic acid responsiveness
Eru01G002078.t2	EfMYB2	CAAT-box	CAAT	123	4	+	Nicotiana glutinosa	cis-acting element involved in the abscisic acid responsiveness
Eru01G002078.t2	EfMYB2	CAAT-box	CAAAT	207	5	+	Pisum sativum	cis-acting element involved in the abscisic acid responsiveness
Eru01G002078.t2	EfMYB2	CAAT-box	CAAT	310	4	+	Nicotiana glutinosa	cis-acting element involved in the abscisic acid responsiveness
Eru01G002078.t2	EfMYB2	CAAT-box	CCAAT	320	5	+	Arabidopsis thaliana	cis-acting element involved in the abscisic acid responsiveness
Eru01G002078.t2	EfMYB2	CAAT-box	CAAT	321	4	+	Nicotiana glutinosa	cis-acting element involved in the abscisic acid responsiveness
Eru01G002078.t2	EfMYB2	CAAT-box	CAAAT	397	5	-	Pisum sativum	cis-acting element involved in the abscisic acid responsiveness
Eru01G002078.t2	EfMYB2	CAAT-box	CAAT	505	4	+	Nicotiana glutinosa	cis-acting element involved in the abscisic acid responsiveness
Eru01G002078.t2	EfMYB2	CAAT-box	CAAT	551	4	-	Nicotiana glutinosa	cis-acting element involved in the abscisic acid responsiveness
Eru01G002078.t2	EfMYB2	CAAT-box	CAAAT	613	5	-	Pisum sativum	cis-acting element involved in the abscisic acid responsiveness
Eru01G002078.t2	EfMYB2	CAAT-box	CAAAT	629	5	-	Pisum sativum	cis-acting element involved in the abscisic acid responsiveness
Eru01G002078.t2	EfMYB2	CAAT-box	CAAAT	634	5	+	Pisum sativum	cis-acting element involved in the abscisic acid responsiveness
Eru01G002078.t2	EfMYB2	CAAT-box	CAAT	668	4	+	Nicotiana glutinosa	cis-acting element involved in the abscisic acid responsiveness
Eru01G002078.t2	EfMYB2	CAAT-box	CAAAT	696	5	+	Pisum sativum	cis-acting element involved in the abscisic acid responsiveness
Eru01G002078.t2	EfMYB2	CAAT-box	CAAT	765	4	+	Nicotiana glutinosa	cis-acting element involved in the abscisic acid responsiveness
Eru01G002078.t2	EfMYB2	CAAT-box	CAAT	771	4	+	Nicotiana glutinosa	cis-acting element involved in the abscisic acid responsiveness
Eru01G002078.t2	EfMYB2	CAAT-box	CAAT	830	4	-	Nicotiana glutinosa	cis-acting element involved in the abscisic acid responsiveness
Eru01G002078.t2	EfMYB2	CAAT-box	CAAT	874	4	-	Nicotiana glutinosa	cis-acting element involved in the abscisic acid responsiveness
Eru01G002078.t2	EfMYB2	CAAT-box	CCAAT	890	5	+	Arabidopsis thaliana	cis-acting element involved in the abscisic acid responsiveness
Eru01G002078.t2	EfMYB2	CAAT-box	CAAT	891	4	+	Nicotiana glutinosa	cis-acting element involved in the abscisic acid responsiveness
Eru01G002078.t2	EfMYB2	CAAT-box	CCAAT	913	5	-	Arabidopsis thaliana	cis-acting element involved in the abscisic acid responsiveness
Eru01G002078.t2	EfMYB2	CAAT-box	CAAT	1040	4	-	Nicotiana glutinosa	cis-acting element involved in the abscisic acid responsiveness
Eru01G002078.t2	EfMYB2	CAAT-box	CAAT	1046	4	+	Nicotiana glutinosa	cis-acting element involved in the abscisic acid responsiveness
Eru01G002078.t2	EfMYB2	CAAT-box	CAAT	1054	4	-	Nicotiana glutinosa	cis-acting element involved in the abscisic acid responsiveness
Eru01G002078.t2	EfMYB2	CAAT-box	CAAAT	1061	5	-	Pisum sativum	cis-acting element involved in the abscisic acid responsiveness
Eru01G002078.t2	EfMYB2	CAAT-box	CAACCAACTCC	1087	10	-	Arabidopsis thaliana	cis-acting element involved in the abscisic acid responsiveness
Eru01G002078.t2	EfMYB2	CAAT-box	CCAAT	1132	5	+	Arabidopsis thaliana	cis-acting element involved in the abscisic acid responsiveness
Eru01G002078.t2	EfMYB2	CAAT-box	CAAT	1133	4	+	Nicotiana glutinosa	cis-acting element involved in the abscisic acid responsiveness
Eru01G002078.t2	EfMYB2	CAAT-box	CAAAT	1191	5	-	Pisum sativum	cis-acting element involved in the abscisic acid responsiveness
Eru01G002078.t2	EfMYB2	CAAT-box	CCAAT	1241	5	-	Arabidopsis thaliana	cis-acting element involved in the abscisic acid responsiveness
Eru01G002078.t2	EfMYB2	CAAT-box	CAAAT	1289	5	-	Pisum sativum	cis-acting element involved in the abscisic acid responsiveness
Eru01G002078.t2	EfMYB2	CAAT-box	CCAAT	1298	5	+	Arabidopsis thaliana	cis-acting element involved in the abscisic acid responsiveness
Eru01G002078.t2	EfMYB2	CAAT-box	CAAT	1299	4	+	Nicotiana glutinosa	cis-acting element involved in the abscisic acid responsiveness
Eru01G002078.t2	EfMYB2	CAAT-box	CAAT	1527	4	-	Nicotiana glutinosa	cis-acting element involved in the abscisic acid responsiveness
Eru01G002078.t2	EfMYB2	CAAT-box	CAAT	1872	4	+	Nicotiana glutinosa	cis-acting element involved in the abscisic acid responsiveness
Eru01G002078.t2	EfMYB2	CARE	CAACTCCC	1086	8	-	Oryza sativa	cis-acting element involved in the abscisic acid responsiveness
Eru01G002078.t2	EfMYB2	CARE	CAACTCCC	1281	8	-	Oryza sativa	cis-acting element involved in the abscisic acid responsiveness
Eru01G002078.t2	EfMYB2	CAT-box	GCCACT	150	6	+	Arabidopsis thaliana	cis-acting element involved in the abscisic acid responsiveness
Eru01G002078.t2	EfMYB2	CCGTCC motif	CCGTCC	1894	6	-	Nicotiana tabacum	cis-acting element involved in the abscisic acid responsiveness
Eru01G002078.t2	EfMYB2	CCGTCC-box	CCGTCC	1894	6	-	Petroselinum hortense	cis-acting element involved in the abscisic acid responsiveness
Eru01G002078.t2	EfMYB2	CGTCA-motif	CGTCA	479	5	+	Hordeum vulgare	cis-acting element involved in the abscisic acid responsiveness
Eru01G002078.t2	EfMYB2	CGTCA-motif	CGTCA	762	5	+	Hordeum vulgare	cis-acting element involved in the abscisic acid responsiveness
Eru01G002078.t2	EfMYB2	CGTCA-motif	CGTCA	1168	5	-	Hordeum vulgare	cis-acting element involved in the abscisic acid responsiveness
Eru01G002078.t2	EfMYB2	CGTCA-motif	CGTCA	1338	5	-	Hordeum vulgare	cis-acting element involved in the abscisic acid responsiveness
Eru01G002078.t2	EfMYB2	circadian	CAAAGATATC	1622	9	+	Lycopersicon esculentum	cis-acting element involved in the abscisic acid responsiveness
Eru01G002078.t2	EfMYB2	ERE	ATTTTAAA	1518	8	-	Nicotiana glutinos	cis-acting element involved in the abscisic acid responsiveness
Eru01G002078.t2	EfMYB2	G-box	TAACACGTAG	643	9	-	Brassica oleracea	cis-acting element involved in the abscisic acid responsiveness
Eru01G002078.t2	EfMYB2	G-box	TACGTG	644	6	+	Arabidopsis thaliana	cis-acting element involved in the abscisic acid responsiveness
Eru01G002078.t2	EfMYB2	G-box	ACACGTGT	841	8	+	Brassica napus	cis-acting element involved in the abscisic acid responsiveness
Eru01G002078.t2	EfMYB2	G-box	CACGTG	842	6	+	Arabidopsis thaliana	cis-acting element involved in the abscisic acid responsiveness
Eru01G002078.t2	EfMYB2	G-box	CACGTC	1339	6	-	Zea mays	cis-acting element involved in the abscisic acid responsiveness
Eru01G002078.t2	EfMYB2	G-box	CACGTC	1677	6	+	Zea mays	cis-acting element involved in the abscisic acid responsiveness
Eru01G002078.t2	EfMYB2	G-box	CACGTC	1984	6	+	Zea mays	cis-acting element involved in the abscisic acid responsiveness
Eru01G002078.t2	EfMYB2	G-Box	CACGTG	842	6	+	Pisum sativum	cis-acting element involved in the abscisic acid responsiveness
Eru01G002078.t2	EfMYB2	GCN4_motif	TGAGTCA	440	7	+	Oryza sativa	cis-acting element involved in the abscisic acid responsiveness
Eru01G002078.t2	EfMYB2	motif I	gGTACGTGGCG	1981	10	-	Oryza sativa	cis-acting element involved in the abscisic acid responsiveness
Eru01G002078.t2	EfMYB2	MRE	AACCTAA	183	7	-	Petroselinum crispum	cis-acting element involved in the abscisic acid responsiveness
Eru01G002078.t2	EfMYB2	Myb	TAACTG	655	6	+	Arabidopsis thaliana	cis-acting element involved in the abscisic acid responsiveness
Eru01G002078.t2	EfMYB2	MYB	TAACCA	497	6	+	Arabidopsis thaliana	cis-acting element involved in the abscisic acid responsiveness
Eru01G002078.t2	EfMYB2	MYB	TAACCA	807	6	+	Arabidopsis thaliana	cis-acting element involved in the abscisic acid responsiveness
Eru01G002078.t2	EfMYB2	MYB-like sequence	TAACCA	497	6	+	Arabidopsis thaliana	cis-acting element involved in the abscisic acid responsiveness
Eru01G002078.t2	EfMYB2	MYB-like sequence	TAACCA	807	6	+	Arabidopsis thaliana	cis-acting element involved in the abscisic acid responsiveness
Eru01G002078.t2	EfMYB2	MYC	CATGTG	46	6	+	Arabidopsis thaliana	cis-acting element involved in the abscisic acid responsiveness
Eru01G002078.t2	EfMYB2	MYC	CATGTG	76	6	+	Arabidopsis thaliana	cis-acting element involved in the abscisic acid responsiveness
Eru01G002078.t2	EfMYB2	MYC	CATGTG	82	6	+	Arabidopsis thaliana	cis-acting element involved in the abscisic acid responsiveness
Eru01G002078.t2	EfMYB2	MYC	CATGTG	292	6	+	Arabidopsis thaliana	cis-acting element involved in the abscisic acid responsiveness
Eru01G002078.t2	EfMYB2	MYC	CATTTG	612	6	+	Arabidopsis thaliana	cis-acting element involved in the abscisic acid responsiveness
Eru01G002078.t2	EfMYB2	MYC	CATTTG	1190	6	+	Arabidopsis thaliana	cis-acting element involved in the abscisic acid responsiveness
Eru01G002078.t2	EfMYB2	MYC	CATGTG	1574	6	+	Arabidopsis thaliana	cis-acting element involved in the abscisic acid responsiveness
Eru01G002078.t2	EfMYB2	O2-site	GATGATGTGG	1336	9	+	Zea mays	cis-acting element involved in the abscisic acid responsiveness
Eru01G002078.t2	EfMYB2	STRE	AGGGG	1216	5	+	Arabidopsis thaliana	cis-acting element involved in the abscisic acid responsiveness
Eru01G002078.t2	EfMYB2	TATA	TATAAAAT	1714	8	-	Arabidopsis thaliana	cis-acting element involved in the abscisic acid responsiveness
Eru01G002078.t2	EfMYB2	TATA-box	TATAA	298	5	-	Arabidopsis thaliana	cis-acting element involved in the abscisic acid responsiveness
Eru01G002078.t2	EfMYB2	TATA-box	TATA	299	4	+	Arabidopsis thaliana	cis-acting element involved in the abscisic acid responsiveness
Eru01G002078.t2	EfMYB2	TATA-box	TATACA	529	6	-	Helianthus annuus	cis-acting element involved in the abscisic acid responsiveness
Eru01G002078.t2	EfMYB2	TATA-box	TATA	531	4	+	Arabidopsis thaliana	cis-acting element involved in the abscisic acid responsiveness
Eru01G002078.t2	EfMYB2	TATA-box	TATATA	747	6	+	Arabidopsis thaliana	cis-acting element involved in the abscisic acid responsiveness
Eru01G002078.t2	EfMYB2	TATA-box	TATA	749	4	+	Arabidopsis thaliana	cis-acting element involved in the abscisic acid responsiveness
Eru01G002078.t2	EfMYB2	TATA-box	ccTATAAAaa	898	9	-	Arabidopsis thaliana	cis-acting element involved in the abscisic acid responsiveness
Eru01G002078.t2	EfMYB2	TATA-box	TATA	1436	4	-	Arabidopsis thaliana	cis-acting element involved in the abscisic acid responsiveness
Eru01G002078.t2	EfMYB2	TATA-box	TACAAAA	1551	7	-	Oryza sativa	cis-acting element involved in the abscisic acid responsiveness
Eru01G002078.t2	EfMYB2	TATA-box	TATA	1562	4	-	Arabidopsis thaliana	cis-acting element involved in the abscisic acid responsiveness
Eru01G002078.t2	EfMYB2	TATA-box	TATAAAA	1586	7	-	Pisum sativum	cis-acting element involved in the abscisic acid responsiveness
Eru01G002078.t2	EfMYB2	TATA-box	TATAAA	1587	6	-	Helianthus annuus	cis-acting element involved in the abscisic acid responsiveness
Eru01G002078.t2	EfMYB2	TATA-box	TATAA	1588	5	-	Arabidopsis thaliana	cis-acting element involved in the abscisic acid responsiveness
Eru01G002078.t2	EfMYB2	TATA-box	TATA	1589	4	-	Arabidopsis thaliana	cis-acting element involved in the abscisic acid responsiveness
Eru01G002078.t2	EfMYB2	TATA-box	TACATAAA	1661	8	-	Oryza sativa	cis-acting element involved in the abscisic acid responsiveness
Eru01G002078.t2	EfMYB2	TATA-box	TATA	1691	4	-	Arabidopsis thaliana	cis-acting element involved in the abscisic acid responsiveness
Eru01G002078.t2	EfMYB2	TATA-box	ATTATA	1698	6	+	Brassica napus	cis-acting element involved in the abscisic acid responsiveness
Eru01G002078.t2	EfMYB2	TATA-box	TATAA	1699	5	-	Arabidopsis thaliana	cis-acting element involved in the abscisic acid responsiveness
Eru01G002078.t2	EfMYB2	TATA-box	TATATTTATATTT	1700	12	+	Avena sativa	cis-acting element involved in the abscisic acid responsiveness
Eru01G002078.t2	EfMYB2	TATA-box	taTATAAAtc	1702	9	-	Arabidopsis thaliana	cis-acting element involved in the abscisic acid responsiveness
Eru01G002078.t2	EfMYB2	TATA-box	TATAAAT	1703	7	-	Brassica juncea	cis-acting element involved in the abscisic acid responsiveness
Eru01G002078.t2	EfMYB2	TATA-box	TATAAA	1704	6	-	Helianthus annuus	cis-acting element involved in the abscisic acid responsiveness
Eru01G002078.t2	EfMYB2	TATA-box	TATATAA	1705	7	-	Arabidopsis thaliana	cis-acting element involved in the abscisic acid responsiveness
Eru01G002078.t2	EfMYB2	TATA-box	TATATA	1706	6	-	Arabidopsis thaliana	cis-acting element involved in the abscisic acid responsiveness
Eru01G002078.t2	EfMYB2	TATA-box	ATATAT	1707	6	-	Brassica napus	cis-acting element involved in the abscisic acid responsiveness
Eru01G002078.t2	EfMYB2	TATA-box	TATA	1708	4	-	Arabidopsis thaliana	cis-acting element involved in the abscisic acid responsiveness
Eru01G002078.t2	EfMYB2	TATA-box	TATAAAA	1715	7	-	Pisum sativum	cis-acting element involved in the abscisic acid responsiveness
Eru01G002078.t2	EfMYB2	TATA-box	TATAAA	1716	6	-	Helianthus annuus	cis-acting element involved in the abscisic acid responsiveness
Eru01G002078.t2	EfMYB2	TATA-box	TATATAA	1717	7	-	Arabidopsis thaliana	cis-acting element involved in the abscisic acid responsiveness
Eru01G002078.t2	EfMYB2	TATA-box	TATATA	1718	6	-	Arabidopsis thaliana	cis-acting element involved in the abscisic acid responsiveness
Eru01G002078.t2	EfMYB2	TATA-box	ATATAA	1719	6	+	Brassica oleracea	cis-acting element involved in the abscisic acid responsiveness
Eru01G002078.t2	EfMYB2	TATA-box	TATA	1720	4	-	Arabidopsis thaliana	cis-acting element involved in the abscisic acid responsiveness
Eru01G002078.t2	EfMYB2	TATA-box	TATAA	1728	5	-	Arabidopsis thaliana	cis-acting element involved in the abscisic acid responsiveness
Eru01G002078.t2	EfMYB2	TATA-box	TATA	1729	4	-	Arabidopsis thaliana	cis-acting element involved in the abscisic acid responsiveness
Eru01G002078.t2	EfMYB2	TCA-element	CCATCTTTTT	891	9	+	Nicotiana tabacum	cis-acting element involved in the abscisic acid responsiveness
Eru01G002078.t2	EfMYB2	TCT-motif	TCTTAC	353	6	+	Arabidopsis thaliana	cis-acting element involved in the abscisic acid responsiveness
Eru01G002078.t2	EfMYB2	TCT-motif	TCTTAC	1666	6	-	Arabidopsis thaliana	cis-acting element involved in the abscisic acid responsiveness
Eru01G002078.t2	EfMYB2	TCT-motif	TCTTAC	1781	6	-	Arabidopsis thaliana	cis-acting element involved in the abscisic acid responsiveness
Eru01G002078.t2	EfMYB2	TGACG-motif	TGACG	479	5	-	Hordeum vulgare	cis-acting element involved in the abscisic acid responsiveness
Eru01G002078.t2	EfMYB2	TGACG-motif	TGACG	762	5	-	Hordeum vulgare	cis-acting element involved in the abscisic acid responsiveness
Eru01G002078.t2	EfMYB2	TGACG-motif	TGACG	1168	5	+	Hordeum vulgare	cis-acting element involved in the abscisic acid responsiveness
Eru01G002078.t2	EfMYB2	TGACG-motif	TGACG	1338	5	+	Hordeum vulgare	cis-acting element involved in the abscisic acid responsiveness
Eru01G002078.t2	EfMYB2	TGA-element	AACGAC	1245	6	-	Brassica oleracea	cis-acting element involved in the abscisic acid responsiveness
Eru01G002078.t2	EfMYB2	TGA-element	AACGAC	1363	6	-	Brassica oleracea	cis-acting element involved in the abscisic acid responsiveness
Eru01G002078.t2	EfMYB2	WRE3	CCACCT	932	6	+	Pisum sativum	cis-acting element involved in the abscisic acid responsiveness
Eru01G002078.t2	EfMYB2		motif_sequence	43	4	-	organism	cis-acting element involved in the abscisic acid responsiveness
Eru01G002078.t2	EfMYB2		motif_sequence	47	4	+	organism	cis-acting element involved in the abscisic acid responsiveness
Eru01G002078.t2	EfMYB2		motif_sequence	77	4	+	organism	cis-acting element involved in the abscisic acid responsiveness
Eru01G002078.t2	EfMYB2		motif_sequence	131	4	-	organism	cis-acting element involved in the abscisic acid responsiveness
Eru01G002078.t2	EfMYB2		motif_sequence	595	4	-	organism	cis-acting element involved in the abscisic acid responsiveness
Eru01G002078.t2	EfMYB2		motif_sequence	675	4	-	organism	cis-acting element involved in the abscisic acid responsiveness
Eru01G002078.t2	EfMYB2		motif_sequence	686	4	+	organism	cis-acting element involved in the abscisic acid responsiveness
Eru01G002078.t2	EfMYB2		motif_sequence	773	4	+	organism	cis-acting element involved in the abscisic acid responsiveness
Eru01G002078.t2	EfMYB2		motif_sequence	799	4	-	organism	cis-acting element involved in the abscisic acid responsiveness
Eru01G002078.t2	EfMYB2		motif_sequence	879	4	+	organism	cis-acting element involved in the abscisic acid responsiveness
Eru01G002078.t2	EfMYB2		motif_sequence	906	4	-	organism	cis-acting element involved in the abscisic acid responsiveness
Eru01G002078.t2	EfMYB2		motif_sequence	1020	4	-	organism	cis-acting element involved in the abscisic acid responsiveness
Eru01G002078.t2	EfMYB2		motif_sequence	1050	4	-	organism	cis-acting element involved in the abscisic acid responsiveness
Eru01G002078.t2	EfMYB2		motif_sequence	1135	4	+	organism	cis-acting element involved in the abscisic acid responsiveness
Eru01G002078.t2	EfMYB2		motif_sequence	1163	4	-	organism	cis-acting element involved in the abscisic acid responsiveness
Eru01G002078.t2	EfMYB2		motif_sequence	1333	4	-	organism	cis-acting element involved in the abscisic acid responsiveness
Eru01G002078.t2	EfMYB2		motif_sequence	1369	4	-	organism	cis-acting element involved in the abscisic acid responsiveness
Eru01G002078.t2	EfMYB2		motif_sequence	1426	4	+	organism	cis-acting element involved in the abscisic acid responsiveness
Eru01G002078.t2	EfMYB2		motif_sequence	1745	4	-	organism	cis-acting element involved in the abscisic acid responsiveness
Eru01G002078.t2	EfMYB2		motif_sequence	1900	4	-	organism	cis-acting element involved in the abscisic acid responsiveness
Eru01G003075.t1	EfMYB4	ABRE	ACGTG	94	5	+	Arabidopsis thaliana	cis-acting regulatory element
Eru01G003075.t1	EfMYB4	ABRE	ACGTG	248	5	+	Arabidopsis thaliana	cis-acting regulatory element
Eru01G003075.t1	EfMYB4	ABRE	AACCCGG	1289	7	-	Arabidopsis thaliana	cis-acting regulatory element
Eru01G003075.t1	EfMYB4	ABRE	GCCGCGTGGC	1856	9	+	Oryza sativa	cis-acting regulatory element
Eru01G003075.t1	EfMYB4	AE-box	AGAAACTT	1107	8	+	Arabidopsis thaliana	cis-acting element involved in the abscisic acid responsiveness
Eru01G003075.t1	EfMYB4	ARE	AAACCA	586	6	-	Zea mays	cis-acting regulatory element essential for the anaerobic induction
Eru01G003075.t1	EfMYB4	ARE	AAACCA	1276	6	+	Zea mays	cis-acting regulatory element essential for the anaerobic induction
Eru01G003075.t1	EfMYB4	ARE	AAACCA	1334	6	-	Zea mays	cis-acting regulatory element essential for the anaerobic induction
Eru01G003075.t1	EfMYB4	ARE	AAACCA	1762	6	-	Zea mays	cis-acting regulatory element essential for the anaerobic induction
Eru01G003075.t1	EfMYB4	AT~TATA-box	TATATA	1135	6	-	Arabidopsis thaliana	cis-acting regulatory element
Eru01G003075.t1	EfMYB4	AT~TATA-box	TATATAAA	1804	8	-	Arabidopsis thaliana	cis-acting regulatory element
Eru01G003075.t1	EfMYB4	AT~TATA-box	TATATA	1806	6	-	Arabidopsis thaliana	cis-acting regulatory element
Eru01G003075.t1	EfMYB4	AuxRR-core	GGTCCAT	472	7	+	Nicotiana tabacum	cis-acting element involved in the abscisic acid responsiveness
Eru01G003075.t1	EfMYB4	Box 4	ATTAAT	789	6	+	Petroselinum crispum	cis-acting element involved in the abscisic acid responsiveness
Eru01G003075.t1	EfMYB4	Box 4	ATTAAT	1071	6	-	Petroselinum crispum	cis-acting element involved in the abscisic acid responsiveness
Eru01G003075.t1	EfMYB4	CAAT-box	CAAAT	145	5	+	Pisum sativum	cis-acting regulatory element essential for the anaerobic induction
Eru01G003075.t1	EfMYB4	CAAT-box	CAAT	172	4	-	Nicotiana glutinosa	cis-acting regulatory element essential for the anaerobic induction
Eru01G003075.t1	EfMYB4	CAAT-box	CAAT	214	4	-	Nicotiana glutinosa	cis-acting regulatory element essential for the anaerobic induction
Eru01G003075.t1	EfMYB4	CAAT-box	CAAAT	283	5	+	Pisum sativum	cis-acting regulatory element essential for the anaerobic induction
Eru01G003075.t1	EfMYB4	CAAT-box	CAAAT	397	5	-	Pisum sativum	cis-acting regulatory element essential for the anaerobic induction
Eru01G003075.t1	EfMYB4	CAAT-box	CCAAT	415	5	-	Arabidopsis thaliana	cis-acting regulatory element essential for the anaerobic induction
Eru01G003075.t1	EfMYB4	CAAT-box	CAAT	477	4	-	Nicotiana glutinosa	cis-acting regulatory element essential for the anaerobic induction
Eru01G003075.t1	EfMYB4	CAAT-box	CAAAT	636	5	-	Pisum sativum	cis-acting regulatory element essential for the anaerobic induction
Eru01G003075.t1	EfMYB4	CAAT-box	CAAAT	749	5	+	Pisum sativum	cis-acting regulatory element essential for the anaerobic induction
Eru01G003075.t1	EfMYB4	CAAT-box	CAAT	818	4	+	Nicotiana glutinosa	cis-acting regulatory element essential for the anaerobic induction
Eru01G003075.t1	EfMYB4	CAAT-box	CAAT	820	4	-	Nicotiana glutinosa	cis-acting regulatory element essential for the anaerobic induction
Eru01G003075.t1	EfMYB4	CAAT-box	CAAT	851	4	-	Nicotiana glutinosa	cis-acting regulatory element essential for the anaerobic induction
Eru01G003075.t1	EfMYB4	CAAT-box	CCAAT	974	5	+	Arabidopsis thaliana	cis-acting regulatory element essential for the anaerobic induction
Eru01G003075.t1	EfMYB4	CAAT-box	CAAT	975	4	+	Nicotiana glutinosa	cis-acting regulatory element essential for the anaerobic induction
Eru01G003075.t1	EfMYB4	CAAT-box	CCAAT	1044	5	-	Arabidopsis thaliana	cis-acting regulatory element essential for the anaerobic induction
Eru01G003075.t1	EfMYB4	CAAT-box	CCAAT	1170	5	+	Arabidopsis thaliana	cis-acting regulatory element essential for the anaerobic induction
Eru01G003075.t1	EfMYB4	CAAT-box	CAAT	1171	4	+	Nicotiana glutinosa	cis-acting regulatory element essential for the anaerobic induction
Eru01G003075.t1	EfMYB4	CAAT-box	CAAT	1178	4	-	Nicotiana glutinosa	cis-acting regulatory element essential for the anaerobic induction
Eru01G003075.t1	EfMYB4	CAAT-box	CCAAT	1624	5	+	Arabidopsis thaliana	cis-acting regulatory element essential for the anaerobic induction
Eru01G003075.t1	EfMYB4	CAAT-box	CAAT	1625	4	+	Nicotiana glutinosa	cis-acting regulatory element essential for the anaerobic induction
Eru01G003075.t1	EfMYB4	CAAT-box	CAAT	1682	4	+	Nicotiana glutinosa	cis-acting regulatory element essential for the anaerobic induction
Eru01G003075.t1	EfMYB4	CAAT-box	CAAAT	1786	5	-	Pisum sativum	cis-acting regulatory element essential for the anaerobic induction
Eru01G003075.t1	EfMYB4	CAAT-box	CAAAT	1799	5	-	Pisum sativum	cis-acting regulatory element essential for the anaerobic induction
Eru01G003075.t1	EfMYB4	chs-Unit 1 m1	ACCTAACCCGG	1289	10	-	Zea mays	cis-acting regulatory element essential for the anaerobic induction
Eru01G003075.t1	EfMYB4	DRE core	GCCGAC	1020	6	+	Arabidopsis thaliana	cis-acting regulatory element essential for the anaerobic induction
Eru01G003075.t1	EfMYB4	ERE	ATTTCATA	877	8	+	Nicotiana glutinos	cis-acting regulatory element
Eru01G003075.t1	EfMYB4	ERE	ATTTTAAA	1314	8	+	Nicotiana glutinos	cis-acting regulatory element
Eru01G003075.t1	EfMYB4	G-box	GCCACGTGGA	245	9	-	Arabidopsis thaliana	cis-acting regulatory element essential for the anaerobic induction
Eru01G003075.t1	EfMYB4	G-box	CACGTC	247	6	-	Zea mays	cis-acting regulatory element essential for the anaerobic induction
Eru01G003075.t1	EfMYB4	G-Box	CACGTT	93	6	-	Pisum sativum	cis-acting regulatory element essential for the anaerobic induction
Eru01G003075.t1	EfMYB4	GC-motif	CCCCCG	354	6	-	Zea mays	cis-acting regulatory element essential for the anaerobic induction
Eru01G003075.t1	EfMYB4	LTR	CCGAAA	1236	6	+	Hordeum vulgare	cis-acting regulatory element essential for the anaerobic induction
Eru01G003075.t1	EfMYB4	LTR	CCGAAA	1649	6	-	Hordeum vulgare	cis-acting regulatory element essential for the anaerobic induction
Eru01G003075.t1	EfMYB4	Myb	TAACTG	862	6	+	Arabidopsis thaliana	cis-acting element involved in the abscisic acid responsiveness
Eru01G003075.t1	EfMYB4	MYB	CAACAG	1411	6	-	Arabidopsis thaliana	cis-acting regulatory element essential for the anaerobic induction
Eru01G003075.t1	EfMYB4	Myb-binding site	CAACAG	1411	6	-	Nicotiana tabacum	cis-acting regulatory element essential for the anaerobic induction
Eru01G003075.t1	EfMYB4	MYC	CATGTG	700	6	-	Arabidopsis thaliana	cis-acting regulatory element essential for the anaerobic induction
Eru01G003075.t1	EfMYB4	MYC	CAATTG	818	6	+	Arabidopsis thaliana	cis-acting regulatory element essential for the anaerobic induction
Eru01G003075.t1	EfMYB4	MYC	CATGTG	1160	6	+	Arabidopsis thaliana	cis-acting regulatory element essential for the anaerobic induction
Eru01G003075.t1	EfMYB4	STRE	AGGGG	3	5	+	Arabidopsis thaliana	cis-acting regulatory element essential for the anaerobic induction
Eru01G003075.t1	EfMYB4	STRE	AGGGG	1513	5	-	Arabidopsis thaliana	cis-acting regulatory element essential for the anaerobic induction
Eru01G003075.t1	EfMYB4	STRE	AGGGG	1944	5	-	Arabidopsis thaliana	cis-acting regulatory element essential for the anaerobic induction
Eru01G003075.t1	EfMYB4	TATA-box	TATA	225	4	+	Arabidopsis thaliana	cis-acting regulatory element
Eru01G003075.t1	EfMYB4	TATA-box	ccTATAAAaa	576	9	-	Arabidopsis thaliana	cis-acting regulatory element
Eru01G003075.t1	EfMYB4	TATA-box	TATAA	579	5	-	Arabidopsis thaliana	cis-acting regulatory element
Eru01G003075.t1	EfMYB4	TATA-box	TATA	580	4	+	Arabidopsis thaliana	cis-acting regulatory element
Eru01G003075.t1	EfMYB4	TATA-box	ATATAA	726	6	+	Brassica oleracea	cis-acting regulatory element
Eru01G003075.t1	EfMYB4	TATA-box	TATA	727	4	+	Arabidopsis thaliana	cis-acting regulatory element
Eru01G003075.t1	EfMYB4	TATA-box	taTATAAAtc	943	9	+	Arabidopsis thaliana	cis-acting regulatory element
Eru01G003075.t1	EfMYB4	TATA-box	TATA	953	4	+	Arabidopsis thaliana	cis-acting regulatory element
Eru01G003075.t1	EfMYB4	TATA-box	ATATAA	1008	6	+	Brassica oleracea	cis-acting regulatory element essential for the anaerobic induction
Eru01G003075.t1	EfMYB4	TATA-box	TATA	1009	4	-	Arabidopsis thaliana	cis-acting regulatory element essential for the anaerobic induction
Eru01G003075.t1	EfMYB4	TATA-box	TACATAAA	1077	8	+	Oryza sativa	cis-acting regulatory element essential for the anaerobic induction
Eru01G003075.t1	EfMYB4	TATA-box	ATTATA	1133	6	+	Brassica napus	cis-acting regulatory element essential for the anaerobic induction
Eru01G003075.t1	EfMYB4	TATA-box	TATATAA	1134	7	-	Arabidopsis thaliana	cis-acting regulatory element essential for the anaerobic induction
Eru01G003075.t1	EfMYB4	TATA-box	TATATA	1135	6	-	Arabidopsis thaliana	cis-acting regulatory element essential for the anaerobic induction
Eru01G003075.t1	EfMYB4	TATA-box	ATATAT	1136	6	-	Brassica napus	cis-acting regulatory element essential for the anaerobic induction
Eru01G003075.t1	EfMYB4	TATA-box	TATA	1137	4	-	Arabidopsis thaliana	cis-acting regulatory element essential for the anaerobic induction
Eru01G003075.t1	EfMYB4	TATA-box	TATA	1284	4	-	Arabidopsis thaliana	cis-acting regulatory element essential for the anaerobic induction
Eru01G003075.t1	EfMYB4	TATA-box	TATA	1734	4	-	Arabidopsis thaliana	cis-acting regulatory element essential for the anaerobic induction
Eru01G003075.t1	EfMYB4	TATA-box	TATAAA	1804	6	-	Helianthus annuus	cis-acting regulatory element essential for the anaerobic induction
Eru01G003075.t1	EfMYB4	TATA-box	TATATAA	1805	7	-	Arabidopsis thaliana	cis-acting regulatory element essential for the anaerobic induction
Eru01G003075.t1	EfMYB4	TATA-box	TATATA	1806	6	-	Arabidopsis thaliana	cis-acting regulatory element essential for the anaerobic induction
Eru01G003075.t1	EfMYB4	TATA-box	ATATAT	1807	6	-	Brassica napus	cis-acting regulatory element essential for the anaerobic induction
Eru01G003075.t1	EfMYB4	TATA-box	TATA	1808	4	-	Arabidopsis thaliana	cis-acting regulatory element essential for the anaerobic induction
Eru01G003075.t1	EfMYB4	TCCC-motif	TCTCCCT	390	7	-	Spinacia oleracea	cis-acting regulatory element essential for the anaerobic induction
Eru01G003075.t1	EfMYB4	WRE3	CCACCT	583	6	-	Pisum sativum	cis-acting regulatory element essential for the anaerobic induction
Eru01G003075.t1	EfMYB4	WRE3	CCACCT	1279	6	+	Pisum sativum	cis-acting regulatory element essential for the anaerobic induction
Eru01G003075.t1	EfMYB4	WRE3	CCACCT	1331	6	-	Pisum sativum	cis-acting regulatory element essential for the anaerobic induction
Eru01G003075.t1	EfMYB4		motif_sequence	84	4	-	organism	cis-acting regulatory element
Eru01G003075.t1	EfMYB4		motif_sequence	177	4	-	organism	cis-acting regulatory element
Eru01G003075.t1	EfMYB4		motif_sequence	219	4	-	organism	cis-acting regulatory element
Eru01G003075.t1	EfMYB4		motif_sequence	707	4	-	organism	cis-acting regulatory element
Eru01G003075.t1	EfMYB4		motif_sequence	711	4	+	organism	cis-acting regulatory element
Eru01G003075.t1	EfMYB4		motif_sequence	1149	4	-	organism	cis-acting regulatory element
Eru01G003075.t1	EfMYB4		motif_sequence	1153	4	+	organism	cis-acting regulatory element
Eru01G003075.t1	EfMYB4		motif_sequence	1636	4	-	organism	cis-acting regulatory element
Eru01G003075.t1	EfMYB4		motif_sequence	1676	4	-	organism	cis-acting regulatory element
Eru01G003075.t1	EfMYB4		motif_sequence	1710	4	-	organism	cis-acting regulatory element
Eru01G003075.t1	EfMYB4		motif_sequence	1819	4	-	organism	cis-acting regulatory element
Eru01G003075.t1	EfMYB4		motif_sequence	1830	4	+	organism	cis-acting regulatory element
Eru01G006847.t1	EfMYB8	A-box	CCGTCC	293	6	-	Petroselinum crispum	cis-acting regulatory element involved in light responsiveness
Eru01G006847.t1	EfMYB8	A-box	CCGTCC	298	6	-	Petroselinum crispum	cis-acting regulatory element involved in light responsiveness
Eru01G006847.t1	EfMYB8	A-box	CCGTCC	525	6	-	Petroselinum crispum	cis-acting regulatory element involved in light responsiveness
Eru01G006847.t1	EfMYB8	A-box	CCGTCC	730	6	-	Petroselinum crispum	cis-acting regulatory element involved in light responsiveness
Eru01G006847.t1	EfMYB8	ABRE	ACGTG	41	5	-	Arabidopsis thaliana	cis-acting regulatory element involved in light responsiveness
Eru01G006847.t1	EfMYB8	ABRE	CGTACGTGCA	733	9	+	Hordeum vulgare	cis-acting regulatory element involved in light responsiveness
Eru01G006847.t1	EfMYB8	ABRE	ACGTG	736	5	+	Arabidopsis thaliana	cis-acting regulatory element involved in light responsiveness
Eru01G006847.t1	EfMYB8	ABRE	ACGTG	759	5	-	Arabidopsis thaliana	cis-acting regulatory element involved in light responsiveness
Eru01G006847.t1	EfMYB8	ABRE	CGTACGTGCA	765	9	+	Hordeum vulgare	cis-acting regulatory element involved in light responsiveness
Eru01G006847.t1	EfMYB8	ABRE	GCCGCGTGGC	918	9	-	Oryza sativa	cis-acting regulatory element involved in light responsiveness
Eru01G006847.t1	EfMYB8	ABRE	GCCGCGTGGC	960	9	-	Oryza sativa	cis-acting regulatory element involved in light responsiveness
Eru01G006847.t1	EfMYB8	ABRE	ACGTG	1001	5	+	Arabidopsis thaliana	cis-acting regulatory element involved in light responsiveness
Eru01G006847.t1	EfMYB8	ABRE	ACGTG	1362	5	-	Arabidopsis thaliana	cis-acting regulatory element involved in light responsiveness
Eru01G006847.t1	EfMYB8	ABRE	ACGTG	1556	5	+	Arabidopsis thaliana	cis-acting regulatory element involved in light responsiveness
Eru01G006847.t1	EfMYB8	ABRE3a	TACGTG	759	6	-	Zea mays	cis-acting regulatory element involved in auxin responsiveness
Eru01G006847.t1	EfMYB8	ABRE3a	TACGTG	1000	6	+	Zea mays	cis-acting regulatory element involved in auxin responsiveness
Eru01G006847.t1	EfMYB8	ABRE3a	TACGTG	1362	6	-	Zea mays	cis-acting regulatory element involved in auxin responsiveness
Eru01G006847.t1	EfMYB8	ABRE4	CACGTA	759	6	+	Zea mays	cis-acting regulatory element involved in light responsiveness
Eru01G006847.t1	EfMYB8	ABRE4	CACGTA	1000	6	-	Zea mays	cis-acting regulatory element involved in light responsiveness
Eru01G006847.t1	EfMYB8	ABRE4	CACGTA	1362	6	+	Zea mays	cis-acting regulatory element involved in light responsiveness
Eru01G006847.t1	EfMYB8	ARE	AAACCA	1862	6	+	Zea mays	cis-acting regulatory element involved in auxin responsiveness
Eru01G006847.t1	EfMYB8	as-1	TGACG	1091	5	+	Arabidopsis thaliana	cis-acting regulatory element involved in light responsiveness
Eru01G006847.t1	EfMYB8	as-1	TGACG	1554	5	+	Arabidopsis thaliana	cis-acting regulatory element involved in light responsiveness
Eru01G006847.t1	EfMYB8	as-1	TGACG	1708	5	-	Arabidopsis thaliana	cis-acting regulatory element involved in light responsiveness
Eru01G006847.t1	EfMYB8	AT~TATA-box	TATATA	1967	6	-	Arabidopsis thaliana	cis-acting regulatory element involved in light responsiveness
Eru01G006847.t1	EfMYB8	AuxRR-core	GGTCCAT	264	7	-	Nicotiana tabacum	cis-acting regulatory element involved in circadian control
Eru01G006847.t1	EfMYB8	AuxRR-core	GGTCCAT	574	7	-	Nicotiana tabacum	cis-acting regulatory element involved in circadian control
Eru01G006847.t1	EfMYB8	Box 4	ATTAAT	144	6	+	Petroselinum crispum	cis-acting regulatory element involved in light responsiveness
Eru01G006847.t1	EfMYB8	Box 4	ATTAAT	1169	6	-	Petroselinum crispum	cis-acting regulatory element involved in light responsiveness
Eru01G006847.t1	EfMYB8	CAAT-box	CAAAT	98	5	-	Pisum sativum	cis-acting regulatory element essential for the anaerobic induction
Eru01G006847.t1	EfMYB8	CAAT-box	CAAAT	257	5	-	Pisum sativum	cis-acting regulatory element essential for the anaerobic induction
Eru01G006847.t1	EfMYB8	CAAT-box	CAAT	341	4	+	Nicotiana glutinosa	cis-acting regulatory element essential for the anaerobic induction
Eru01G006847.t1	EfMYB8	CAAT-box	CAAT	355	4	-	Nicotiana glutinosa	cis-acting regulatory element essential for the anaerobic induction
Eru01G006847.t1	EfMYB8	CAAT-box	CAAT	363	4	+	Nicotiana glutinosa	cis-acting regulatory element essential for the anaerobic induction
Eru01G006847.t1	EfMYB8	CAAT-box	CAAAT	365	5	-	Pisum sativum	cis-acting regulatory element essential for the anaerobic induction
Eru01G006847.t1	EfMYB8	CAAT-box	CCAAT	632	5	-	Arabidopsis thaliana	cis-acting regulatory element essential for the anaerobic induction
Eru01G006847.t1	EfMYB8	CAAT-box	CCAAT	713	5	+	Arabidopsis thaliana	cis-acting regulatory element essential for the anaerobic induction
Eru01G006847.t1	EfMYB8	CAAT-box	CAAT	714	4	+	Nicotiana glutinosa	cis-acting regulatory element essential for the anaerobic induction
Eru01G006847.t1	EfMYB8	CAAT-box	CAAT	957	4	-	Nicotiana glutinosa	cis-acting regulatory element essential for the anaerobic induction
Eru01G006847.t1	EfMYB8	CAAT-box	TGCCAAC	1004	7	+	Petunia hybrida	cis-acting regulatory element essential for the anaerobic induction
Eru01G006847.t1	EfMYB8	CAAT-box	CAAT	1138	4	+	Nicotiana glutinosa	cis-acting regulatory element essential for the anaerobic induction
Eru01G006847.t1	EfMYB8	CAAT-box	CCAAT	1280	5	-	Arabidopsis thaliana	cis-acting regulatory element essential for the anaerobic induction
Eru01G006847.t1	EfMYB8	CAAT-box	CAAT	1368	4	-	Nicotiana glutinosa	cis-acting regulatory element essential for the anaerobic induction
Eru01G006847.t1	EfMYB8	CAAT-box	CAAAT	1384	5	+	Pisum sativum	cis-acting regulatory element essential for the anaerobic induction
Eru01G006847.t1	EfMYB8	CAAT-box	CAAT	1421	4	-	Nicotiana glutinosa	cis-acting regulatory element essential for the anaerobic induction
Eru01G006847.t1	EfMYB8	CAAT-box	TGCCAAC	1656	7	-	Petunia hybrida	cis-acting regulatory element essential for the anaerobic induction
Eru01G006847.t1	EfMYB8	CAAT-box	CAAT	1661	4	+	Nicotiana glutinosa	cis-acting regulatory element involved in auxin responsiveness
Eru01G006847.t1	EfMYB8	CAAT-box	CCAAT	1865	5	+	Arabidopsis thaliana	cis-acting regulatory element involved in auxin responsiveness
Eru01G006847.t1	EfMYB8	CAAT-box	CAAT	1866	4	+	Nicotiana glutinosa	cis-acting regulatory element involved in auxin responsiveness
Eru01G006847.t1	EfMYB8	CCGTCC motif	CCGTCC	293	6	-	Nicotiana tabacum	cis-acting regulatory element involved in auxin responsiveness
Eru01G006847.t1	EfMYB8	CCGTCC motif	CCGTCC	298	6	-	Nicotiana tabacum	cis-acting regulatory element involved in auxin responsiveness
Eru01G006847.t1	EfMYB8	CCGTCC motif	CCGTCC	525	6	-	Nicotiana tabacum	cis-acting regulatory element involved in auxin responsiveness
Eru01G006847.t1	EfMYB8	CCGTCC motif	CCGTCC	730	6	-	Nicotiana tabacum	cis-acting regulatory element involved in auxin responsiveness
Eru01G006847.t1	EfMYB8	CCGTCC-box	CCGTCC	293	6	-	Petroselinum hortense	cis-acting regulatory element involved in light responsiveness
Eru01G006847.t1	EfMYB8	CCGTCC-box	CCGTCC	298	6	-	Petroselinum hortense	cis-acting regulatory element involved in light responsiveness
Eru01G006847.t1	EfMYB8	CCGTCC-box	CCGTCC	525	6	-	Petroselinum hortense	cis-acting regulatory element involved in light responsiveness
Eru01G006847.t1	EfMYB8	CCGTCC-box	CCGTCC	730	6	-	Petroselinum hortense	cis-acting regulatory element involved in light responsiveness
Eru01G006847.t1	EfMYB8	CGTCA-motif	CGTCA	1091	5	-	Hordeum vulgare	cis-acting regulatory element essential for the anaerobic induction
Eru01G006847.t1	EfMYB8	CGTCA-motif	CGTCA	1554	5	-	Hordeum vulgare	cis-acting regulatory element essential for the anaerobic induction
Eru01G006847.t1	EfMYB8	CGTCA-motif	CGTCA	1708	5	+	Hordeum vulgare	cis-acting regulatory element essential for the anaerobic induction
Eru01G006847.t1	EfMYB8	circadian	CAAAGATATC	532	9	+	Lycopersicon esculentum	cis-acting regulatory element involved in light responsiveness
Eru01G006847.t1	EfMYB8	circadian	CAAAGATATC	536	10	-	Lycopersicon esculentum	cis-acting regulatory element involved in light responsiveness
Eru01G006847.t1	EfMYB8	CTAG-motif	ACTAGCAGAA	1339	9	-	Avena sativa	cis-acting regulatory element involved in light responsiveness
Eru01G006847.t1	EfMYB8	GATA-motif	GATAGGA	1603	7	+	Arabidopsis thaliana	cis-acting regulatory element involved in light responsiveness
Eru01G006847.t1	EfMYB8	G-Box	CACGTT	41	6	+	Pisum sativum	cis-acting regulatory element essential for the anaerobic induction
Eru01G006847.t1	EfMYB8	G-box	CACGTC	735	6	-	Zea mays	cis-acting regulatory element essential for the anaerobic induction
Eru01G006847.t1	EfMYB8	G-box	TACGTG	759	6	-	Arabidopsis thaliana	cis-acting regulatory element essential for the anaerobic induction
Eru01G006847.t1	EfMYB8	G-box	TACGTG	1000	6	+	Arabidopsis thaliana	cis-acting regulatory element essential for the anaerobic induction
Eru01G006847.t1	EfMYB8	G-box	TACGTG	1362	6	-	Arabidopsis thaliana	cis-acting regulatory element essential for the anaerobic induction
Eru01G006847.t1	EfMYB8	G-box	CACGTC	1555	6	-	Zea mays	cis-acting regulatory element essential for the anaerobic induction
Eru01G006847.t1	EfMYB8	G-box	CACGAC	1711	6	+	Zea mays	cis-acting regulatory element essential for the anaerobic induction
Eru01G006847.t1	EfMYB8	I-box	atGATAAGGTC	420	10	+	Helianthus annuus	cis-acting regulatory element involved in light responsiveness
Eru01G006847.t1	EfMYB8	LTR	CCGAAA	1664	6	-	Hordeum vulgare	cis-acting regulatory element involved in auxin responsiveness
Eru01G006847.t1	EfMYB8	LTR	CCGAAA	1702	6	-	Hordeum vulgare	cis-acting regulatory element involved in auxin responsiveness
Eru01G006847.t1	EfMYB8	MYB	CAACCA	1785	6	+	Arabidopsis thaliana	cis-acting regulatory element essential for the anaerobic induction
Eru01G006847.t1	EfMYB8	Myb	TAACTG	1722	6	+	Arabidopsis thaliana	cis-acting regulatory element involved in light responsiveness
Eru01G006847.t1	EfMYB8	MYC	CATGTG	580	6	+	Arabidopsis thaliana	cis-acting regulatory element essential for the anaerobic induction
Eru01G006847.t1	EfMYB8	RY-element	CATGCATG	664	8	+	Helianthus annuus	cis-acting regulatory element essential for the anaerobic induction
Eru01G006847.t1	EfMYB8	Sp1	GGGCGG	547	6	-	Oryza sativa	cis-acting regulatory element involved in light responsiveness
Eru01G006847.t1	EfMYB8	Sp1	GGGCGG	653	6	+	Oryza sativa	cis-acting regulatory element involved in light responsiveness
Eru01G006847.t1	EfMYB8	Sp1	GGGCGG	896	6	+	Oryza sativa	cis-acting regulatory element involved in light responsiveness
Eru01G006847.t1	EfMYB8	Sp1	GGGCGG	977	6	-	Oryza sativa	cis-acting regulatory element involved in light responsiveness
Eru01G006847.t1	EfMYB8	STRE	AGGGG	409	5	+	Arabidopsis thaliana	cis-acting regulatory element involved in auxin responsiveness
Eru01G006847.t1	EfMYB8	STRE	AGGGG	1824	5	-	Arabidopsis thaliana	cis-acting regulatory element involved in auxin responsiveness
Eru01G006847.t1	EfMYB8	TATA-box	TATTTAAA	88	8	+	Arabidopsis thaliana	cis-acting regulatory element involved in light responsiveness
Eru01G006847.t1	EfMYB8	TATA-box	TACAAAA	181	7	+	Oryza sativa	cis-acting regulatory element involved in light responsiveness
Eru01G006847.t1	EfMYB8	TATA-box	TATA	468	4	+	Arabidopsis thaliana	cis-acting regulatory element involved in light responsiveness
Eru01G006847.t1	EfMYB8	TATA-box	TATAA	1744	5	-	Arabidopsis thaliana	cis-acting regulatory element involved in light responsiveness
Eru01G006847.t1	EfMYB8	TATA-box	TATA	1745	4	-	Arabidopsis thaliana	cis-acting regulatory element involved in light responsiveness
Eru01G006847.t1	EfMYB8	TATA-box	TATATA	1967	6	-	Arabidopsis thaliana	cis-acting regulatory element involved in light responsiveness
Eru01G006847.t1	EfMYB8	TATA-box	ATATAA	1968	6	+	Brassica oleracea	cis-acting regulatory element involved in light responsiveness
Eru01G006847.t1	EfMYB8	TATA-box	TATA	1969	4	-	Arabidopsis thaliana	cis-acting regulatory element involved in light responsiveness
Eru01G006847.t1	EfMYB8	TGACG-motif	TGACG	1091	5	+	Hordeum vulgare	cis-acting regulatory element involved in light responsiveness
Eru01G006847.t1	EfMYB8	TGACG-motif	TGACG	1554	5	+	Hordeum vulgare	cis-acting regulatory element involved in light responsiveness
Eru01G006847.t1	EfMYB8	TGACG-motif	TGACG	1708	5	-	Hordeum vulgare	cis-acting regulatory element involved in light responsiveness
Eru01G006847.t1	EfMYB8	TGA-element	AACGAC	1182	6	+	Brassica oleracea	cis-acting regulatory element involved in auxin responsiveness
Eru01G006847.t1	EfMYB8	WUN-motif	TTATTACAT	1734	9	+	Nicotiana glutinosa	cis-acting regulatory element involved in light responsiveness
Eru01G006847.t1	EfMYB8		motif_sequence	285	4	-	organism	cis-acting regulatory element involved in circadian control
Eru01G006847.t1	EfMYB8		motif_sequence	453	4	-	organism	cis-acting regulatory element involved in circadian control
Eru01G006847.t1	EfMYB8		motif_sequence	607	4	+	organism	cis-acting regulatory element involved in light responsiveness
Eru01G006847.t1	EfMYB8		motif_sequence	886	4	+	organism	cis-acting regulatory element involved in light responsiveness
Eru01G006847.t1	EfMYB8		motif_sequence	997	4	+	organism	cis-acting regulatory element involved in light responsiveness
Eru01G006847.t1	EfMYB8		motif_sequence	1160	4	-	organism	cis-acting regulatory element involved in light responsiveness
Eru01G006847.t1	EfMYB8		motif_sequence	1231	4	-	organism	cis-acting regulatory element involved in light responsiveness
Eru01G006847.t1	EfMYB8		motif_sequence	1455	4	-	organism	cis-acting regulatory element involved in light responsiveness
Eru01G006847.t1	EfMYB8		motif_sequence	1481	4	+	organism	cis-acting regulatory element involved in light responsiveness
Eru01G006847.t1	EfMYB8		motif_sequence	1539	4	+	organism	cis-acting regulatory element involved in light responsiveness
Eru01G006847.t1	EfMYB8		motif_sequence	1597	4	-	organism	cis-acting regulatory element involved in light responsiveness
Eru01G006847.t1	EfMYB8		motif_sequence	1632	4	+	organism	cis-acting regulatory element involved in light responsiveness
Eru01G006847.t1	EfMYB8		motif_sequence	1764	4	+	organism	cis-acting regulatory element involved in light responsiveness
Eru01G006847.t1	EfMYB8		motif_sequence	1819	4	+	organism	cis-acting regulatory element involved in light responsiveness
Eru01G006900.t1	EfMYB9	3-AF1 binding site	TAAGAGAGGAA	90	10	+	Solanum tuberosum	cis-acting regulatory element involved in light responsiveness
Eru01G006900.t1	EfMYB9	A-box	CCGTCC	1911	6	-	Petroselinum crispum	cis-acting regulatory element involved in light responsiveness
Eru01G006900.t1	EfMYB9	ABRE	CACGTG	369	6	+	Arabidopsis thaliana	cis-acting regulatory element involved in light responsiveness
Eru01G006900.t1	EfMYB9	ABRE	ACGTG	370	5	+	Arabidopsis thaliana	cis-acting regulatory element involved in light responsiveness
Eru01G006900.t1	EfMYB9	ABRE	ACGTG	619	5	-	Arabidopsis thaliana	cis-acting regulatory element involved in light responsiveness
Eru01G006900.t1	EfMYB9	ABRE	ACGTG	1094	5	-	Arabidopsis thaliana	cis-acting regulatory element involved in light responsiveness
Eru01G006900.t1	EfMYB9	ABRE	ACGTG	1879	5	-	Arabidopsis thaliana	cis-acting regulatory element involved in light responsiveness
Eru01G006900.t1	EfMYB9	ABRE	CACGTG	1906	6	-	Arabidopsis thaliana	cis-acting regulatory element involved in light responsiveness
Eru01G006900.t1	EfMYB9	ABRE	ACGTG	1907	5	+	Arabidopsis thaliana	cis-acting regulatory element involved in light responsiveness
Eru01G006900.t1	EfMYB9	ABRE2	CCACGTGG	1905	8	-	Zea mays	cis-acting regulatory element involved in light responsiveness
Eru01G006900.t1	EfMYB9	ABRE3a	TACGTG	619	6	-	Zea mays	cis-acting regulatory element involved in light responsiveness
Eru01G006900.t1	EfMYB9	ABRE3a	TACGTG	1879	6	-	Zea mays	cis-acting regulatory element involved in light responsiveness
Eru01G006900.t1	EfMYB9	ABRE4	CACGTA	619	6	+	Zea mays	cis-acting regulatory element involved in light responsiveness
Eru01G006900.t1	EfMYB9	ABRE4	CACGTA	1879	6	+	Zea mays	cis-acting regulatory element involved in light responsiveness
Eru01G006900.t1	EfMYB9	ARE	AAACCA	254	6	-	Zea mays	cis-acting regulatory element involved in light responsiveness
Eru01G006900.t1	EfMYB9	as-1	TGACG	1096	5	-	Arabidopsis thaliana	cis-acting regulatory element involved in light responsiveness
Eru01G006900.t1	EfMYB9	as-1	TGACG	1400	5	+	Arabidopsis thaliana	cis-acting regulatory element involved in light responsiveness
Eru01G006900.t1	EfMYB9	AT1-motif	AATTATTTTTTATT	1338	13	+	Solanum tuberosum	cis-acting regulatory element involved in light responsiveness
Eru01G006900.t1	EfMYB9	Box 4	ATTAAT	871	6	+	Petroselinum crispum	cis-acting regulatory element involved in light responsiveness
Eru01G006900.t1	EfMYB9	Box II	CCACGTGGC	1904	9	-	Petroselinum crispum	cis-acting regulatory element involved in light responsiveness
Eru01G006900.t1	EfMYB9	CAAT-box	CAAT	68	4	-	Nicotiana glutinosa	cis-acting regulatory element involved in light responsiveness
Eru01G006900.t1	EfMYB9	CAAT-box	CAAAT	246	5	-	Pisum sativum	cis-acting regulatory element involved in light responsiveness
Eru01G006900.t1	EfMYB9	CAAT-box	CAAT	251	4	+	Nicotiana glutinosa	cis-acting regulatory element involved in light responsiveness
Eru01G006900.t1	EfMYB9	CAAT-box	CAAT	300	4	-	Nicotiana glutinosa	cis-acting regulatory element involved in light responsiveness
Eru01G006900.t1	EfMYB9	CAAT-box	CAAT	313	4	+	Nicotiana glutinosa	cis-acting regulatory element involved in light responsiveness
Eru01G006900.t1	EfMYB9	CAAT-box	CAAT	333	4	+	Nicotiana glutinosa	cis-acting regulatory element involved in light responsiveness
Eru01G006900.t1	EfMYB9	CAAT-box	CCAAT	700	5	-	Arabidopsis thaliana	cis-acting regulatory element involved in light responsiveness
Eru01G006900.t1	EfMYB9	CAAT-box	CAAT	909	4	-	Nicotiana glutinosa	cis-acting regulatory element involved in light responsiveness
Eru01G006900.t1	EfMYB9	CAAT-box	CAAAT	914	5	+	Pisum sativum	cis-acting regulatory element involved in light responsiveness
Eru01G006900.t1	EfMYB9	CAAT-box	CAAAT	952	5	+	Pisum sativum	cis-acting regulatory element involved in light responsiveness
Eru01G006900.t1	EfMYB9	CAAT-box	CAAT	963	4	+	Nicotiana glutinosa	cis-acting regulatory element involved in light responsiveness
Eru01G006900.t1	EfMYB9	CAAT-box	CAAT	1099	4	+	Nicotiana glutinosa	cis-acting regulatory element involved in light responsiveness
Eru01G006900.t1	EfMYB9	CAAT-box	CAAAT	1104	5	-	Pisum sativum	cis-acting regulatory element involved in light responsiveness
Eru01G006900.t1	EfMYB9	CAAT-box	CAAT	1181	4	-	Nicotiana glutinosa	cis-acting regulatory element involved in light responsiveness
Eru01G006900.t1	EfMYB9	CAAT-box	CAAAT	1263	5	-	Pisum sativum	cis-acting regulatory element involved in light responsiveness
Eru01G006900.t1	EfMYB9	CAAT-box	CAAT	1269	4	+	Nicotiana glutinosa	cis-acting regulatory element involved in light responsiveness
Eru01G006900.t1	EfMYB9	CAAT-box	CCAAT	1279	5	+	Arabidopsis thaliana	cis-acting regulatory element involved in light responsiveness
Eru01G006900.t1	EfMYB9	CAAT-box	CAAT	1280	4	+	Nicotiana glutinosa	cis-acting regulatory element involved in light responsiveness
Eru01G006900.t1	EfMYB9	CAAT-box	CAAT	1445	4	+	Nicotiana glutinosa	cis-acting regulatory element involved in light responsiveness
Eru01G006900.t1	EfMYB9	CAAT-box	CAAT	1505	4	-	Nicotiana glutinosa	cis-acting regulatory element involved in light responsiveness
Eru01G006900.t1	EfMYB9	CAAT-box	CCAAT	1540	5	+	Arabidopsis thaliana	cis-acting regulatory element involved in light responsiveness
Eru01G006900.t1	EfMYB9	CAAT-box	CAAT	1541	4	+	Nicotiana glutinosa	cis-acting regulatory element involved in light responsiveness
Eru01G006900.t1	EfMYB9	CAAT-box	CAAT	1654	4	-	Nicotiana glutinosa	cis-acting regulatory element involved in light responsiveness
Eru01G006900.t1	EfMYB9	CAAT-box	CCAAT	1747	5	-	Arabidopsis thaliana	cis-acting regulatory element involved in light responsiveness
Eru01G006900.t1	EfMYB9	CAAT-box	CCAAT	1940	5	+	Arabidopsis thaliana	cis-acting regulatory element involved in light responsiveness
Eru01G006900.t1	EfMYB9	CAAT-box	CAAT	1941	4	+	Nicotiana glutinosa	cis-acting regulatory element involved in light responsiveness
Eru01G006900.t1	EfMYB9	CARE	CAACTCAC	1675	8	+	Oryza sativa	cis-acting regulatory element involved in seed-specific regulation
Eru01G006900.t1	EfMYB9	CAT-box	GCCACT	1643	6	-	Arabidopsis thaliana	cis-acting regulatory element involved in seed-specific regulation
Eru01G006900.t1	EfMYB9	CCGTCC motif	CCGTCC	1911	6	-	Nicotiana tabacum	cis-acting regulatory element involved in light responsiveness
Eru01G006900.t1	EfMYB9	CCGTCC-box	CCGTCC	1911	6	-	Petroselinum hortense	cis-acting regulatory element involved in light responsiveness
Eru01G006900.t1	EfMYB9	CGTCA-motif	CGTCA	1096	5	+	Hordeum vulgare	cis-acting regulatory element involved in light responsiveness
Eru01G006900.t1	EfMYB9	CGTCA-motif	CGTCA	1400	5	-	Hordeum vulgare	cis-acting regulatory element involved in light responsiveness
Eru01G006900.t1	EfMYB9	chs-Unit 1 m1	ACCTAACCCGC	1142	10	-	Hordeum vulgare	cis-acting regulatory element involved in light responsiveness
Eru01G006900.t1	EfMYB9	CTAG-motif	ACTAGCAGAA	1509	9	-	Avena sativa	cis-acting regulatory element involved in light responsiveness
Eru01G006900.t1	EfMYB9	DRE core	GCCGAC	534	6	+	Arabidopsis thaliana	cis-acting regulatory element involved in light responsiveness
Eru01G006900.t1	EfMYB9	DRE core	GCCGAC	1112	6	+	Arabidopsis thaliana	cis-acting regulatory element involved in light responsiveness
Eru01G006900.t1	EfMYB9	DRE core	GCCGAC	1926	6	+	Arabidopsis thaliana	cis-acting regulatory element involved in light responsiveness
Eru01G006900.t1	EfMYB9	ERE	ATTTTAAA	756	8	+	Nicotiana glutinos	cis-acting regulatory element involved in light responsiveness
Eru01G006900.t1	EfMYB9	GA-motif	ATAGATAA	1357	8	-	Arabidopsis thaliana	cis-acting regulatory element involved in light responsiveness
Eru01G006900.t1	EfMYB9	GATA-motif	GATAGGA	1619	7	+	Arabidopsis thaliana	cis-acting regulatory element involved in light responsiveness
Eru01G006900.t1	EfMYB9	G-box	CACGTG	369	6	+	Arabidopsis thaliana	cis-acting regulatory element involved in light responsiveness
Eru01G006900.t1	EfMYB9	G-box	TACGTG	619	6	-	Arabidopsis thaliana	cis-acting regulatory element involved in light responsiveness
Eru01G006900.t1	EfMYB9	G-box	CACGAC	903	6	+	Zea mays	cis-acting regulatory element involved in light responsiveness
Eru01G006900.t1	EfMYB9	G-box	CACGTC	1094	6	+	Zea mays	cis-acting regulatory element involved in light responsiveness
Eru01G006900.t1	EfMYB9	G-box	TACGTG	1879	6	-	Arabidopsis thaliana	cis-acting regulatory element involved in light responsiveness
Eru01G006900.t1	EfMYB9	G-box	GCCACGTGGA	1904	10	+	Arabidopsis thaliana	cis-acting regulatory element involved in light responsiveness
Eru01G006900.t1	EfMYB9	G-box	CACGTG	1906	6	-	Arabidopsis thaliana	cis-acting regulatory element involved in light responsiveness
Eru01G006900.t1	EfMYB9	G-Box	CACGTG	369	6	+	Pisum sativum	cis-acting regulatory element involved in light responsiveness
Eru01G006900.t1	EfMYB9	G-Box	CACGTG	1906	6	-	Pisum sativum	cis-acting regulatory element involved in light responsiveness
Eru01G006900.t1	EfMYB9	GCN4_motif	TGAGTCA	318	7	-	Oryza sativa	cis-acting regulatory element involved in light responsiveness
Eru01G006900.t1	EfMYB9	GT1-motif	GGTTAA	1936	6	-	Arabidopsis thaliana	cis-acting regulatory element involved in seed-specific regulation
Eru01G006900.t1	EfMYB9	GT1-motif	GGTTAA	1970	6	-	Arabidopsis thaliana	cis-acting regulatory element involved in seed-specific regulation
Eru01G006900.t1	EfMYB9	I-box	gGATAAGGTG	1117	9	-	Zea mays	cis-acting regulatory element involved in light responsiveness
Eru01G006900.t1	EfMYB9	I-box	gGATAAGGTG	1932	9	-	Zea mays	cis-acting regulatory element involved in light responsiveness
Eru01G006900.t1	EfMYB9	LAMP-element	CTTTATCA	1004	8	+	Pisum sativum	cis-acting regulatory element involved in light responsiveness
Eru01G006900.t1	EfMYB9	MBS	CAACTG	1955	6	-	Arabidopsis thaliana	cis-acting regulatory element involved in light responsiveness
Eru01G006900.t1	EfMYB9	MRE	AACCTAA	1294	7	-	Petroselinum crispum	cis-acting regulatory element involved in seed-specific regulation
Eru01G006900.t1	EfMYB9	MYB	TAACCA	1189	6	-	Arabidopsis thaliana	cis-acting regulatory element involved in light responsiveness
Eru01G006900.t1	EfMYB9	MYB	TAACCA	1937	6	+	Arabidopsis thaliana	cis-acting regulatory element involved in light responsiveness
Eru01G006900.t1	EfMYB9	MYB	CAACAG	1952	6	+	Arabidopsis thaliana	cis-acting regulatory element involved in light responsiveness
Eru01G006900.t1	EfMYB9	Myb	CAACTG	1955	6	-	Arabidopsis thaliana	cis-acting regulatory element involved in light responsiveness
Eru01G006900.t1	EfMYB9	Myb-binding site	CAACAG	1952	6	+	Nicotiana tabacum	cis-acting regulatory element involved in seed-specific regulation
Eru01G006900.t1	EfMYB9	MYB-like sequence	TAACCA	1189	6	-	Arabidopsis thaliana	cis-acting regulatory element involved in light responsiveness
Eru01G006900.t1	EfMYB9	MYB-like sequence	TAACCA	1937	6	+	Arabidopsis thaliana	cis-acting regulatory element involved in light responsiveness
Eru01G006900.t1	EfMYB9	MYC	CATGTG	304	6	-	Arabidopsis thaliana	cis-acting regulatory element involved in light responsiveness
Eru01G006900.t1	EfMYB9	MYC	CATGTG	887	6	-	Arabidopsis thaliana	cis-acting regulatory element involved in light responsiveness
Eru01G006900.t1	EfMYB9	MYC	CATGTG	1380	6	+	Arabidopsis thaliana	cis-acting regulatory element involved in light responsiveness
Eru01G006900.t1	EfMYB9	NON-box	AGATCGACG	1634	9	+	Arabidopsis thaliana	cis-acting regulatory element involved in light responsiveness
Eru01G006900.t1	EfMYB9	STRE	AGGGG	730	5	+	Arabidopsis thaliana	cis-acting regulatory element involved in light responsiveness
Eru01G006900.t1	EfMYB9	STRE	AGGGG	796	5	+	Arabidopsis thaliana	cis-acting regulatory element involved in light responsiveness
Eru01G006900.t1	EfMYB9	STRE	AGGGG	1156	5	-	Arabidopsis thaliana	cis-acting regulatory element involved in light responsiveness
Eru01G006900.t1	EfMYB9	STRE	AGGGG	1530	5	+	Arabidopsis thaliana	cis-acting regulatory element involved in light responsiveness
Eru01G006900.t1	EfMYB9	TATA-box	TATA	152	4	+	Arabidopsis thaliana	cis-acting regulatory element involved in light responsiveness
Eru01G006900.t1	EfMYB9	TATA-box	TACAAAA	226	7	+	Oryza sativa	cis-acting regulatory element involved in light responsiveness
Eru01G006900.t1	EfMYB9	TATA-box	ATATAT	242	6	+	Brassica napus	cis-acting regulatory element involved in light responsiveness
Eru01G006900.t1	EfMYB9	TATA-box	TATA	243	4	+	Arabidopsis thaliana	cis-acting regulatory element involved in light responsiveness
Eru01G006900.t1	EfMYB9	TATA-box	TATAAA	630	6	-	Helianthus annuus	cis-acting regulatory element involved in light responsiveness
Eru01G006900.t1	EfMYB9	TATA-box	TATAA	631	5	-	Arabidopsis thaliana	cis-acting regulatory element involved in light responsiveness
Eru01G006900.t1	EfMYB9	TATA-box	TATA	632	4	+	Arabidopsis thaliana	cis-acting regulatory element involved in light responsiveness
Eru01G006900.t1	EfMYB9	TATA-box	TATA	657	4	+	Arabidopsis thaliana	cis-acting regulatory element involved in light responsiveness
Eru01G006900.t1	EfMYB9	TATA-box	TATA	993	4	+	Arabidopsis thaliana	cis-acting regulatory element involved in light responsiveness
Eru01G006900.t1	EfMYB9	TATA-box	TATA	1362	4	-	Arabidopsis thaliana	cis-acting regulatory element involved in light responsiveness
Eru01G006900.t1	EfMYB9	TATA-box	TACAAAA	1423	7	+	Oryza sativa	cis-acting regulatory element involved in light responsiveness
Eru01G006900.t1	EfMYB9	TATA-box	TATA	1592	4	-	Arabidopsis thaliana	cis-acting regulatory element involved in light responsiveness
Eru01G006900.t1	EfMYB9	TATA-box	TATA	1883	4	-	Arabidopsis thaliana	cis-acting regulatory element involved in light responsiveness
Eru01G006900.t1	EfMYB9	TCCC-motif	TCTCCCT	1976	7	+	Spinacia oleracea	cis-acting regulatory element involved in light responsiveness
Eru01G006900.t1	EfMYB9	TCCC-motif	TCTCCCT	1982	7	+	Spinacia oleracea	cis-acting regulatory element involved in light responsiveness
Eru01G006900.t1	EfMYB9	TCT-motif	TCTTAC	71	6	-	Arabidopsis thaliana	cis-acting regulatory element involved in light responsiveness
Eru01G006900.t1	EfMYB9	TGACG-motif	TGACG	1096	5	-	Hordeum vulgare	cis-acting regulatory element involved in light responsiveness
Eru01G006900.t1	EfMYB9	TGACG-motif	TGACG	1400	5	+	Hordeum vulgare	cis-acting regulatory element involved in light responsiveness
Eru01G006900.t1	EfMYB9	WRE3	CCACCT	1931	6	+	Pisum sativum	cis-acting regulatory element involved in light responsiveness
Eru01G006900.t1	EfMYB9		motif_sequence	19	4	+	organism	cis-acting regulatory element involved in light responsiveness
Eru01G006900.t1	EfMYB9		motif_sequence	34	4	+	organism	cis-acting regulatory element involved in light responsiveness
Eru01G006900.t1	EfMYB9		motif_sequence	43	4	+	organism	cis-acting regulatory element involved in light responsiveness
Eru01G006900.t1	EfMYB9		motif_sequence	288	4	-	organism	cis-acting regulatory element involved in light responsiveness
Eru01G006900.t1	EfMYB9		motif_sequence	303	4	-	organism	cis-acting regulatory element involved in light responsiveness
Eru01G006900.t1	EfMYB9		motif_sequence	509	4	-	organism	cis-acting regulatory element involved in light responsiveness
Eru01G006900.t1	EfMYB9		motif_sequence	624	4	+	organism	cis-acting regulatory element involved in light responsiveness
Eru01G006900.t1	EfMYB9		motif_sequence	886	4	-	organism	cis-acting regulatory element involved in light responsiveness
Eru01G006900.t1	EfMYB9		motif_sequence	1457	4	+	organism	cis-acting regulatory element involved in light responsiveness
Eru01G006900.t1	EfMYB9		motif_sequence	1499	4	-	organism	cis-acting regulatory element involved in light responsiveness
Eru01G006900.t1	EfMYB9		motif_sequence	1557	4	+	organism	cis-acting regulatory element involved in light responsiveness
Eru01G006900.t1	EfMYB9		motif_sequence	1662	4	+	organism	cis-acting regulatory element involved in light responsiveness
Eru01G006900.t1	EfMYB9		motif_sequence	1771	4	-	organism	cis-acting regulatory element involved in light responsiveness
Eru01G006900.t1	EfMYB9		motif_sequence	1975	4	+	organism	cis-acting regulatory element involved in light responsiveness
Eru01G006900.t1	EfMYB9		motif_sequence	1981	4	+	organism	cis-acting regulatory element involved in light responsiveness
Eru01G006973.t1	EfMYB10	ABRE	CACGTG	1200	6	-	Arabidopsis thaliana	cis-acting regulatory element involved in the MeJA-responsiveness
Eru01G006973.t1	EfMYB10	ABRE	ACGTG	1201	5	+	Arabidopsis thaliana	cis-acting regulatory element involved in the MeJA-responsiveness
Eru01G006973.t1	EfMYB10	ABRE	ACGTG	1926	5	-	Arabidopsis thaliana	cis-acting regulatory element involved in the MeJA-responsiveness
Eru01G006973.t1	EfMYB10	ARE	AAACCA	45	6	+	Zea mays	cis-acting regulatory element involved in the MeJA-responsiveness
Eru01G006973.t1	EfMYB10	ARE	AAACCA	98	6	-	Zea mays	cis-acting regulatory element involved in the MeJA-responsiveness
Eru01G006973.t1	EfMYB10	ARE	AAACCA	159	6	-	Zea mays	cis-acting regulatory element involved in the MeJA-responsiveness
Eru01G006973.t1	EfMYB10	ARE	AAACCA	489	6	-	Zea mays	cis-acting regulatory element involved in the MeJA-responsiveness
Eru01G006973.t1	EfMYB10	ARE	AAACCA	716	6	-	Zea mays	cis-acting regulatory element involved in the MeJA-responsiveness
Eru01G006973.t1	EfMYB10	ARE	AAACCA	995	6	+	Zea mays	cis-acting regulatory element involved in the MeJA-responsiveness
Eru01G006973.t1	EfMYB10	ARE	AAACCA	1268	6	+	Zea mays	cis-acting regulatory element involved in the MeJA-responsiveness
Eru01G006973.t1	EfMYB10	as-1	TGACG	106	5	+	Arabidopsis thaliana	cis-acting regulatory element involved in the MeJA-responsiveness
Eru01G006973.t1	EfMYB10	as-1	TGACG	142	5	-	Arabidopsis thaliana	cis-acting regulatory element involved in the MeJA-responsiveness
Eru01G006973.t1	EfMYB10	as-1	TGACG	236	5	+	Arabidopsis thaliana	cis-acting regulatory element involved in the MeJA-responsiveness
Eru01G006973.t1	EfMYB10	as-1	TGACG	1948	5	+	Arabidopsis thaliana	cis-acting regulatory element involved in the MeJA-responsiveness
Eru01G006973.t1	EfMYB10	AT~TATA-box	TATATA	577	6	+	Arabidopsis thaliana	cis-acting regulatory element involved in the MeJA-responsiveness
Eru01G006973.t1	EfMYB10	AT~TATA-box	TATATA	1191	6	-	Arabidopsis thaliana	cis-acting regulatory element involved in the MeJA-responsiveness
Eru01G006973.t1	EfMYB10	AT~TATA-box	TATATA	1535	6	-	Arabidopsis thaliana	cis-acting regulatory element involved in the MeJA-responsiveness
Eru01G006973.t1	EfMYB10	AT~TATA-box	TATATA	1537	6	-	Arabidopsis thaliana	cis-acting regulatory element involved in the MeJA-responsiveness
Eru01G006973.t1	EfMYB10	AT~TATA-box	TATATA	1539	6	-	Arabidopsis thaliana	cis-acting regulatory element involved in the MeJA-responsiveness
Eru01G006973.t1	EfMYB10	Box 4	ATTAAT	1494	6	-	Petroselinum crispum	cis-acting regulatory element involved in the MeJA-responsiveness
Eru01G006973.t1	EfMYB10	Box 4	ATTAAT	1615	6	-	Petroselinum crispum	cis-acting regulatory element involved in the MeJA-responsiveness
Eru01G006973.t1	EfMYB10	CAAT-box	CCAAT	157	5	-	Arabidopsis thaliana	cis-acting regulatory element involved in the MeJA-responsiveness
Eru01G006973.t1	EfMYB10	CAAT-box	CAAT	260	4	+	Nicotiana glutinosa	cis-acting regulatory element involved in the MeJA-responsiveness
Eru01G006973.t1	EfMYB10	CAAT-box	CAAT	266	4	+	Nicotiana glutinosa	cis-acting regulatory element involved in the MeJA-responsiveness
Eru01G006973.t1	EfMYB10	CAAT-box	CAAAT	270	5	-	Pisum sativum	cis-acting regulatory element involved in the MeJA-responsiveness
Eru01G006973.t1	EfMYB10	CAAT-box	CAAAT	296	5	+	Pisum sativum	cis-acting regulatory element involved in the MeJA-responsiveness
Eru01G006973.t1	EfMYB10	CAAT-box	CCAAT	323	5	+	Arabidopsis thaliana	cis-acting regulatory element involved in the MeJA-responsiveness
Eru01G006973.t1	EfMYB10	CAAT-box	CAAT	324	4	+	Nicotiana glutinosa	cis-acting regulatory element involved in the MeJA-responsiveness
Eru01G006973.t1	EfMYB10	CAAT-box	CAAAT	387	5	-	Pisum sativum	cis-acting regulatory element involved in the MeJA-responsiveness
Eru01G006973.t1	EfMYB10	CAAT-box	CAAT	419	4	+	Nicotiana glutinosa	cis-acting regulatory element involved in the MeJA-responsiveness
Eru01G006973.t1	EfMYB10	CAAT-box	CAAT	503	4	-	Nicotiana glutinosa	cis-acting regulatory element involved in the MeJA-responsiveness
Eru01G006973.t1	EfMYB10	CAAT-box	CAAT	572	4	+	Nicotiana glutinosa	cis-acting regulatory element involved in the MeJA-responsiveness
Eru01G006973.t1	EfMYB10	CAAT-box	CAAT	602	4	-	Nicotiana glutinosa	cis-acting regulatory element involved in the MeJA-responsiveness
Eru01G006973.t1	EfMYB10	CAAT-box	CAAT	649	4	-	Nicotiana glutinosa	cis-acting regulatory element involved in the MeJA-responsiveness
Eru01G006973.t1	EfMYB10	CAAT-box	CAAAT	697	5	+	Pisum sativum	cis-acting regulatory element involved in the MeJA-responsiveness
Eru01G006973.t1	EfMYB10	CAAT-box	CAAT	827	4	-	Nicotiana glutinosa	cis-acting regulatory element involved in the MeJA-responsiveness
Eru01G006973.t1	EfMYB10	CAAT-box	CAAAT	881	5	+	Pisum sativum	cis-acting regulatory element involved in the MeJA-responsiveness
Eru01G006973.t1	EfMYB10	CAAT-box	CAAT	945	4	+	Nicotiana glutinosa	cis-acting regulatory element involved in the MeJA-responsiveness
Eru01G006973.t1	EfMYB10	CAAT-box	CAAAT	960	5	-	Pisum sativum	cis-acting regulatory element involved in the MeJA-responsiveness
Eru01G006973.t1	EfMYB10	CAAT-box	CCAAT	1028	5	+	Arabidopsis thaliana	cis-acting regulatory element involved in the MeJA-responsiveness
Eru01G006973.t1	EfMYB10	CAAT-box	CAAT	1029	4	+	Nicotiana glutinosa	cis-acting regulatory element involved in the MeJA-responsiveness
Eru01G006973.t1	EfMYB10	CAAT-box	CAAAT	1059	5	-	Pisum sativum	cis-acting regulatory element involved in the MeJA-responsiveness
Eru01G006973.t1	EfMYB10	CAAT-box	CAAAT	1068	5	-	Pisum sativum	cis-acting regulatory element involved in the MeJA-responsiveness
Eru01G006973.t1	EfMYB10	CAAT-box	CAAAT	1076	5	+	Pisum sativum	cis-acting regulatory element involved in the MeJA-responsiveness
Eru01G006973.t1	EfMYB10	CAAT-box	CAAAT	1176	5	-	Pisum sativum	cis-acting regulatory element involved in the MeJA-responsiveness
Eru01G006973.t1	EfMYB10	CAAT-box	CAAT	1217	4	-	Nicotiana glutinosa	cis-acting regulatory element involved in the MeJA-responsiveness
Eru01G006973.t1	EfMYB10	CAAT-box	CAAT	1221	4	+	Nicotiana glutinosa	cis-acting regulatory element involved in the MeJA-responsiveness
Eru01G006973.t1	EfMYB10	CAAT-box	CAAT	1239	4	-	Nicotiana glutinosa	cis-acting regulatory element involved in the MeJA-responsiveness
Eru01G006973.t1	EfMYB10	CAAT-box	CCAAT	1433	5	-	Arabidopsis thaliana	cis-acting regulatory element involved in the MeJA-responsiveness
Eru01G006973.t1	EfMYB10	CAAT-box	TGCCAAC	1439	7	-	Petunia hybrida	cis-acting regulatory element involved in the MeJA-responsiveness
Eru01G006973.t1	EfMYB10	CAAT-box	CAAT	1452	4	+	Nicotiana glutinosa	cis-acting regulatory element involved in the MeJA-responsiveness
Eru01G006973.t1	EfMYB10	CAAT-box	CAAAT	1475	5	+	Pisum sativum	cis-acting regulatory element involved in the MeJA-responsiveness
Eru01G006973.t1	EfMYB10	CAAT-box	CAAAT	1502	5	-	Pisum sativum	cis-acting regulatory element involved in the MeJA-responsiveness
Eru01G006973.t1	EfMYB10	CAAT-box	CAAT	1582	4	+	Nicotiana glutinosa	cis-acting regulatory element involved in the MeJA-responsiveness
Eru01G006973.t1	EfMYB10	CAAT-box	CAAT	1605	4	+	Nicotiana glutinosa	cis-acting regulatory element involved in the MeJA-responsiveness
Eru01G006973.t1	EfMYB10	CAAT-box	CAAT	1607	4	-	Nicotiana glutinosa	cis-acting regulatory element involved in the MeJA-responsiveness
Eru01G006973.t1	EfMYB10	CAAT-box	CCAAT	1612	5	+	Arabidopsis thaliana	cis-acting regulatory element involved in the MeJA-responsiveness
Eru01G006973.t1	EfMYB10	CAAT-box	CAAT	1613	4	+	Nicotiana glutinosa	cis-acting regulatory element involved in the MeJA-responsiveness
Eru01G006973.t1	EfMYB10	CAAT-box	CCAAT	1677	5	+	Arabidopsis thaliana	cis-acting regulatory element involved in the MeJA-responsiveness
Eru01G006973.t1	EfMYB10	CAAT-box	CAAT	1678	4	+	Nicotiana glutinosa	cis-acting regulatory element involved in the MeJA-responsiveness
Eru01G006973.t1	EfMYB10	CAAT-box	CCAAT	1720	5	+	Arabidopsis thaliana	cis-acting regulatory element involved in the MeJA-responsiveness
Eru01G006973.t1	EfMYB10	CAAT-box	CAAT	1721	4	+	Nicotiana glutinosa	cis-acting regulatory element involved in the MeJA-responsiveness
Eru01G006973.t1	EfMYB10	CAAT-box	CAAT	1723	4	-	Nicotiana glutinosa	cis-acting regulatory element involved in the MeJA-responsiveness
Eru01G006973.t1	EfMYB10	CAAT-box	CAAT	1806	4	-	Nicotiana glutinosa	cis-acting regulatory element involved in the MeJA-responsiveness
Eru01G006973.t1	EfMYB10	CAAT-box	CAAT	1817	4	+	Nicotiana glutinosa	cis-acting regulatory element involved in the MeJA-responsiveness
Eru01G006973.t1	EfMYB10	CAAT-box	TGCCAAC	1820	7	+	Petunia hybrida	cis-acting regulatory element involved in the MeJA-responsiveness
Eru01G006973.t1	EfMYB10	CAAT-box	CAAT	1829	4	+	Nicotiana glutinosa	cis-acting regulatory element involved in the MeJA-responsiveness
Eru01G006973.t1	EfMYB10	CAAT-box	CAAT	1831	4	-	Nicotiana glutinosa	cis-acting regulatory element involved in the MeJA-responsiveness
Eru01G006973.t1	EfMYB10	CAAT-box	CAAAT	1863	5	+	Pisum sativum	cis-acting regulatory element involved in the MeJA-responsiveness
Eru01G006973.t1	EfMYB10	CAAT-box	CAAT	1866	4	-	Nicotiana glutinosa	cis-acting regulatory element involved in the MeJA-responsiveness
Eru01G006973.t1	EfMYB10	CAAT-box	CAAT	1958	4	-	Nicotiana glutinosa	cis-acting regulatory element involved in the MeJA-responsiveness
Eru01G006973.t1	EfMYB10	CAT-box	GCCACT	218	6	-	Arabidopsis thaliana	cis-acting regulatory element involved in the MeJA-responsiveness
Eru01G006973.t1	EfMYB10	CAT-box	GCCACT	1316	6	-	Arabidopsis thaliana	cis-acting regulatory element involved in the MeJA-responsiveness
Eru01G006973.t1	EfMYB10	CAT-box	GCCACT	1965	6	-	Arabidopsis thaliana	cis-acting regulatory element involved in the MeJA-responsiveness
Eru01G006973.t1	EfMYB10	CGTCA-motif	CGTCA	106	5	-	Hordeum vulgare	cis-acting regulatory element involved in seed-specific regulation
Eru01G006973.t1	EfMYB10	CGTCA-motif	CGTCA	142	5	+	Hordeum vulgare	cis-acting regulatory element involved in seed-specific regulation
Eru01G006973.t1	EfMYB10	CGTCA-motif	CGTCA	236	5	-	Hordeum vulgare	cis-acting regulatory element involved in seed-specific regulation
Eru01G006973.t1	EfMYB10	CGTCA-motif	CGTCA	1948	5	-	Hordeum vulgare	cis-acting regulatory element involved in seed-specific regulation
Eru01G006973.t1	EfMYB10	CTAG-motif	ACTAGCAGAA	1832	9	-	Avena sativa	cis-acting regulatory element involved in the MeJA-responsiveness
Eru01G006973.t1	EfMYB10	dOCT	CACGGATC	328	8	-	Zea mays	cis-acting regulatory element involved in the MeJA-responsiveness
Eru01G006973.t1	EfMYB10	GA-motif	ATAGATAA	1182	8	+	Arabidopsis thaliana	cis-acting regulatory element involved in the MeJA-responsiveness
Eru01G006973.t1	EfMYB10	G-box	CACGAC	174	6	-	Zea mays	cis-acting regulatory element involved in the MeJA-responsiveness
Eru01G006973.t1	EfMYB10	G-box	ACACGTGT	1199	8	-	Brassica napus	cis-acting regulatory element involved in the MeJA-responsiveness
Eru01G006973.t1	EfMYB10	G-box	CACGTG	1200	6	-	Arabidopsis thaliana	cis-acting regulatory element involved in the MeJA-responsiveness
Eru01G006973.t1	EfMYB10	G-Box	CACGTG	1200	6	-	Pisum sativum	cis-acting regulatory element involved in the MeJA-responsiveness
Eru01G006973.t1	EfMYB10	G-Box	CACGTT	1926	6	+	Pisum sativum	cis-acting regulatory element involved in the MeJA-responsiveness
Eru01G006973.t1	EfMYB10	GT1-motif	GGTTAA	750	6	+	Arabidopsis thaliana	cis-acting regulatory element involved in the MeJA-responsiveness
Eru01G006973.t1	EfMYB10	MYB	CAACCA	999	6	+	Arabidopsis thaliana	cis-acting regulatory element involved in the MeJA-responsiveness
Eru01G006973.t1	EfMYB10	MYB	CAACCA	1362	6	+	Arabidopsis thaliana	cis-acting regulatory element involved in the MeJA-responsiveness
Eru01G006973.t1	EfMYB10	MYB	CAACCA	1739	6	+	Arabidopsis thaliana	cis-acting regulatory element involved in the MeJA-responsiveness
Eru01G006973.t1	EfMYB10	MYB	TAACCA	1915	6	+	Arabidopsis thaliana	cis-acting regulatory element involved in the MeJA-responsiveness
Eru01G006973.t1	EfMYB10	MYB	CAACCA	1970	6	+	Arabidopsis thaliana	cis-acting regulatory element involved in the MeJA-responsiveness
Eru01G006973.t1	EfMYB10	MYB-like sequence	TAACCA	1915	6	+	Arabidopsis thaliana	cis-acting regulatory element involved in the MeJA-responsiveness
Eru01G006973.t1	EfMYB10	MYC	CATGTG	249	6	+	Arabidopsis thaliana	cis-acting regulatory element involved in seed-specific regulation
Eru01G006973.t1	EfMYB10	MYC	CATTTG	959	6	+	Arabidopsis thaliana	cis-acting regulatory element involved in seed-specific regulation
Eru01G006973.t1	EfMYB10	MYC	CATTTG	1058	6	+	Arabidopsis thaliana	cis-acting regulatory element involved in seed-specific regulation
Eru01G006973.t1	EfMYB10	MYC	CATTTG	1067	6	+	Arabidopsis thaliana	cis-acting regulatory element involved in seed-specific regulation
Eru01G006973.t1	EfMYB10	MYC	CATGTG	1342	6	-	Arabidopsis thaliana	cis-acting regulatory element involved in seed-specific regulation
Eru01G006973.t1	EfMYB10	MYC	CATTTG	1501	6	+	Arabidopsis thaliana	cis-acting regulatory element involved in seed-specific regulation
Eru01G006973.t1	EfMYB10	MYC	CAATTG	1605	6	-	Arabidopsis thaliana	cis-acting regulatory element involved in seed-specific regulation
Eru01G006973.t1	EfMYB10	MYC	CATGTG	1642	6	-	Arabidopsis thaliana	cis-acting regulatory element involved in seed-specific regulation
Eru01G006973.t1	EfMYB10	MYC	CAATTG	1721	6	-	Arabidopsis thaliana	cis-acting regulatory element involved in the MeJA-responsiveness
Eru01G006973.t1	EfMYB10	MYC	CATGTG	1743	6	-	Arabidopsis thaliana	cis-acting regulatory element involved in the MeJA-responsiveness
Eru01G006973.t1	EfMYB10	MYC	CAATTG	1829	6	-	Arabidopsis thaliana	cis-acting regulatory element involved in the MeJA-responsiveness
Eru01G006973.t1	EfMYB10	MYC	CATGTG	1977	6	+	Arabidopsis thaliana	cis-acting regulatory element involved in the MeJA-responsiveness
Eru01G006973.t1	EfMYB10	RY-element	CATGCATG	245	8	+	Helianthus annuus	cis-acting regulatory element involved in the MeJA-responsiveness
Eru01G006973.t1	EfMYB10	RY-element	CATGCATG	1330	8	-	Helianthus annuus	cis-acting regulatory element involved in the MeJA-responsiveness
Eru01G006973.t1	EfMYB10	TATA-box	ATTATA	122	6	+	Brassica napus	cis-acting regulatory element involved in the MeJA-responsiveness
Eru01G006973.t1	EfMYB10	TATA-box	TATAA	123	5	-	Arabidopsis thaliana	cis-acting regulatory element involved in the MeJA-responsiveness
Eru01G006973.t1	EfMYB10	TATA-box	TATA	124	4	+	Arabidopsis thaliana	cis-acting regulatory element involved in the MeJA-responsiveness
Eru01G006973.t1	EfMYB10	TATA-box	TATATA	577	6	+	Arabidopsis thaliana	cis-acting regulatory element involved in the MeJA-responsiveness
Eru01G006973.t1	EfMYB10	TATA-box	ATATAT	578	6	+	Brassica napus	cis-acting regulatory element involved in the MeJA-responsiveness
Eru01G006973.t1	EfMYB10	TATA-box	TATA	579	4	+	Arabidopsis thaliana	cis-acting regulatory element involved in the MeJA-responsiveness
Eru01G006973.t1	EfMYB10	TATA-box	TATAA	585	5	-	Arabidopsis thaliana	cis-acting regulatory element involved in the MeJA-responsiveness
Eru01G006973.t1	EfMYB10	TATA-box	TATA	586	4	+	Arabidopsis thaliana	cis-acting regulatory element involved in the MeJA-responsiveness
Eru01G006973.t1	EfMYB10	TATA-box	ATATAT	700	6	+	Brassica napus	cis-acting regulatory element involved in the MeJA-responsiveness
Eru01G006973.t1	EfMYB10	TATA-box	TATA	701	4	+	Arabidopsis thaliana	cis-acting regulatory element involved in the MeJA-responsiveness
Eru01G006973.t1	EfMYB10	TATA-box	ATATAT	897	6	+	Brassica napus	cis-acting regulatory element involved in the MeJA-responsiveness
Eru01G006973.t1	EfMYB10	TATA-box	TATA	898	4	+	Arabidopsis thaliana	cis-acting regulatory element involved in the MeJA-responsiveness
Eru01G006973.t1	EfMYB10	TATA-box	taTATAAAtc	913	9	+	Arabidopsis thaliana	cis-acting regulatory element involved in the MeJA-responsiveness
Eru01G006973.t1	EfMYB10	TATA-box	TATACA	1019	6	-	Helianthus annuus	cis-acting regulatory element involved in the MeJA-responsiveness
Eru01G006973.t1	EfMYB10	TATA-box	TATA	1021	4	-	Arabidopsis thaliana	cis-acting regulatory element involved in the MeJA-responsiveness
Eru01G006973.t1	EfMYB10	TATA-box	ATATAT	1118	6	-	Brassica napus	cis-acting regulatory element involved in the MeJA-responsiveness
Eru01G006973.t1	EfMYB10	TATA-box	TATA	1119	4	-	Arabidopsis thaliana	cis-acting regulatory element involved in the MeJA-responsiveness
Eru01G006973.t1	EfMYB10	TATA-box	ATATAT	1190	6	-	Brassica napus	cis-acting regulatory element involved in the MeJA-responsiveness
Eru01G006973.t1	EfMYB10	TATA-box	TATATA	1191	6	-	Arabidopsis thaliana	cis-acting regulatory element involved in the MeJA-responsiveness
Eru01G006973.t1	EfMYB10	TATA-box	ATATAT	1192	6	-	Brassica napus	cis-acting regulatory element involved in the MeJA-responsiveness
Eru01G006973.t1	EfMYB10	TATA-box	TATA	1193	4	-	Arabidopsis thaliana	cis-acting regulatory element involved in the MeJA-responsiveness
Eru01G006973.t1	EfMYB10	TATA-box	TATA	1247	4	-	Arabidopsis thaliana	cis-acting regulatory element involved in the MeJA-responsiveness
Eru01G006973.t1	EfMYB10	TATA-box	TATACA	1457	6	-	Helianthus annuus	cis-acting regulatory element involved in the MeJA-responsiveness
Eru01G006973.t1	EfMYB10	TATA-box	TATA	1459	4	-	Arabidopsis thaliana	cis-acting regulatory element involved in the MeJA-responsiveness
Eru01G006973.t1	EfMYB10	TATA-box	TATA	1530	4	-	Arabidopsis thaliana	cis-acting regulatory element involved in the MeJA-responsiveness
Eru01G006973.t1	EfMYB10	TATA-box	TATATA	1535	6	-	Arabidopsis thaliana	cis-acting regulatory element involved in the MeJA-responsiveness
Eru01G006973.t1	EfMYB10	TATA-box	ATATAT	1536	6	-	Brassica napus	cis-acting regulatory element involved in the MeJA-responsiveness
Eru01G006973.t1	EfMYB10	TATA-box	TATATA	1537	6	-	Arabidopsis thaliana	cis-acting regulatory element involved in the MeJA-responsiveness
Eru01G006973.t1	EfMYB10	TATA-box	ATATAT	1538	6	-	Brassica napus	cis-acting regulatory element involved in the MeJA-responsiveness
Eru01G006973.t1	EfMYB10	TATA-box	TATATA	1539	6	-	Arabidopsis thaliana	cis-acting regulatory element involved in the MeJA-responsiveness
Eru01G006973.t1	EfMYB10	TATA-box	TATA	1541	4	-	Arabidopsis thaliana	cis-acting regulatory element involved in the MeJA-responsiveness
Eru01G006973.t1	EfMYB10	TATA-box	TATACA	1548	6	-	Helianthus annuus	cis-acting regulatory element involved in the MeJA-responsiveness
Eru01G006973.t1	EfMYB10	TATA-box	TATA	1550	4	-	Arabidopsis thaliana	cis-acting regulatory element involved in the MeJA-responsiveness
Eru01G006973.t1	EfMYB10	TATA-box	ccTATAAAaa	1651	9	+	Arabidopsis thaliana	cis-acting regulatory element involved in the MeJA-responsiveness
Eru01G006973.t1	EfMYB10	TATA-box	TATA	1653	4	-	Arabidopsis thaliana	cis-acting regulatory element involved in the MeJA-responsiveness
Eru01G006973.t1	EfMYB10	TCCC-motif	TCTCCCT	1762	7	-	Spinacia oleracea	cis-acting regulatory element involved in the MeJA-responsiveness
Eru01G006973.t1	EfMYB10	TGA-box	TGACGTAA	1948	8	+	Glycine max	cis-acting regulatory element involved in the MeJA-responsiveness
Eru01G006973.t1	EfMYB10	TGACG-motif	TGACG	106	5	+	Hordeum vulgare	cis-acting regulatory element involved in the MeJA-responsiveness
Eru01G006973.t1	EfMYB10	TGACG-motif	TGACG	142	5	-	Hordeum vulgare	cis-acting regulatory element involved in the MeJA-responsiveness
Eru01G006973.t1	EfMYB10	TGACG-motif	TGACG	236	5	+	Hordeum vulgare	cis-acting regulatory element involved in the MeJA-responsiveness
Eru01G006973.t1	EfMYB10	TGACG-motif	TGACG	1948	5	+	Hordeum vulgare	cis-acting regulatory element involved in the MeJA-responsiveness
Eru01G006973.t1	EfMYB10	WUN-motif	AAATTACT	1038	8	+	Nicotiana glutinosa	cis-acting regulatory element involved in the MeJA-responsiveness
Eru01G006973.t1	EfMYB10		motif_sequence	110	4	-	organism	cis-acting regulatory element involved in the MeJA-responsiveness
Eru01G006973.t1	EfMYB10		motif_sequence	465	4	+	organism	cis-acting regulatory element involved in the MeJA-responsiveness
Eru01G006973.t1	EfMYB10		motif_sequence	558	4	-	organism	cis-acting regulatory element involved in the MeJA-responsiveness
Eru01G006973.t1	EfMYB10		motif_sequence	609	4	-	organism	cis-acting regulatory element involved in the MeJA-responsiveness
Eru01G006973.t1	EfMYB10		motif_sequence	624	4	-	organism	cis-acting regulatory element involved in the MeJA-responsiveness
Eru01G006973.t1	EfMYB10		motif_sequence	947	4	+	organism	cis-acting regulatory element involved in the MeJA-responsiveness
Eru01G006973.t1	EfMYB10		motif_sequence	1064	4	-	organism	cis-acting regulatory element involved in the MeJA-responsiveness
Eru01G006973.t1	EfMYB10		motif_sequence	1137	4	+	organism	cis-acting regulatory element involved in the MeJA-responsiveness
Eru01G006973.t1	EfMYB10		motif_sequence	1388	4	+	organism	cis-acting regulatory element involved in the MeJA-responsiveness
Eru01G006973.t1	EfMYB10		motif_sequence	1416	4	+	organism	cis-acting regulatory element involved in the MeJA-responsiveness
Eru01G006973.t1	EfMYB10		motif_sequence	1523	4	-	organism	cis-acting regulatory element involved in the MeJA-responsiveness
Eru01G006973.t1	EfMYB10		motif_sequence	1680	4	+	organism	cis-acting regulatory element involved in the MeJA-responsiveness
Eru01G006973.t1	EfMYB10		motif_sequence	1764	4	-	organism	cis-acting regulatory element involved in the MeJA-responsiveness
Eru01G006973.t1	EfMYB10		motif_sequence	1943	4	-	organism	cis-acting regulatory element involved in the MeJA-responsiveness
Eru01G006973.t1	EfMYB10		motif_sequence	1961	4	-	organism	cis-acting regulatory element involved in the MeJA-responsiveness
Eru02G008139.t1	EfMYB25	AAGAA-motif	GAAAGAA	946	7	+	Avena sativa	cis-acting regulatory element related to meristem expression
Eru02G008139.t1	EfMYB25	AAGAA-motif	gGTAAAGAAA	958	9	-	Avena sativa	cis-acting regulatory element related to meristem expression
Eru02G008139.t1	EfMYB25	AAGAA-motif	GAAAGAA	1643	7	-	Avena sativa	cis-acting regulatory element related to meristem expression
Eru02G008139.t1	EfMYB25	ABRE	CGTACGTGCA	1209	9	-	Hordeum vulgare	cis-acting regulatory element involved in the MeJA-responsiveness
Eru02G008139.t1	EfMYB25	ABRE	ACGTG	1211	5	-	Arabidopsis thaliana	cis-acting regulatory element involved in the MeJA-responsiveness
Eru02G008139.t1	EfMYB25	ABRE3a	TACGTG	1211	6	-	Zea mays	cis-acting regulatory element involved in zein metabolism regulation
Eru02G008139.t1	EfMYB25	ABRE4	CACGTA	1211	6	+	Zea mays	cis-acting regulatory element involved in the MeJA-responsiveness
Eru02G008139.t1	EfMYB25	AE-box	AGAAACAA	696	8	+	Arabidopsis thaliana	cis-acting regulatory element involved in the MeJA-responsiveness
Eru02G008139.t1	EfMYB25	AE-box	AGAAACTT	1590	8	-	Arabidopsis thaliana	cis-acting regulatory element involved in the MeJA-responsiveness
Eru02G008139.t1	EfMYB25	ARE	AAACCA	1192	6	-	Zea mays	cis-acting regulatory element involved in zein metabolism regulation
Eru02G008139.t1	EfMYB25	as-1	TGACG	157	5	+	Arabidopsis thaliana	cis-acting regulatory element involved in the MeJA-responsiveness
Eru02G008139.t1	EfMYB25	as-1	TGACG	1900	5	-	Arabidopsis thaliana	cis-acting regulatory element involved in the MeJA-responsiveness
Eru02G008139.t1	EfMYB25	CAAT-box	CAAT	146	4	+	Nicotiana glutinosa	cis-acting regulatory element involved in zein metabolism regulation
Eru02G008139.t1	EfMYB25	CAAT-box	CCAAT	162	5	-	Arabidopsis thaliana	cis-acting regulatory element involved in zein metabolism regulation
Eru02G008139.t1	EfMYB25	CAAT-box	CAAT	433	4	+	Nicotiana glutinosa	cis-acting regulatory element involved in zein metabolism regulation
Eru02G008139.t1	EfMYB25	CAAT-box	CAAAT	524	5	+	Pisum sativum	cis-acting regulatory element involved in zein metabolism regulation
Eru02G008139.t1	EfMYB25	CAAT-box	CAAT	557	4	+	Nicotiana glutinosa	cis-acting regulatory element involved in zein metabolism regulation
Eru02G008139.t1	EfMYB25	CAAT-box	CAAT	584	4	+	Nicotiana glutinosa	cis-acting regulatory element involved in zein metabolism regulation
Eru02G008139.t1	EfMYB25	CAAT-box	CCAAT	652	5	+	Arabidopsis thaliana	cis-acting regulatory element involved in zein metabolism regulation
Eru02G008139.t1	EfMYB25	CAAT-box	CAAT	653	4	+	Nicotiana glutinosa	cis-acting regulatory element involved in zein metabolism regulation
Eru02G008139.t1	EfMYB25	CAAT-box	CAAT	689	4	+	Nicotiana glutinosa	cis-acting regulatory element involved in zein metabolism regulation
Eru02G008139.t1	EfMYB25	CAAT-box	CAAAT	701	5	+	Pisum sativum	cis-acting regulatory element involved in zein metabolism regulation
Eru02G008139.t1	EfMYB25	CAAT-box	CAAT	764	4	+	Nicotiana glutinosa	cis-acting regulatory element involved in zein metabolism regulation
Eru02G008139.t1	EfMYB25	CAAT-box	CAAT	819	4	-	Nicotiana glutinosa	cis-acting regulatory element involved in zein metabolism regulation
Eru02G008139.t1	EfMYB25	CAAT-box	CAAT	1015	4	-	Nicotiana glutinosa	cis-acting regulatory element involved in zein metabolism regulation
Eru02G008139.t1	EfMYB25	CAAT-box	CCAAT	1098	5	+	Arabidopsis thaliana	cis-acting regulatory element related to meristem expression
Eru02G008139.t1	EfMYB25	CAAT-box	CAAT	1099	4	+	Nicotiana glutinosa	cis-acting regulatory element related to meristem expression
Eru02G008139.t1	EfMYB25	CAAT-box	CAAAT	1123	5	+	Pisum sativum	cis-acting regulatory element related to meristem expression
Eru02G008139.t1	EfMYB25	CAAT-box	CAAAT	1226	5	+	Pisum sativum	cis-acting regulatory element related to meristem expression
Eru02G008139.t1	EfMYB25	CAAT-box	CAAT	1262	4	+	Nicotiana glutinosa	cis-acting regulatory element related to meristem expression
Eru02G008139.t1	EfMYB25	CAAT-box	CAAT	1315	4	+	Nicotiana glutinosa	cis-acting regulatory element related to meristem expression
Eru02G008139.t1	EfMYB25	CAAT-box	CAAT	1332	4	+	Nicotiana glutinosa	cis-acting regulatory element related to meristem expression
Eru02G008139.t1	EfMYB25	CAAT-box	CAAAT	1334	5	-	Pisum sativum	cis-acting regulatory element related to meristem expression
Eru02G008139.t1	EfMYB25	CAAT-box	CCAAT	1404	5	-	Arabidopsis thaliana	cis-acting regulatory element related to meristem expression
Eru02G008139.t1	EfMYB25	CAAT-box	CAAT	1411	4	-	Nicotiana glutinosa	cis-acting regulatory element related to meristem expression
Eru02G008139.t1	EfMYB25	CAAT-box	CAAT	1628	4	-	Nicotiana glutinosa	cis-acting regulatory element related to meristem expression
Eru02G008139.t1	EfMYB25	CAAT-box	CAAT	1673	4	-	Nicotiana glutinosa	cis-acting regulatory element related to meristem expression
Eru02G008139.t1	EfMYB25	CAAT-box	CCAAT	1692	5	-	Arabidopsis thaliana	cis-acting regulatory element related to meristem expression
Eru02G008139.t1	EfMYB25	CAAT-box	CAAT	1803	4	+	Nicotiana glutinosa	cis-acting regulatory element related to meristem expression
Eru02G008139.t1	EfMYB25	CAAT-box	CAAAT	1932	5	-	Pisum sativum	cis-acting regulatory element related to meristem expression
Eru02G008139.t1	EfMYB25	CAAT-box	CAAT	1940	4	-	Nicotiana glutinosa	cis-acting regulatory element related to meristem expression
Eru02G008139.t1	EfMYB25	CAAT-box	CAAT	1992	4	+	Nicotiana glutinosa	cis-acting regulatory element related to meristem expression
Eru02G008139.t1	EfMYB25	CAT-box	GCCACT	1977	6	-	Arabidopsis thaliana	cis-acting regulatory element involved in zein metabolism regulation
Eru02G008139.t1	EfMYB25	CGTCA-motif	CGTCA	157	5	-	Hordeum vulgare	cis-acting regulatory element involved in the MeJA-responsiveness
Eru02G008139.t1	EfMYB25	CGTCA-motif	CGTCA	1900	5	+	Hordeum vulgare	cis-acting regulatory element involved in the MeJA-responsiveness
Eru02G008139.t1	EfMYB25	ERE	ATTTCATA	497	8	+	Nicotiana glutinos	cis-acting regulatory element involved in the MeJA-responsiveness
Eru02G008139.t1	EfMYB25	GATA-motif	GATAGGA	1862	7	+	Arabidopsis thaliana	cis-acting regulatory element involved in the MeJA-responsiveness
Eru02G008139.t1	EfMYB25	G-box	TACGTG	1211	6	-	Arabidopsis thaliana	cis-acting regulatory element involved in the MeJA-responsiveness
Eru02G008139.t1	EfMYB25	LTR	CCGAAA	944	6	+	Hordeum vulgare	cis-acting regulatory element related to meristem expression
Eru02G008139.t1	EfMYB25	MBS	CAACTG	1266	6	+	Arabidopsis thaliana	cis-acting regulatory element involved in the MeJA-responsiveness
Eru02G008139.t1	EfMYB25	MBS	CAACTG	1915	6	+	Arabidopsis thaliana	cis-acting regulatory element involved in the MeJA-responsiveness
Eru02G008139.t1	EfMYB25	MBSI	aaaAaaC(G/C)GTTA	776	10.5	+	Petunia hybrida	cis-acting regulatory element involved in zein metabolism regulation
Eru02G008139.t1	EfMYB25	Myb	CAACTG	1266	6	+	Arabidopsis thaliana	cis-acting regulatory element involved in the MeJA-responsiveness
Eru02G008139.t1	EfMYB25	Myb	CAACTG	1915	6	+	Arabidopsis thaliana	cis-acting regulatory element involved in the MeJA-responsiveness
Eru02G008139.t1	EfMYB25	MYB	CAACAG	835	6	+	Arabidopsis thaliana	cis-acting regulatory element involved in the MeJA-responsiveness
Eru02G008139.t1	EfMYB25	MYB	CAACAG	1105	6	+	Arabidopsis thaliana	cis-acting regulatory element involved in zein metabolism regulation
Eru02G008139.t1	EfMYB25	MYB	TAACCA	1806	6	+	Arabidopsis thaliana	cis-acting regulatory element involved in zein metabolism regulation
Eru02G008139.t1	EfMYB25	MYB	CAACAG	1961	6	-	Arabidopsis thaliana	cis-acting regulatory element involved in zein metabolism regulation
Eru02G008139.t1	EfMYB25	Myb-binding site	CAACAG	835	6	+	Nicotiana tabacum	cis-acting regulatory element involved in the MeJA-responsiveness
Eru02G008139.t1	EfMYB25	Myb-binding site	CAACAG	1105	6	+	Nicotiana tabacum	cis-acting regulatory element involved in the MeJA-responsiveness
Eru02G008139.t1	EfMYB25	Myb-binding site	CAACAG	1961	6	-	Nicotiana tabacum	cis-acting regulatory element involved in the MeJA-responsiveness
Eru02G008139.t1	EfMYB25	MYB-like sequence	TAACCA	1806	6	+	Arabidopsis thaliana	cis-acting regulatory element involved in zein metabolism regulation
Eru02G008139.t1	EfMYB25	Myc	TCTCTTA	1720	7	-	Arabidopsis thaliana	cis-acting regulatory element involved in the MeJA-responsiveness
Eru02G008139.t1	EfMYB25	MYC	CATTTG	524	6	-	Arabidopsis thaliana	cis-acting regulatory element involved in the MeJA-responsiveness
Eru02G008139.t1	EfMYB25	MYC	CATTTG	701	6	-	Arabidopsis thaliana	cis-acting regulatory element involved in the MeJA-responsiveness
Eru02G008139.t1	EfMYB25	MYC	CATTTG	1123	6	-	Arabidopsis thaliana	cis-acting regulatory element involved in the MeJA-responsiveness
Eru02G008139.t1	EfMYB25	MYC	CATGTG	1903	6	+	Arabidopsis thaliana	cis-acting regulatory element involved in the MeJA-responsiveness
Eru02G008139.t1	EfMYB25	STRE	AGGGG	335	5	-	Arabidopsis thaliana	cis-acting regulatory element involved in zein metabolism regulation
Eru02G008139.t1	EfMYB25	STRE	AGGGG	1141	5	+	Arabidopsis thaliana	cis-acting regulatory element involved in zein metabolism regulation
Eru02G008139.t1	EfMYB25	STRE	AGGGG	1308	5	+	Arabidopsis thaliana	cis-acting regulatory element involved in zein metabolism regulation
Eru02G008139.t1	EfMYB25	STRE	AGGGG	1811	5	+	Arabidopsis thaliana	cis-acting regulatory element involved in zein metabolism regulation
Eru02G008139.t1	EfMYB25	TATA-box	TATA	102	4	+	Arabidopsis thaliana	cis-acting regulatory element involved in the MeJA-responsiveness
Eru02G008139.t1	EfMYB25	TATA-box	TATA	184	4	+	Arabidopsis thaliana	cis-acting regulatory element involved in the MeJA-responsiveness
Eru02G008139.t1	EfMYB25	TATA-box	TATA	531	4	+	Arabidopsis thaliana	cis-acting regulatory element involved in the MeJA-responsiveness
Eru02G008139.t1	EfMYB25	TATA-box	TACAAAA	533	7	+	Oryza sativa	cis-acting regulatory element involved in the MeJA-responsiveness
Eru02G008139.t1	EfMYB25	TATA-box	ATATAA	629	6	+	Brassica oleracea	cis-acting regulatory element involved in the MeJA-responsiveness
Eru02G008139.t1	EfMYB25	TATA-box	TATA	630	4	+	Arabidopsis thaliana	cis-acting regulatory element involved in the MeJA-responsiveness
Eru02G008139.t1	EfMYB25	TATA-box	TATA	729	4	+	Arabidopsis thaliana	cis-acting regulatory element involved in the MeJA-responsiveness
Eru02G008139.t1	EfMYB25	TATA-box	ATTATA	766	6	+	Brassica napus	cis-acting regulatory element involved in the MeJA-responsiveness
Eru02G008139.t1	EfMYB25	TATA-box	TATAA	767	5	-	Arabidopsis thaliana	cis-acting regulatory element involved in the MeJA-responsiveness
Eru02G008139.t1	EfMYB25	TATA-box	TATA	768	4	+	Arabidopsis thaliana	cis-acting regulatory element involved in the MeJA-responsiveness
Eru02G008139.t1	EfMYB25	TATA-box	TATAAAA	802	7	-	Pisum sativum	cis-acting regulatory element involved in the MeJA-responsiveness
Eru02G008139.t1	EfMYB25	TATA-box	TATAAA	803	6	-	Helianthus annuus	cis-acting regulatory element involved in the MeJA-responsiveness
Eru02G008139.t1	EfMYB25	TATA-box	TATAA	804	5	-	Arabidopsis thaliana	cis-acting regulatory element involved in the MeJA-responsiveness
Eru02G008139.t1	EfMYB25	TATA-box	TATA	805	4	+	Arabidopsis thaliana	cis-acting regulatory element involved in the MeJA-responsiveness
Eru02G008139.t1	EfMYB25	TATA-box	TATAAAT	1360	7	-	Brassica juncea	cis-acting regulatory element involved in the MeJA-responsiveness
Eru02G008139.t1	EfMYB25	TATA-box	TATAAA	1361	6	-	Helianthus annuus	cis-acting regulatory element involved in the MeJA-responsiveness
Eru02G008139.t1	EfMYB25	TATA-box	TATAA	1362	5	-	Arabidopsis thaliana	cis-acting regulatory element involved in the MeJA-responsiveness
Eru02G008139.t1	EfMYB25	TATA-box	TATA	1363	4	-	Arabidopsis thaliana	cis-acting regulatory element involved in the MeJA-responsiveness
Eru02G008139.t1	EfMYB25	TATA-box	TATA	1436	4	-	Arabidopsis thaliana	cis-acting regulatory element involved in the MeJA-responsiveness
Eru02G008139.t1	EfMYB25	TATA-box	TATA	1651	4	-	Arabidopsis thaliana	cis-acting regulatory element involved in the MeJA-responsiveness
Eru02G008139.t1	EfMYB25	TATA-box	ATATAA	1752	6	+	Brassica oleracea	cis-acting regulatory element involved in the MeJA-responsiveness
Eru02G008139.t1	EfMYB25	TATA-box	TATA	1753	4	-	Arabidopsis thaliana	cis-acting regulatory element involved in the MeJA-responsiveness
Eru02G008139.t1	EfMYB25	TATA-box	TATA	1784	4	-	Arabidopsis thaliana	cis-acting regulatory element involved in the MeJA-responsiveness
Eru02G008139.t1	EfMYB25	TATA-box	TATA	1871	4	-	Arabidopsis thaliana	cis-acting regulatory element involved in the MeJA-responsiveness
Eru02G008139.t1	EfMYB25	TATA-box	ATTATA	1927	6	+	Brassica napus	cis-acting regulatory element involved in the MeJA-responsiveness
Eru02G008139.t1	EfMYB25	TATA-box	TATAA	1928	5	-	Arabidopsis thaliana	cis-acting regulatory element involved in the MeJA-responsiveness
Eru02G008139.t1	EfMYB25	TATA-box	TATA	1929	4	-	Arabidopsis thaliana	cis-acting regulatory element involved in the MeJA-responsiveness
Eru02G008139.t1	EfMYB25	TATA-box	TATA	1969	4	-	Arabidopsis thaliana	cis-acting regulatory element involved in the MeJA-responsiveness
Eru02G008139.t1	EfMYB25	TCA	TCATCTTCAT	56	9	-	Pisum sativum	cis-acting regulatory element involved in the MeJA-responsiveness
Eru02G008139.t1	EfMYB25	TCCC-motif	TCTCCCT	1595	7	+	Spinacia oleracea	cis-acting regulatory element involved in the MeJA-responsiveness
Eru02G008139.t1	EfMYB25	TC-rich repeats	ATTCTCTAAC	1877	9	+	Nicotiana tabacum	cis-acting regulatory element involved in the MeJA-responsiveness
Eru02G008139.t1	EfMYB25	TGACG-motif	TGACG	157	5	+	Hordeum vulgare	cis-acting regulatory element involved in the MeJA-responsiveness
Eru02G008139.t1	EfMYB25	TGACG-motif	TGACG	1900	5	-	Hordeum vulgare	cis-acting regulatory element involved in the MeJA-responsiveness
Eru02G008139.t1	EfMYB25	W box	TTGACC	1259	6	-	Arabidopsis thaliana	cis-acting regulatory element related to meristem expression
Eru02G008139.t1	EfMYB25	W box	TTGACC	1769	6	+	Arabidopsis thaliana	cis-acting regulatory element related to meristem expression
Eru02G008139.t1	EfMYB25	WUN-motif	AAATTTCTT	1821	9	+	Nicotiana glutinosa	cis-acting regulatory element involved in the MeJA-responsiveness
Eru02G008139.t1	EfMYB25		motif_sequence	29	4	-	organism	cis-acting regulatory element involved in the MeJA-responsiveness
Eru02G008139.t1	EfMYB25		motif_sequence	58	4	-	organism	cis-acting regulatory element involved in the MeJA-responsiveness
Eru02G008139.t1	EfMYB25		motif_sequence	168	4	+	organism	cis-acting regulatory element involved in the MeJA-responsiveness
Eru02G008139.t1	EfMYB25		motif_sequence	202	4	-	organism	cis-acting regulatory element involved in the MeJA-responsiveness
Eru02G008139.t1	EfMYB25		motif_sequence	453	4	-	organism	cis-acting regulatory element involved in the MeJA-responsiveness
Eru02G008139.t1	EfMYB25		motif_sequence	822	4	-	organism	cis-acting regulatory element involved in the MeJA-responsiveness
Eru02G008139.t1	EfMYB25		motif_sequence	1093	4	+	organism	cis-acting regulatory element involved in the MeJA-responsiveness
Eru02G008139.t1	EfMYB25		motif_sequence	1301	4	-	organism	cis-acting regulatory element involved in the MeJA-responsiveness
Eru02G008139.t1	EfMYB25		motif_sequence	1407	4	-	organism	cis-acting regulatory element involved in the MeJA-responsiveness
Eru02G008139.t1	EfMYB25		motif_sequence	1444	4	+	organism	cis-acting regulatory element involved in the MeJA-responsiveness
Eru02G008139.t1	EfMYB25		motif_sequence	1584	4	-	organism	cis-acting regulatory element involved in the MeJA-responsiveness
Eru02G008139.t1	EfMYB25		motif_sequence	1737	4	+	organism	cis-acting regulatory element involved in the MeJA-responsiveness
Eru02G008139.t1	EfMYB25		motif_sequence	1949	4	-	organism	cis-acting regulatory element involved in the MeJA-responsiveness
Eru03G001120.t2	EfMYB26	AAGAA-motif	GAAAGAA	390	7	+	Avena sativa	common cis-acting element in promoter and enhancer regions
Eru03G001120.t2	EfMYB26	AAGAA-motif	GAAAGAA	465	7	-	Avena sativa	common cis-acting element in promoter and enhancer regions
Eru03G001120.t2	EfMYB26	AAGAA-motif	gGTAAAGAAA	1052	9	+	Avena sativa	common cis-acting element in promoter and enhancer regions
Eru03G001120.t2	EfMYB26	AAGAA-motif	GAAAGAA	1475	7	+	Avena sativa	common cis-acting element in promoter and enhancer regions
Eru03G001120.t2	EfMYB26	ABRE	GACACGTGGC	175	9	+	Triticum aestivum	common cis-acting element in promoter and enhancer regions
Eru03G001120.t2	EfMYB26	ABRE	CACGTG	177	6	+	Arabidopsis thaliana	common cis-acting element in promoter and enhancer regions
Eru03G001120.t2	EfMYB26	ABRE	ACGTG	178	5	+	Arabidopsis thaliana	common cis-acting element in promoter and enhancer regions
Eru03G001120.t2	EfMYB26	ABRE	CACGTG	1738	6	-	Arabidopsis thaliana	common cis-acting element in promoter and enhancer regions
Eru03G001120.t2	EfMYB26	ABRE	ACGTG	1739	5	+	Arabidopsis thaliana	common cis-acting element in promoter and enhancer regions
Eru03G001120.t2	EfMYB26	ACE	GACACGTATG	1630	9	+	Petroselinum crispum	common cis-acting element in promoter and enhancer regions
Eru03G001120.t2	EfMYB26	AE-box	AGAAACAA	326	8	-	Arabidopsis thaliana	common cis-acting element in promoter and enhancer regions
Eru03G001120.t2	EfMYB26	ARE	AAACCA	286	6	+	Zea mays	common cis-acting element in promoter and enhancer regions
Eru03G001120.t2	EfMYB26	ARE	AAACCA	1020	6	-	Zea mays	common cis-acting element in promoter and enhancer regions
Eru03G001120.t2	EfMYB26	as-1	TGACG	258	5	+	Arabidopsis thaliana	common cis-acting element in promoter and enhancer regions
Eru03G001120.t2	EfMYB26	as-1	TGACG	950	5	-	Arabidopsis thaliana	common cis-acting element in promoter and enhancer regions
Eru03G001120.t2	EfMYB26	as-1	TGACG	1199	5	+	Arabidopsis thaliana	common cis-acting element in promoter and enhancer regions
Eru03G001120.t2	EfMYB26	as-1	TGACG	1206	5	-	Arabidopsis thaliana	common cis-acting element in promoter and enhancer regions
Eru03G001120.t2	EfMYB26	AT~TATA-box	TATATA	1397	6	-	Arabidopsis thaliana	common cis-acting element in promoter and enhancer regions
Eru03G001120.t2	EfMYB26	ATCT-motif	AATCTAATCC	268	9	+	Pisum sativum	common cis-acting element in promoter and enhancer regions
Eru03G001120.t2	EfMYB26	AuxRR-core	GGTCCAT	810	7	+	Nicotiana tabacum	common cis-acting element in promoter and enhancer regions
Eru03G001120.t2	EfMYB26	CAAT-box	CAAT	13	4	-	Nicotiana glutinosa	cis-acting regulatory element related to meristem expression
Eru03G001120.t2	EfMYB26	CAAT-box	CAAT	64	4	-	Nicotiana glutinosa	cis-acting regulatory element related to meristem expression
Eru03G001120.t2	EfMYB26	CAAT-box	CCAAT	126	5	+	Arabidopsis thaliana	cis-acting regulatory element related to meristem expression
Eru03G001120.t2	EfMYB26	CAAT-box	CAAT	127	4	+	Nicotiana glutinosa	cis-acting regulatory element related to meristem expression
Eru03G001120.t2	EfMYB26	CAAT-box	CAAT	160	4	-	Nicotiana glutinosa	cis-acting regulatory element related to meristem expression
Eru03G001120.t2	EfMYB26	CAAT-box	CAAAT	202	5	+	Pisum sativum	cis-acting regulatory element related to meristem expression
Eru03G001120.t2	EfMYB26	CAAT-box	CAAT	225	4	-	Nicotiana glutinosa	cis-acting regulatory element related to meristem expression
Eru03G001120.t2	EfMYB26	CAAT-box	CAAT	298	4	+	Nicotiana glutinosa	cis-acting regulatory element related to meristem expression
Eru03G001120.t2	EfMYB26	CAAT-box	CAAT	300	4	-	Nicotiana glutinosa	cis-acting regulatory element related to meristem expression
Eru03G001120.t2	EfMYB26	CAAT-box	CAAAT	308	5	-	Pisum sativum	cis-acting regulatory element related to meristem expression
Eru03G001120.t2	EfMYB26	CAAT-box	CAAT	336	4	-	Nicotiana glutinosa	cis-acting regulatory element related to meristem expression
Eru03G001120.t2	EfMYB26	CAAT-box	CAAT	372	4	-	Nicotiana glutinosa	cis-acting regulatory element related to meristem expression
Eru03G001120.t2	EfMYB26	CAAT-box	CCAAT	376	5	-	Arabidopsis thaliana	cis-acting regulatory element related to meristem expression
Eru03G001120.t2	EfMYB26	CAAT-box	CAAAT	487	5	-	Pisum sativum	cis-acting regulatory element related to meristem expression
Eru03G001120.t2	EfMYB26	CAAT-box	CAAAT	497	5	-	Pisum sativum	cis-acting regulatory element related to meristem expression
Eru03G001120.t2	EfMYB26	CAAT-box	CAAAT	553	5	-	Pisum sativum	cis-acting regulatory element related to meristem expression
Eru03G001120.t2	EfMYB26	CAAT-box	CAAAT	630	5	-	Pisum sativum	cis-acting regulatory element related to meristem expression
Eru03G001120.t2	EfMYB26	CAAT-box	CAAAT	678	5	-	Pisum sativum	cis-acting regulatory element related to meristem expression
Eru03G001120.t2	EfMYB26	CAAT-box	CAAT	915	4	+	Nicotiana glutinosa	cis-acting regulatory element related to meristem expression
Eru03G001120.t2	EfMYB26	CAAT-box	CAAT	998	4	-	Nicotiana glutinosa	cis-acting regulatory element related to meristem expression
Eru03G001120.t2	EfMYB26	CAAT-box	CAAT	1100	4	-	Nicotiana glutinosa	cis-acting regulatory element related to meristem expression
Eru03G001120.t2	EfMYB26	CAAT-box	CAAT	1107	4	-	Nicotiana glutinosa	cis-acting regulatory element related to meristem expression
Eru03G001120.t2	EfMYB26	CAAT-box	CAAT	1115	4	-	Nicotiana glutinosa	cis-acting regulatory element related to meristem expression
Eru03G001120.t2	EfMYB26	CAAT-box	CAAT	1123	4	+	Nicotiana glutinosa	cis-acting regulatory element related to meristem expression
Eru03G001120.t2	EfMYB26	CAAT-box	CAAAT	1170	5	+	Pisum sativum	cis-acting regulatory element related to meristem expression
Eru03G001120.t2	EfMYB26	CAAT-box	CAAT	1173	4	-	Nicotiana glutinosa	cis-acting regulatory element related to meristem expression
Eru03G001120.t2	EfMYB26	CAAT-box	CCAAT	1189	5	-	Arabidopsis thaliana	cis-acting regulatory element related to meristem specific activation
Eru03G001120.t2	EfMYB26	CAAT-box	CAAT	1216	4	+	Nicotiana glutinosa	cis-acting regulatory element related to meristem specific activation
Eru03G001120.t2	EfMYB26	CAAT-box	CAAAT	1262	5	+	Pisum sativum	cis-acting regulatory element root specific
Eru03G001120.t2	EfMYB26	CAAT-box	CAAAT	1379	5	-	Pisum sativum	cis-acting regulatory element root specific
Eru03G001120.t2	EfMYB26	CAAT-box	CCAAT	1423	5	+	Arabidopsis thaliana	cis-regulatory element involved in endosperm expression
Eru03G001120.t2	EfMYB26	CAAT-box	CAAT	1424	4	+	Nicotiana glutinosa	cis-regulatory element involved in endosperm expression
Eru03G001120.t2	EfMYB26	CAAT-box	CAAT	1461	4	+	Nicotiana glutinosa	cis-regulatory element involved in endosperm expression
Eru03G001120.t2	EfMYB26	CAAT-box	CCAAT	1470	5	+	Arabidopsis thaliana	cis-regulatory element involved in endosperm expression
Eru03G001120.t2	EfMYB26	CAAT-box	CAAT	1471	4	+	Nicotiana glutinosa	cis-regulatory element involved in endosperm expression
Eru03G001120.t2	EfMYB26	CAAT-box	CAAT	1512	4	-	Nicotiana glutinosa	cis-regulatory element involved in endosperm expression
Eru03G001120.t2	EfMYB26	CAAT-box	CAAAT	1549	5	-	Pisum sativum	cis-regulatory element involved in endosperm expression
Eru03G001120.t2	EfMYB26	CAAT-box	CAAAT	1558	5	+	Pisum sativum	cis-regulatory element involved in endosperm expression
Eru03G001120.t2	EfMYB26	CAAT-box	CAAT	1561	4	-	Nicotiana glutinosa	cis-regulatory element involved in endosperm expression
Eru03G001120.t2	EfMYB26	CAAT-box	CAAT	1582	4	-	Nicotiana glutinosa	cis-regulatory element involved in endosperm expression
Eru03G001120.t2	EfMYB26	CAAT-box	CAAAT	1703	5	+	Pisum sativum	cis-regulatory element involved in endosperm expression
Eru03G001120.t2	EfMYB26	CAAT-box	CAAT	1706	4	-	Nicotiana glutinosa	common cis-acting element in promoter and enhancer regions
Eru03G001120.t2	EfMYB26	CAAT-box	CAAAT	1846	5	+	Pisum sativum	common cis-acting element in promoter and enhancer regions
Eru03G001120.t2	EfMYB26	CAAT-box	CAAAT	1921	5	+	Pisum sativum	common cis-acting element in promoter and enhancer regions
Eru03G001120.t2	EfMYB26	CGTCA-motif	CGTCA	258	5	-	Hordeum vulgare	common cis-acting element in promoter and enhancer regions
Eru03G001120.t2	EfMYB26	CGTCA-motif	CGTCA	950	5	+	Hordeum vulgare	common cis-acting element in promoter and enhancer regions
Eru03G001120.t2	EfMYB26	CGTCA-motif	CGTCA	1199	5	-	Hordeum vulgare	common cis-acting element in promoter and enhancer regions
Eru03G001120.t2	EfMYB26	CGTCA-motif	CGTCA	1206	5	+	Hordeum vulgare	common cis-acting element in promoter and enhancer regions
Eru03G001120.t2	EfMYB26	G-Box	CACGTG	177	6	+	Pisum sativum	common cis-acting element in promoter and enhancer regions
Eru03G001120.t2	EfMYB26	G-Box	CACGTG	1738	6	-	Pisum sativum	common cis-acting element in promoter and enhancer regions
Eru03G001120.t2	EfMYB26	G-box	ACACGTGGC	176	9	+	Brassica napus	common cis-acting element in promoter and enhancer regions
Eru03G001120.t2	EfMYB26	G-box	CACGTG	177	6	+	Arabidopsis thaliana	common cis-acting element in promoter and enhancer regions
Eru03G001120.t2	EfMYB26	G-box	CACGTG	1738	6	-	Arabidopsis thaliana	common cis-acting element in promoter and enhancer regions
Eru03G001120.t2	EfMYB26	GC-motif	CCCCCG	1874	6	+	Zea mays	common cis-acting element in promoter and enhancer regions
Eru03G001120.t2	EfMYB26	GC-motif	CCCCCG	1927	6	+	Zea mays	common cis-acting element in promoter and enhancer regions
Eru03G001120.t2	EfMYB26	GT1-motif	GGTTAAT	1567	7	+	Avena sativa	common cis-acting element in promoter and enhancer regions
Eru03G001120.t2	EfMYB26	LTR	CCGAAA	779	6	+	Hordeum vulgare	common cis-acting element in promoter and enhancer regions
Eru03G001120.t2	EfMYB26	LTR	CCGAAA	968	6	+	Hordeum vulgare	common cis-acting element in promoter and enhancer regions
Eru03G001120.t2	EfMYB26	MYB	TAACCA	1191	6	-	Arabidopsis thaliana	common cis-acting element in promoter and enhancer regions
Eru03G001120.t2	EfMYB26	MYB-like sequence	TAACCA	1191	6	-	Arabidopsis thaliana	common cis-acting element in promoter and enhancer regions
Eru03G001120.t2	EfMYB26	MYC	CATGTG	116	6	+	Arabidopsis thaliana	common cis-acting element in promoter and enhancer regions
Eru03G001120.t2	EfMYB26	MYC	CAATTG	298	6	+	Arabidopsis thaliana	common cis-acting element in promoter and enhancer regions
Eru03G001120.t2	EfMYB26	MYC	CATTTG	307	6	+	Arabidopsis thaliana	common cis-acting element in promoter and enhancer regions
Eru03G001120.t2	EfMYB26	MYC	CATTTG	552	6	+	Arabidopsis thaliana	common cis-acting element in promoter and enhancer regions
Eru03G001120.t2	EfMYB26	MYC	CATTTG	629	6	+	Arabidopsis thaliana	common cis-acting element in promoter and enhancer regions
Eru03G001120.t2	EfMYB26	MYC	CATTTG	677	6	+	Arabidopsis thaliana	common cis-acting element in promoter and enhancer regions
Eru03G001120.t2	EfMYB26	MYC	CATGTG	1521	6	+	Arabidopsis thaliana	common cis-acting element in promoter and enhancer regions
Eru03G001120.t2	EfMYB26	O2-site	GATGA(C/T)(A/G)TG(A/G)	1484	8.5	+	Zea mays	common cis-acting element in promoter and enhancer regions
Eru03G001120.t2	EfMYB26	Sp1	GGGCGG	1882	6	-	Oryza sativa	common cis-acting element in promoter and enhancer regions
Eru03G001120.t2	EfMYB26	Sp1	GGGCGG	1935	6	-	Oryza sativa	common cis-acting element in promoter and enhancer regions
Eru03G001120.t2	EfMYB26	STRE	AGGGG	51	5	+	Arabidopsis thaliana	common cis-acting element in promoter and enhancer regions
Eru03G001120.t2	EfMYB26	STRE	AGGGG	1898	5	-	Arabidopsis thaliana	common cis-acting element in promoter and enhancer regions
Eru03G001120.t2	EfMYB26	TATA-box	TATAAAT	68	7	-	Brassica juncea	common cis-acting element in promoter and enhancer regions
Eru03G001120.t2	EfMYB26	TATA-box	TATAAA	69	6	-	Helianthus annuus	common cis-acting element in promoter and enhancer regions
Eru03G001120.t2	EfMYB26	TATA-box	TATAA	70	5	-	Arabidopsis thaliana	common cis-acting element in promoter and enhancer regions
Eru03G001120.t2	EfMYB26	TATA-box	TATA	71	4	+	Arabidopsis thaliana	common cis-acting element in promoter and enhancer regions
Eru03G001120.t2	EfMYB26	TATA-box	TATA	364	4	+	Arabidopsis thaliana	common cis-acting element in promoter and enhancer regions
Eru03G001120.t2	EfMYB26	TATA-box	ccTATAAAaa	505	9	-	Arabidopsis thaliana	common cis-acting element in promoter and enhancer regions
Eru03G001120.t2	EfMYB26	TATA-box	TATAAA	713	6	-	Helianthus annuus	common cis-acting element in promoter and enhancer regions
Eru03G001120.t2	EfMYB26	TATA-box	TATAA	714	5	-	Arabidopsis thaliana	common cis-acting element in promoter and enhancer regions
Eru03G001120.t2	EfMYB26	TATA-box	TATA	715	4	+	Arabidopsis thaliana	common cis-acting element in promoter and enhancer regions
Eru03G001120.t2	EfMYB26	TATA-box	ATTATA	1265	6	+	Brassica napus	common cis-acting element in promoter and enhancer regions
Eru03G001120.t2	EfMYB26	TATA-box	TATAA	1266	5	-	Arabidopsis thaliana	common cis-acting element in promoter and enhancer regions
Eru03G001120.t2	EfMYB26	TATA-box	TATA	1267	4	-	Arabidopsis thaliana	common cis-acting element in promoter and enhancer regions
Eru03G001120.t2	EfMYB26	TATA-box	TATAA	1316	5	-	Arabidopsis thaliana	common cis-acting element in promoter and enhancer regions
Eru03G001120.t2	EfMYB26	TATA-box	TATA	1317	4	-	Arabidopsis thaliana	common cis-acting element in promoter and enhancer regions
Eru03G001120.t2	EfMYB26	TATA-box	ATTATA	1323	6	+	Brassica napus	common cis-acting element in promoter and enhancer regions
Eru03G001120.t2	EfMYB26	TATA-box	TATAA	1324	5	-	Arabidopsis thaliana	common cis-acting element in promoter and enhancer regions
Eru03G001120.t2	EfMYB26	TATA-box	TATA	1325	4	-	Arabidopsis thaliana	common cis-acting element in promoter and enhancer regions
Eru03G001120.t2	EfMYB26	TATA-box	TATAA	1374	5	-	Arabidopsis thaliana	common cis-acting element in promoter and enhancer regions
Eru03G001120.t2	EfMYB26	TATA-box	TATA	1375	4	-	Arabidopsis thaliana	common cis-acting element in promoter and enhancer regions
Eru03G001120.t2	EfMYB26	TATA-box	TATATA	1397	6	-	Arabidopsis thaliana	common cis-acting element in promoter and enhancer regions
Eru03G001120.t2	EfMYB26	TATA-box	TATA	1399	4	-	Arabidopsis thaliana	common cis-acting element in promoter and enhancer regions
Eru03G001120.t2	EfMYB26	TATA-box	ATTATA	1426	6	+	Brassica napus	common cis-acting element in promoter and enhancer regions
Eru03G001120.t2	EfMYB26	TATA-box	TATAA	1427	5	-	Arabidopsis thaliana	common cis-acting element in promoter and enhancer regions
Eru03G001120.t2	EfMYB26	TATA-box	TATA	1428	4	-	Arabidopsis thaliana	common cis-acting element in promoter and enhancer regions
Eru03G001120.t2	EfMYB26	TATA-box	ATTATA	1431	6	+	Brassica napus	common cis-acting element in promoter and enhancer regions
Eru03G001120.t2	EfMYB26	TATA-box	TATAA	1432	5	-	Arabidopsis thaliana	common cis-acting element in promoter and enhancer regions
Eru03G001120.t2	EfMYB26	TATA-box	TATA	1433	4	-	Arabidopsis thaliana	common cis-acting element in promoter and enhancer regions
Eru03G001120.t2	EfMYB26	TATA-box	TATA	1534	4	-	Arabidopsis thaliana	common cis-acting element in promoter and enhancer regions
Eru03G001120.t2	EfMYB26	TATA-box	taTATAAAtc	1610	9	+	Arabidopsis thaliana	common cis-acting element in promoter and enhancer regions
Eru03G001120.t2	EfMYB26	TATA-box	ATATAA	1611	6	+	Brassica oleracea	common cis-acting element in promoter and enhancer regions
Eru03G001120.t2	EfMYB26	TATA-box	TATA	1612	4	-	Arabidopsis thaliana	common cis-acting element in promoter and enhancer regions
Eru03G001120.t2	EfMYB26	TCA	TCATCTTCAT	541	9	-	Pisum sativum	common cis-acting element in promoter and enhancer regions
Eru03G001120.t2	EfMYB26	TC-rich repeats	GTTTTCTTAC	350	9	+	Nicotiana tabacum	common cis-acting element in promoter and enhancer regions
Eru03G001120.t2	EfMYB26	TC-rich repeats	GTTTTCTTAC	869	9	+	Nicotiana tabacum	common cis-acting element in promoter and enhancer regions
Eru03G001120.t2	EfMYB26	TGACG-motif	TGACG	258	5	+	Hordeum vulgare	common cis-acting element in promoter and enhancer regions
Eru03G001120.t2	EfMYB26	TGACG-motif	TGACG	950	5	-	Hordeum vulgare	common cis-acting element in promoter and enhancer regions
Eru03G001120.t2	EfMYB26	TGACG-motif	TGACG	1199	5	+	Hordeum vulgare	common cis-acting element in promoter and enhancer regions
Eru03G001120.t2	EfMYB26	TGACG-motif	TGACG	1206	5	-	Hordeum vulgare	common cis-acting element in promoter and enhancer regions
Eru03G001120.t2	EfMYB26	W box	TTGACC	132	6	-	Arabidopsis thaliana	common cis-acting element in promoter and enhancer regions
Eru03G001120.t2	EfMYB26	WRE3	CCACCT	98	6	-	Pisum sativum	common cis-acting element in promoter and enhancer regions
Eru03G001120.t2	EfMYB26		motif_sequence	231	4	+	organism	common cis-acting element in promoter and enhancer regions
Eru03G001120.t2	EfMYB26		motif_sequence	537	4	-	organism	common cis-acting element in promoter and enhancer regions
Eru03G001120.t2	EfMYB26		motif_sequence	543	4	-	organism	common cis-acting element in promoter and enhancer regions
Eru03G001120.t2	EfMYB26		motif_sequence	549	4	-	organism	common cis-acting element in promoter and enhancer regions
Eru03G001120.t2	EfMYB26		motif_sequence	733	4	+	organism	common cis-acting element in promoter and enhancer regions
Eru03G001120.t2	EfMYB26		motif_sequence	735	4	-	organism	common cis-acting element in promoter and enhancer regions
Eru03G001120.t2	EfMYB26		motif_sequence	791	4	-	organism	common cis-acting element in promoter and enhancer regions
Eru03G001120.t2	EfMYB26		motif_sequence	904	4	-	organism	common cis-acting element in promoter and enhancer regions
Eru03G001120.t2	EfMYB26		motif_sequence	1253	4	+	organism	common cis-acting element in promoter and enhancer regions
Eru03G001120.t2	EfMYB26		motif_sequence	1350	4	+	organism	common cis-acting element in promoter and enhancer regions
Eru03G001120.t2	EfMYB26		motif_sequence	1766	4	-	organism	common cis-acting element in promoter and enhancer regions
Eru03G001120.t2	EfMYB26		motif_sequence	1822	4	+	organism	common cis-acting element in promoter and enhancer regions
Eru03G001120.t2	EfMYB26		motif_sequence	1914	4	-	organism	common cis-acting element in promoter and enhancer regions
Eru03G007207.t1	EfMYB32	3-AF1 binding site	TAAGAGAGGAA	1753	10	-	Solanum tuberosum	common cis-acting element in promoter and enhancer regions
Eru03G007207.t1	EfMYB32	AAGAA-motif	GAAAGAA	1281	7	+	Avena sativa	common cis-acting element in promoter and enhancer regions
Eru03G007207.t1	EfMYB32	AAGAA-motif	gGTAAAGAAA	1757	9	-	Avena sativa	common cis-acting element in promoter and enhancer regions
Eru03G007207.t1	EfMYB32	ABRE	CGTACGTGCA	138	9	+	Hordeum vulgare	common cis-acting element in promoter and enhancer regions
Eru03G007207.t1	EfMYB32	ABRE	ACGTG	1027	5	+	Arabidopsis thaliana	common cis-acting element in promoter and enhancer regions
Eru03G007207.t1	EfMYB32	ABRE	ACGTG	1339	5	-	Arabidopsis thaliana	common cis-acting element in promoter and enhancer regions
Eru03G007207.t1	EfMYB32	ABRE3a	TACGTG	1026	6	+	Zea mays	common cis-acting element in promoter and enhancer regions
Eru03G007207.t1	EfMYB32	ABRE4	CACGTA	1026	6	-	Zea mays	common cis-acting element in promoter and enhancer regions
Eru03G007207.t1	EfMYB32	ARE	AAACCA	405	6	+	Zea mays	common cis-acting element in promoter and enhancer regions
Eru03G007207.t1	EfMYB32	as-1	TGACG	206	5	-	Arabidopsis thaliana	common cis-acting element in promoter and enhancer regions
Eru03G007207.t1	EfMYB32	AT~TATA-box	TATATA	1701	6	-	Arabidopsis thaliana	common cis-acting element in promoter and enhancer regions
Eru03G007207.t1	EfMYB32	Box 4	ATTAAT	1518	6	-	Petroselinum crispum	common cis-acting element in promoter and enhancer regions
Eru03G007207.t1	EfMYB32	Box 4	ATTAAT	1685	6	-	Petroselinum crispum	common cis-acting element in promoter and enhancer regions
Eru03G007207.t1	EfMYB32	CAAT-box	CAAT	22	4	+	Nicotiana glutinosa	common cis-acting element in promoter and enhancer regions
Eru03G007207.t1	EfMYB32	CAAT-box	CCAAT	145	5	+	Arabidopsis thaliana	common cis-acting element in promoter and enhancer regions
Eru03G007207.t1	EfMYB32	CAAT-box	CAAT	146	4	+	Nicotiana glutinosa	common cis-acting element in promoter and enhancer regions
Eru03G007207.t1	EfMYB32	CAAT-box	CAAT	243	4	-	Nicotiana glutinosa	common cis-acting element in promoter and enhancer regions
Eru03G007207.t1	EfMYB32	CAAT-box	CCAAT	332	5	-	Arabidopsis thaliana	common cis-acting element in promoter and enhancer regions
Eru03G007207.t1	EfMYB32	CAAT-box	CAAT	467	4	+	Nicotiana glutinosa	common cis-acting element in promoter and enhancer regions
Eru03G007207.t1	EfMYB32	CAAT-box	CAAT	515	4	-	Nicotiana glutinosa	common cis-acting element in promoter and enhancer regions
Eru03G007207.t1	EfMYB32	CAAT-box	CAAT	617	4	-	Nicotiana glutinosa	common cis-acting element in promoter and enhancer regions
Eru03G007207.t1	EfMYB32	CAAT-box	CAAT	636	4	+	Nicotiana glutinosa	common cis-acting element in promoter and enhancer regions
Eru03G007207.t1	EfMYB32	CAAT-box	CAAAT	685	5	+	Pisum sativum	common cis-acting element in promoter and enhancer regions
Eru03G007207.t1	EfMYB32	CAAT-box	CAAT	708	4	+	Nicotiana glutinosa	common cis-acting element in promoter and enhancer regions
Eru03G007207.t1	EfMYB32	CAAT-box	CCAAT	740	5	+	Arabidopsis thaliana	common cis-acting element in promoter and enhancer regions
Eru03G007207.t1	EfMYB32	CAAT-box	CAAT	741	4	+	Nicotiana glutinosa	common cis-acting element in promoter and enhancer regions
Eru03G007207.t1	EfMYB32	CAAT-box	CAAT	798	4	-	Nicotiana glutinosa	common cis-acting element in promoter and enhancer regions
Eru03G007207.t1	EfMYB32	CAAT-box	CCAAT	845	5	-	Arabidopsis thaliana	common cis-acting element in promoter and enhancer regions
Eru03G007207.t1	EfMYB32	CAAT-box	CAAT	871	4	+	Nicotiana glutinosa	common cis-acting element in promoter and enhancer regions
Eru03G007207.t1	EfMYB32	CAAT-box	CAAAT	882	5	-	Pisum sativum	common cis-acting element in promoter and enhancer regions
Eru03G007207.t1	EfMYB32	CAAT-box	CAAAT	970	5	-	Pisum sativum	common cis-acting element in promoter and enhancer regions
Eru03G007207.t1	EfMYB32	CAAT-box	CAAT	1129	4	-	Nicotiana glutinosa	common cis-acting element in promoter and enhancer regions
Eru03G007207.t1	EfMYB32	CAAT-box	CAAT	1165	4	+	Nicotiana glutinosa	common cis-acting element in promoter and enhancer regions
Eru03G007207.t1	EfMYB32	CAAT-box	CAAT	1218	4	-	Nicotiana glutinosa	common cis-acting element in promoter and enhancer regions
Eru03G007207.t1	EfMYB32	CAAT-box	CAAT	1244	4	-	Nicotiana glutinosa	common cis-acting element in promoter and enhancer regions
Eru03G007207.t1	EfMYB32	CAAT-box	CAAAT	1259	5	+	Pisum sativum	common cis-acting element in promoter and enhancer regions
Eru03G007207.t1	EfMYB32	CAAT-box	CAAT	1289	4	-	Nicotiana glutinosa	common cis-acting element in promoter and enhancer regions
Eru03G007207.t1	EfMYB32	CAAT-box	CAAT	1370	4	+	Nicotiana glutinosa	common cis-acting element in promoter and enhancer regions
Eru03G007207.t1	EfMYB32	CAAT-box	CAAT	1423	4	-	Nicotiana glutinosa	common cis-acting element in promoter and enhancer regions
Eru03G007207.t1	EfMYB32	CAAT-box	CAAT	1427	4	+	Nicotiana glutinosa	common cis-acting element in promoter and enhancer regions
Eru03G007207.t1	EfMYB32	CAAT-box	CAAAT	1467	5	-	Pisum sativum	common cis-acting element in promoter and enhancer regions
Eru03G007207.t1	EfMYB32	CAAT-box	CAAT	1511	4	-	Nicotiana glutinosa	common cis-acting element in promoter and enhancer regions
Eru03G007207.t1	EfMYB32	CAAT-box	CAAT	1543	4	-	Nicotiana glutinosa	common cis-acting element in promoter and enhancer regions
Eru03G007207.t1	EfMYB32	CAAT-box	CAAT	1556	4	-	Nicotiana glutinosa	common cis-acting element in promoter and enhancer regions
Eru03G007207.t1	EfMYB32	CAAT-box	CAAAT	1602	5	+	Pisum sativum	common cis-acting element in promoter and enhancer regions
Eru03G007207.t1	EfMYB32	CAAT-box	CAAT	1610	4	-	Nicotiana glutinosa	common cis-acting element in promoter and enhancer regions
Eru03G007207.t1	EfMYB32	CAAT-box	CAAAT	1830	5	+	Pisum sativum	common cis-acting element in promoter and enhancer regions
Eru03G007207.t1	EfMYB32	CAAT-box	CAAT	1833	4	-	Nicotiana glutinosa	common cis-acting element in promoter and enhancer regions
Eru03G007207.t1	EfMYB32	CAAT-box	TGCAAATCT	1914	9	+	Brassica juncea	common cis-acting element in promoter and enhancer regions
Eru03G007207.t1	EfMYB32	CAAT-box	CAAAT	1916	5	+	Pisum sativum	common cis-acting element in promoter and enhancer regions
Eru03G007207.t1	EfMYB32	CAAT-box	CCAAT	1943	5	-	Arabidopsis thaliana	common cis-acting element in promoter and enhancer regions
Eru03G007207.t1	EfMYB32	CAAT-box	CAAT	1973	4	+	Nicotiana glutinosa	common cis-acting element in promoter and enhancer regions
Eru03G007207.t1	EfMYB32	CAAT-box	CAAAT	1985	5	+	Pisum sativum	common cis-acting element in promoter and enhancer regions
Eru03G007207.t1	EfMYB32	CAAT-box	CAAAT	1988	5	-	Pisum sativum	common cis-acting element in promoter and enhancer regions
Eru03G007207.t1	EfMYB32	CGTCA-motif	CGTCA	206	5	+	Hordeum vulgare	common cis-acting element in promoter and enhancer regions
Eru03G007207.t1	EfMYB32	ERE	ATTTTAAA	1444	8	+	Nicotiana glutinos	common cis-acting element in promoter and enhancer regions
Eru03G007207.t1	EfMYB32	ERE	ATTTTAAA	1446	8	-	Nicotiana glutinos	common cis-acting element in promoter and enhancer regions
Eru03G007207.t1	EfMYB32	GARE-motif	TCTGTTG	1487	7	+	Brassica oleracea	common cis-acting element in promoter and enhancer regions
Eru03G007207.t1	EfMYB32	G-box	TAACACGTAG	306	9	-	Brassica oleracea	common cis-acting element in promoter and enhancer regions
Eru03G007207.t1	EfMYB32	G-box	TACGTG	1026	6	+	Arabidopsis thaliana	common cis-acting element in promoter and enhancer regions
Eru03G007207.t1	EfMYB32	G-Box	CACGTT	1339	6	+	Pisum sativum	common cis-acting element in promoter and enhancer regions
Eru03G007207.t1	EfMYB32	GC-motif	CCCCCG	72	6	-	Zea mays	common cis-acting element in promoter and enhancer regions
Eru03G007207.t1	EfMYB32	GC-motif	CCCCCG	254	6	+	Zea mays	common cis-acting element in promoter and enhancer regions
Eru03G007207.t1	EfMYB32	GT1-motif	GGTTAA	596	6	+	Arabidopsis thaliana	common cis-acting element in promoter and enhancer regions
Eru03G007207.t1	EfMYB32	GT1-motif	GGTTAAT	1167	7	-	Avena sativa	common cis-acting element in promoter and enhancer regions
Eru03G007207.t1	EfMYB32	GT1-motif	GGTTAA	1168	6	-	Arabidopsis thaliana	common cis-acting element in promoter and enhancer regions
Eru03G007207.t1	EfMYB32	I-box	atGATAAGGTC	1456	10	-	Helianthus annuus	common cis-acting element in promoter and enhancer regions
Eru03G007207.t1	EfMYB32	I-box	TGATAATGT	1457	9	-	Solanum tuberosum	common cis-acting element in promoter and enhancer regions
Eru03G007207.t1	EfMYB32	I-box	cCATATCCAAT	1943	10	-	Flaveria trinervia	common cis-acting element in promoter and enhancer regions
Eru03G007207.t1	EfMYB32	LTR	CCGAAA	29	6	-	Hordeum vulgare	common cis-acting element in promoter and enhancer regions
Eru03G007207.t1	EfMYB32	MBS	CAACTG	264	6	+	Arabidopsis thaliana	common cis-acting element in promoter and enhancer regions
Eru03G007207.t1	EfMYB32	MBS	CAACTG	1936	6	-	Arabidopsis thaliana	common cis-acting element in promoter and enhancer regions
Eru03G007207.t1	EfMYB32	Myb	CAACTG	264	6	+	Arabidopsis thaliana	common cis-acting element in promoter and enhancer regions
Eru03G007207.t1	EfMYB32	Myb	TAACTG	1551	6	-	Arabidopsis thaliana	common cis-acting element in promoter and enhancer regions
Eru03G007207.t1	EfMYB32	Myb	CAACTG	1936	6	-	Arabidopsis thaliana	common cis-acting element in promoter and enhancer regions
Eru03G007207.t1	EfMYB32	MYB	CAACCA	847	6	-	Arabidopsis thaliana	common cis-acting element in promoter and enhancer regions
Eru03G007207.t1	EfMYB32	MYB	CAACCA	1153	6	-	Arabidopsis thaliana	common cis-acting element in promoter and enhancer regions
Eru03G007207.t1	EfMYB32	MYB	CAACAG	1488	6	-	Arabidopsis thaliana	common cis-acting element in promoter and enhancer regions
Eru03G007207.t1	EfMYB32	MYB	CAACCA	1810	6	-	Arabidopsis thaliana	common cis-acting element in promoter and enhancer regions
Eru03G007207.t1	EfMYB32	Myb-binding site	CAACAG	1488	6	-	Nicotiana tabacum	common cis-acting element in promoter and enhancer regions
Eru03G007207.t1	EfMYB32	MYC	CATTTG	685	6	-	Arabidopsis thaliana	common cis-acting element in promoter and enhancer regions
Eru03G007207.t1	EfMYB32	MYC	CATTTG	969	6	+	Arabidopsis thaliana	common cis-acting element in promoter and enhancer regions
Eru03G007207.t1	EfMYB32	MYC	CATTTG	1602	6	-	Arabidopsis thaliana	common cis-acting element in promoter and enhancer regions
Eru03G007207.t1	EfMYB32	NON-box	AGATCGACG	1	9	-	Arabidopsis thaliana	common cis-acting element in promoter and enhancer regions
Eru03G007207.t1	EfMYB32	OCT	CGCGGATC	119	8	+	Zea mays	common cis-acting element in promoter and enhancer regions
Eru03G007207.t1	EfMYB32	RY-element	CATGCATG	1660	8	-	Helianthus annuus	common cis-acting element in promoter and enhancer regions
Eru03G007207.t1	EfMYB32	STRE	AGGGG	1977	5	+	Arabidopsis thaliana	common cis-acting element in promoter and enhancer regions
Eru03G007207.t1	EfMYB32	TATA-box	TATA	434	4	+	Arabidopsis thaliana	common cis-acting element in promoter and enhancer regions
Eru03G007207.t1	EfMYB32	TATA-box	TATA	490	4	+	Arabidopsis thaliana	common cis-acting element in promoter and enhancer regions
Eru03G007207.t1	EfMYB32	TATA-box	ATATAA	588	6	+	Brassica oleracea	common cis-acting element in promoter and enhancer regions
Eru03G007207.t1	EfMYB32	TATA-box	TATA	589	4	+	Arabidopsis thaliana	common cis-acting element in promoter and enhancer regions
Eru03G007207.t1	EfMYB32	TATA-box	ATTATA	982	6	+	Brassica napus	common cis-acting element in promoter and enhancer regions
Eru03G007207.t1	EfMYB32	TATA-box	TATAA	983	5	-	Arabidopsis thaliana	common cis-acting element in promoter and enhancer regions
Eru03G007207.t1	EfMYB32	TATA-box	TATA	984	4	+	Arabidopsis thaliana	common cis-acting element in promoter and enhancer regions
Eru03G007207.t1	EfMYB32	TATA-box	TATAA	1276	5	-	Arabidopsis thaliana	common cis-acting element in promoter and enhancer regions
Eru03G007207.t1	EfMYB32	TATA-box	TATA	1277	4	-	Arabidopsis thaliana	common cis-acting element in promoter and enhancer regions
Eru03G007207.t1	EfMYB32	TATA-box	ATATAA	1525	6	+	Brassica oleracea	common cis-acting element in promoter and enhancer regions
Eru03G007207.t1	EfMYB32	TATA-box	TATA	1526	4	-	Arabidopsis thaliana	common cis-acting element in promoter and enhancer regions
[truncated: 1,864 more rows]
