# Supplementary material for: Genome-Wide Identification and Expression Pattern of MYB Family Transcription Factors in Erianthus fulvus
Source: Genes (Basel). 2023 Nov 25;14(12):2128. doi: 10.3390/genes14122128 (PMC10743048; doi:10.3390/genes14122128)
Supplement: Supplementary file 1 [file genes-14-02128-s001.zip › Table S7.xls]

## Sheet: Sheet1
Table S7. Detailed information on the interaction network of the EfMYB family proteins.
#node1	node1_string_id	node1_Ef_id	node1_Ef_id_name	node2	node2_string_id	node2_Ef_id	node2_Ef_id_name	neighborhood_on_chromosome	gene_fusion	phylogenetic_cooccurrence	homology	coexpression	experimentally_determined_interaction	database_annotated	automated_textmining	combined_score
ARP4	AT1G18450.1	Eru01G011524.t1	ARP4	HOS15	AT5G67320.1	Eru249G000005.t1	HOS15	0	0	0	0	0.12	0.463	0.158	0.158	0.62
ARP4	AT1G18450.1	Eru01G011524.t1	ARP4	FUS12	AT2G26990.1	Eru04G006608.t1	FUS12	0	0	0	0	0.125	0.06	0.831	0.044	0.849
ARP4	AT1G18450.1	Eru01G011524.t1	ARP4	CHB3	AT4G34430.4	Eru01G002078.t2	EfMYB2	0	0	0	0	0.125	0.934	0.675	0.755	0.994
ARP4	AT1G18450.1	Eru01G011524.t1	ARP4	SWI3B	AT2G33610.1	Eru05G001736.t1	EfMYB72	0	0	0	0	0.159	0.934	0.844	0.717	0.997
ARP4	AT1G18450.1	Eru01G011524.t1	ARP4	BSH	AT3G17590.2	Eru07G005583.t1	BSH	0	0	0	0	0.451	0.991	0.872	0.872	0.999
AT1G06720	AT1G06720.1	Eru01G008587.t1	AT1G06720	RPL4	AT1G07320.1	Eru01G009427.t1	RPL4	0	0	0	0	0.057	0.602	0.451	0	0.775
AT1G06720	AT1G06720.1	Eru01G008587.t1	AT1G06720	RPS1	AT5G30510.1	Eru01G008814.t1	EfMYB14	0	0	0	0	0.902	0.734	0.537	0.497	0.993
AT1G06720	AT1G06720.1	Eru01G008587.t1	AT1G06720	AT1G63810	AT1G63810.1	Eru10G004153.t1	AT1G63810	0	0	0	0	0.974	0.975	0.821	0.744	0.999
AT1G10390	AT1G10390.1	Eru09G001882.t1	AT1G10390	SAR3	AT1G80680.1	Eru01G010552.t1	SAR3	0	0	0	0.586	0	0	0.8	0.416	0.832
AT1G10390	AT1G10390.1	Eru09G001882.t1	AT1G10390	NUP160	AT1G33410.1	Eru767G000002.t1	NUP160	0	0	0	0	0.1	0.859	0.676	0.61	0.981
AT1G10390	AT1G10390.1	Eru09G001882.t1	AT1G10390	NUP155	AT1G14850.1	Eru01G009875.t1	NUP155	0	0	0	0	0.203	0.873	0.676	0.721	0.989
AT1G10390	AT1G10390.1	Eru09G001882.t1	AT1G10390	SEH1H	AT1G64350.1	Eru04G004403.t1	EfMYB51	0	0	0	0	0.078	0.852	0.929	0.756	0.997
AT1G63810	AT1G63810.1	Eru10G004153.t1	AT1G63810	RPL4	AT1G07320.1	Eru01G009427.t1	RPL4	0	0	0	0	0.128	0.575	0.451	0.192	0.813
AT1G63810	AT1G63810.1	Eru10G004153.t1	AT1G63810	RPS1	AT5G30510.1	Eru01G008814.t1	EfMYB14	0	0	0	0	0.902	0.738	0.538	0.5	0.993
AT3G12730	AT3G12730.1	Eru05G001351.t1	EfMYB70	MYB67	AT3G12720.1	Eru03G007547.t1	EfMYB33	0	0	0	0	0	0	0	0.642	0.642
AT3G12730	AT3G12730.1	Eru05G001351.t1	EfMYB70	MYB48	AT3G46130.1	Eru07G006088.t1	EfMYB108	0	0	0	0	0	0	0	0.546	0.546
AT3G12730	AT3G12730.1	Eru05G001351.t1	EfMYB70	MYB16	AT5G15310.1	Eru05G004814.t1	EfMYB76	0	0	0	0	0	0	0	0.623	0.623
AT3G52250	AT3G52250.1	Eru07G005830.t1	EfMYB106	FUS12	AT2G26990.1	Eru04G006608.t1	FUS12	0	0	0	0	0	0.077	0.999	0.074	0.999
AT3G52250	AT3G52250.1	Eru07G005830.t1	EfMYB106	SWI3B	AT2G33610.1	Eru05G001736.t1	EfMYB72	0	0	0	0	0.164	0.057	0	0.512	0.581
AT3G52250	AT3G52250.1	Eru07G005830.t1	EfMYB106	BSH	AT3G17590.2	Eru07G005583.t1	BSH	0	0	0	0	0.083	0.077	0	0.507	0.546
AT3G52250	AT3G52250.1	Eru07G005830.t1	EfMYB106	CHB3	AT4G34430.4	Eru01G002078.t2	EfMYB2	0	0	0	0	0.171	0.057	0	0.512	0.585
AT3G52250	AT3G52250.1	Eru07G005830.t1	EfMYB106	AT4G37180	AT4G37180.2	Eru01G001492.t1	EfMYB1	0	0	0	0	0	0	0	0.74	0.74
AT3G52250	AT3G52250.1	Eru07G005830.t1	EfMYB106	HOS15	AT5G67320.1	Eru249G000005.t1	HOS15	0	0	0	0	0.061	0.985	0.808	0.874	0.999
AT5G08520	AT3G52250.1	Eru04G006604.t1	EfMYB58	MYB67	AT3G12720.1	Eru03G007547.t1	EfMYB33	0	0	0	0	0.048	0.043	0	0.558	0.562
AT5G47390	AT5G47390.1	Eru01G006900.t1	EfMYB9	MYB60	AT1G08810.1	Eru02G000742.t1	EfMYB20	0	0	0	0	0	0	0	0.6	0.6
AT5G47390	AT5G47390.1	Eru01G006900.t1	EfMYB9	MYB61	AT1G09540.1	Eru07G005572.t1	EfMYB105	0	0	0	0	0	0	0	0.415	0.414
AT5G47390	AT5G47390.1	Eru01G006900.t1	EfMYB9	MYB4	AT4G38620.1	Eru03G007030.t1	EfMYB31	0	0	0	0	0	0	0	0.603	0.603
AT5G47390	AT5G47390.1	Eru01G006900.t1	EfMYB9	RVE1	AT5G17300.1	Eru06G001787.t1	EfMYB84	0	0	0	0	0.061	0	0	0.389	0.401
AT5G47390	AT5G47390.1	Eru01G006900.t1	EfMYB9	MYB78	AT5G49620.2	Eru01G008815.t1	EfMYB15	0	0	0	0	0	0	0	0.448	0.448
AT5G47390	AT5G47390.1	Eru01G006900.t1	EfMYB9	MYB80	AT5G56110.1	Eru06G003348.t1	EfMYB90	0	0	0	0	0	0	0	0.601	0.601
AT5G56840	AT5G56840.1	Eru07G004504.t1	EfMYB104	MYB48	AT3G46130.1	Eru07G006088.t1	EfMYB108	0	0	0	0	0	0	0	0.415	0.414
AT5G56840	AT5G56840.1	Eru07G004504.t1	EfMYB104	MYB4	AT4G38620.1	Eru03G007030.t1	EfMYB31	0	0	0	0	0	0	0	0.641	0.641
AT5G56840	AT5G56840.1	Eru07G004504.t1	EfMYB104	MYB78	AT5G49620.2	Eru01G008815.t1	EfMYB15	0	0	0	0	0	0	0	0.51	0.51
AT5G58900	AT5G58900.1	Eru07G002016.t1	EfMYB98	MYB16	AT5G15310.1	Eru05G004814.t1	EfMYB76	0	0	0	0	0.067	0.043	0	0.517	0.531
AT5G58900	AT5G58900.1	Eru07G002016.t1	EfMYB98	MYB36	AT5G57620.1	Eru08G003882.t1	EfMYB115	0	0	0	0	0.048	0.043	0	0.415	0.42
BSH	AT3G17590.2	Eru07G005583.t1	BSH	SWI3B	AT2G33610.1	Eru05G001736.t1	EfMYB72	0	0	0	0	0.123	0.968	0.844	0.947	0.999
BSH	AT3G17590.2	Eru07G005583.t1	BSH	HOS15	AT5G67320.1	Eru249G000005.t1	HOS15	0	0	0	0	0.058	0.687	0.282	0	0.769
BSH	AT3G17590.2	Eru07G005583.t1	BSH	CHB3	AT4G34430.4	Eru01G002078.t2	EfMYB2	0	0	0	0	0.123	0.876	0.676	0.944	0.997
CHB3	AT4G34430.4	Eru01G002078.t2	EfMYB2	SWI3B	AT2G33610.1	Eru05G001736.t1	EfMYB72	0	0	0	0.658	0	0.5	0	0.963	0.664
CHB3	AT4G34430.4	Eru01G002078.t2	EfMYB2	HOS15	AT5G67320.1	Eru249G000005.t1	HOS15	0	0	0	0	0.164	0.226	0.253	0.106	0.51
ELF3	AT2G25930.1	Eru04G005019.t1	ELF3	RVE1	AT5G17300.1	Eru06G001787.t1	EfMYB84	0	0	0	0	0	0	0	0.675	0.675
ELF3	AT2G25930.1	Eru04G005019.t1	ELF3	TOC1	AT5G61380.1	Eru05G005352.t1	TOC1	0	0	0	0	0.828	0.501	0	0.979	0.998
ELF3	AT2G25930.1	Eru04G005019.t1	ELF3	PCL1	AT3G46640.3	Eru04G000056.t1	EfMYB39	0	0	0	0	0.462	0.745	0	0.996	0.999
FUS12	AT2G26990.1	Eru04G006608.t1	FUS12	HOS15	AT5G67320.1	Eru249G000005.t1	HOS15	0	0	0	0	0.133	0.056	0.333	0	0.406
HOS15	AT5G67320.1	Eru249G000005.t1	HOS15	NUP155	AT1G14850.1	Eru01G009875.t1	NUP155	0	0	0	0	0.166	0.079	0.419	0.073	0.53
HOS15	AT5G67320.1	Eru249G000005.t1	HOS15	NUP160	AT1G33410.1	Eru767G000002.t1	NUP160	0	0	0	0	0.092	0	0.415	0.048	0.45
HOS15	AT5G67320.1	Eru249G000005.t1	HOS15	SEH1H	AT1G64350.1	Eru04G004403.t1	EfMYB51	0	0	0	0	0	0.184	0.363	0.152	0.52
HOS15	AT5G67320.1	Eru249G000005.t1	HOS15	SWI3B	AT2G33610.1	Eru05G001736.t1	EfMYB72	0	0	0	0	0.164	0.226	0.253	0.232	0.579
MYB36	AT5G57620.1	Eru08G003882.t1	EfMYB115	MYB93	AT1G34670.1	Eru08G000092.t1	EfMYB109	0	0	0	0.803	0.416	0	0	0.308	0.448
MYB60	AT1G08810.1	Eru02G000742.t1	EfMYB20	SWI3B	AT2G33610.1	Eru05G001736.t1	EfMYB72	0	0	0	0	0.082	0.5	0	0	0.521
MYB67	AT3G12720.1	Eru03G007547.t1	EfMYB33	MYB93	AT1G34670.1	Eru08G000092.t1	EfMYB109	0	0	0	0.848	0.418	0	0	0	0.418
NUP155	AT1G14850.1	Eru01G009875.t1	NUP155	SAR3	AT1G80680.1	Eru01G010552.t1	SAR3	0	0	0	0	0.24	0.873	0.676	0.796	0.992
NUP155	AT1G14850.1	Eru01G009875.t1	NUP155	SEH1H	AT1G64350.1	Eru04G004403.t1	EfMYB51	0	0	0	0	0.121	0.877	0.68	0.902	0.996
NUP155	AT1G14850.1	Eru01G009875.t1	NUP155	NUP160	AT1G33410.1	Eru767G000002.t1	NUP160	0	0	0	0	0.921	0.845	0.722	0.766	0.999
NUP160	AT1G33410.1	Eru767G000002.t1	NUP160	SAR3	AT1G80680.1	Eru01G010552.t1	SAR3	0	0	0	0	0.222	0.859	0.676	0.886	0.995
NUP160	AT1G33410.1	Eru767G000002.t1	NUP160	SEH1H	AT1G64350.1	Eru04G004403.t1	EfMYB51	0	0	0	0	0.168	0.876	0.68	0.901	0.996
PCL1	AT3G46640.3	Eru04G000056.t1	EfMYB39	RVE1	AT5G17300.1	Eru06G001787.t1	EfMYB84	0	0	0	0	0	0	0	0.637	0.637
PCL1	AT3G46640.3	Eru04G000056.t1	EfMYB39	TOC1	AT5G61380.1	Eru05G005352.t1	TOC1	0	0	0	0	0.849	0	0	0.965	0.994
PRPL11	AT1G32990.1	Eru01G011328.t1	PRPL11	RPL4	AT1G07320.1	Eru01G009427.t1	RPL4	0.172	0	0.22	0	0.985	0.858	0.673	0.602	0.999
PRPL11	AT1G32990.1	Eru01G011328.t1	PRPL11	RPS1	AT5G30510.1	Eru01G008814.t1	EfMYB14	0	0	0	0	0.984	0.185	0	0.674	0.995
RPL4	AT1G07320.1	Eru01G009427.t1	RPL4	RPS1	AT5G30510.1	Eru01G008814.t1	EfMYB14	0.071	0	0	0	0.968	0.416	0.316	0.582	0.994
RVE1	AT5G17300.1	Eru06G001787.t1	EfMYB84	TOC1	AT5G61380.1	Eru05G005352.t1	TOC1	0	0	0	0	0	0	0	0.719	0.719
SAR3	AT1G80680.1	Eru01G010552.t1	SAR3	SEH1H	AT1G64350.1	Eru04G004403.t1	EfMYB51	0	0	0	0	0.055	0.852	0.929	0.979	0.999
SWI3B	AT2G33610.1	Eru05G001736.t1	EfMYB72	TOC1	AT5G61380.1	Eru05G005352.t1	TOC1	0	0	0	0	0	0.079	0	0.397	0.42
SWI3B	AT2G33610.1	Eru05G001736.t1	EfMYB72	TDF1	AT3G28470.1	Eru01G009056.t1	EfMYB18	0	0	0	0	0.082	0.5	0	0	0.521
