# Supplementary material for: Genome-Wide Identification and Expression Pattern of MYB Family Transcription Factors in Erianthus fulvus
Source: Genes (Basel). 2023 Nov 25;14(12):2128. doi: 10.3390/genes14122128 (PMC10743048; doi:10.3390/genes14122128)
Supplement: Supplementary file 1 [file genes-14-02128-s001.zip › Table S8.xls]

## Sheet: Sheet1
Table S8. Primers, system and procedure for RT‒qPCR in this study.
Primer name	Primer Sequence		RT-qPCR reaction system		RT-qPCR reaction procedure
	F	R	Component	Volume	stages	conditions
EfMYB1	5'-CATCTGGCTCTGGGGTC-3'AA	5'-GCAAAGCGGCAACAAACT-3'	Template	1 μL	initial denaturation	95℃ for 2 min
EfMYB30	5'-GATCAGTTCATCCCCTTGTTAG-3'	5'-ACCTGCTTTCTTCCTCCCT-3'	PrimerF (10 μM)	0.5 μL	denaturation	95℃ for 15 s
EfMYB39	5'-GGTGCCCAAGACCATCAT-3'	5'-TGGAGGCGAAGATGTGGTC-3'	PrimerR (10 μM)	0.5 μL	annealing	60℃ for 30 s	cycles：40
EfMYB70	5'-AAATGATAGGCAGGCGATGT-3'	5'-AGTAAGCCCCTTCACTCCC-3'	2×RealStar Fast SYBR qPCR Mix	10 μL	extension	72℃ for 30 s
EfMYB81	5'-GTGATGCGAACGAAGTAGGA-3'	5'-GATAGGATTCCCGTTTCTGG-3'	ddH2O	up to 20 μL
EfMYB84	5'-AAGCAGCAGAACCAACAATC-3'	5'-TGCTCGCACATTTCCTTG-3'
EfMYB101	5'-GGCTCATGCTGGTCTGGTT-3'	5'-AGCGGTGACGGTTGTTTC-3'
EfMYB124	5'-CGGTATTTGGTATGGTGATG-3'	5'-GCCATAAACCATACCACTAC-3'
EfMYB130	5'-AAAGGCGGCAAGGACAAG-3'	5'-GGTGCCGCTACTTTGGACT-3'
